# Supplementary material for: Radiogenomics analysis identifies correlations of digital mammography with clinical molecular signatures in breast cancer
Source: PLoS One. 2018 Mar 29;13(3):e0193871. doi: 10.1371/journal.pone.0193871 (PMC5875760; doi:10.1371/journal.pone.0193871)
Supplement: S1 Table — Relevant clinical information of all individuals included in this study. (XLS) [file pone.0193871.s001.xls]

## Sheet: Clinical_Data
Donor	Age	Age < 50	Hist.Grade	T	N	M	Menopausal Status	Bilateral	ER	PR	Her2	3Neg	Size (mm)	PAM50	PAM50 Risk Of Recurrence	PAM50 Subtype Risk	OncotypeDX Recurrence Score	Oncotype Risk	Horm.Panel	Microcalcifications	Circumscribed Border
1	51	0	3	1	0	0	Pre-Menopausal	0	Pos	Pos	Neg	Neg	20	LumA	1.29628	Low	12.6566	Low	HR+,HER2-	Neg	Neg
2	56	0	NA	1	2	0	Post-Menopausal	0	Neg	Neg	Pos	Neg	17	Her2	69.2351	High	172.128	High	HR-,HER2+	Pos	Pos
5	57	0	2	2	1	0	Post-Menopausal	0	Pos	Pos	Neg	Neg	37	LumB	64.5887	High	92.4531	High	HR+,HER2-	Neg	Neg
7	33	1	NA	1				0					10	Normal	-4.70785	Low	-17.318	Low	NA	Neg	Pos
9	45	1	3	3	1	0	Pre-Menopausal	0	Neg	Neg	Neg	Pos	51	Basal	81.3892	High	160.351	High	HR-,HER2- (TN)	Pos	Pos
10	41	1	2	2	2	0	Pre-Menopausal	0	Neg	Neg	Pos	Neg	33	Her2	51.0846	High	127.033	High	HR-,HER2+	Neg	Pos
11	41	1	2	1	0	0	Pre-Menopausal	0	Pos	Pos	Neg	Neg	20	LumA	18.7739	Low	5.78868	Low	HR+,HER2-	Pos	Neg
12	48	1	1	1	0	0	Post-Menopausal	0	Pos	Pos	Neg	Neg	18	Normal	-0.310137	Low	6.63657	Low	HR+,HER2-	Pos	Neg
13	59	0	3	2	1	0	Post-Menopausal	0	Neg	Neg	Pos	Neg	30	LumA	15.5562	Low	74.2734	High	HR-,HER2+	Pos	Neg
14	57	0	NA	3	1	0	Post-Menopausal	0	Neg	Neg	Pos	Neg	60	Her2	61.974	High	154.549	High	HR-,HER2+	Pos	Neg
16	42	1	3	2	2	0	Pre-Menopausal	0	Neg	Pos	Neg	Neg	27	Normal	18.9084	Low	5.96048	Low	HR+,HER2-	Pos	Neg
18	49	1	2	2	2	0	Pre-Menopausal	0	Pos	Pos	Neg	Neg	22	LumA	9.9211	Low	-14.6516	Low	HR+,HER2-	Neg	Pos
19	59	0	2	2	0	0	Post-Menopausal	0	Pos	Pos	Neg	Neg	25	LumB	40.7716	High	38.2663	High	HR+,HER2-	Pos	Neg
21	66	0	3	2	0	0	Post-Menopausal	0	Pos	Pos	Neg	Neg	25	LumB	48.1017	High	73.3512	High	HR+,HER2-	Neg	Neg
25	54	0	3	1	1	0	Post-Menopausal	0	Neg	Neg	Neg	Pos	20	Basal	55.4994	High	88.2914	High	HR-,HER2- (TN)	Neg	Neg
29	54	0	1	2	1	0	Post-Menopausal	1	Pos	Pos	Neg	Neg	35	LumB	52.6209	High	96.1835	High	HR+,HER2-	Neg	Pos
33	53	0	2	2	1	0	Post-Menopausal	0	Pos	Pos	Neg	Neg	40	LumB	45.8457	High	47.4363	High	HR+,HER2-	Neg	Neg
34	36	1	2	3	2	0	Pre-Menopausal	0	Pos	Pos	Neg	Neg	60	LumB	44.6763	High	39.0711	High	HR+,HER2-	Pos	Neg
35	70	0	2	3	2	0	Post-Menopausal	0	Pos	Pos	Neg	Neg	70	LumA	17.7109	Low	22.2947	Med	HR+,HER2-	Pos	Neg
36	44	1	3	3	1	0	Pre-Menopausal	0	Pos	Neg	Pos	Neg	70	Her2	50.5358	High	116.502	High	HR+,HER2+	Neg	Neg
37	50	0	2	3	2	0	Pre-Menopausal	0	Neg	Neg	Pos	Neg	86	Her2	48.2706	High	116.159	High	HR-,HER2+	Pos	Neg
39	51	0	2	2	1	0	Post-Menopausal	1	Pos	Pos	Pos	Neg	30	LumB	49.2801	High	51.7247	High	HR+,HER2+	Neg	Neg
41	57	0	3	2	1	0	Post-Menopausal	0	Neg	Neg	Neg	Pos	30	Basal	70.8995	High	127.527	High	HR-,HER2- (TN)	Neg	Pos
43	54	0	2	2	0	0	Pre-Menopausal	0	Pos	Pos	Neg	Neg	40	LumA	15.0951	Low	3.7646	Low	HR+,HER2-	Neg	Pos
44	54	0	2	2	2	0	Post-Menopausal	0	Pos	Pos	Neg	Neg	40	Normal	1.37004	Low	4.75061	Low	HR+,HER2-	Pos	Neg
45	51	0	1	3	2	0	Post-Menopausal	0	Pos	Pos	Neg	Neg	80	Normal	12.7964	Low	18.8674	Med	HR+,HER2-	Neg	Neg
46	64	0	3	2	1	0	Post-Menopausal	0	Neg	Neg	Neg	Pos	40	Normal	15.4669	Low	10.5063	Low	HR-,HER2- (TN)	Pos	Neg
47	42	1	3	3	1	0	Pre-Menopausal	0	Neg	Neg	Neg	Pos	80	Basal	69.2001	High	126.289	High	HR-,HER2- (TN)	Neg	Neg
48	45	1	2	2	1	0	Pre-Menopausal	0	Pos	Pos	Pos	Neg	32	Her2	37.7931	High	14.158	Low	HR+,HER2+	Neg	Neg
51	56	0	3	2	2	0	Post-Menopausal	0	Neg	Neg	Neg	Pos	50	Basal	60.378	High	120.755	High	HR-,HER2- (TN)	Pos	Neg
52	51	0	2	1	0	x	Post-Menopausal	0	Neg	Neg	Neg	Pos	18	Basal	68.4434	High	120.53	High	HR-,HER2- (TN)	Neg	Pos
54	73	0	1	2	0	0	Post-Menopausal	0	Pos	Pos	Neg	Neg	40	LumB	35.0764	High	-31.5745	Low	HR+,HER2-	Neg	Neg
56	58	0	3	2	2	x	Post-Menopausal	0	Pos	Pos	Neg	Neg	30	LumB	43.7758	High	62.7196	High	HR+,HER2-	Neg	Neg
57	55	0	NA	2	3	1		1	Neg	Neg	Pos	Neg	40	Basal	54.9764	High	95.5992	High	HR-,HER2+	Neg	Neg
88	71	0	2	2	1	0	Post-Menopausal	0	Pos	Pos	Neg	Neg	45	LumA	9.7686	Low	3.47025	Low	HR+,HER2-	Pos	Neg
89	58	0	2	2	1	0	Post-Menopausal	0	Neg	Neg	Pos	Neg	43	Normal	1.90979	Low	-4.45543	Low	HR-,HER2+	Neg	Neg
90	42	1	3	2	1	0	Pre-Menopausal	0	Neg	Neg	Pos	Neg	22	Normal	4.83722	Low	11.4076	Low	HR-,HER2+	Pos	Neg
91	55	0	3	2	2	0	Post-Menopausal	0	Pos	Pos	Neg	Neg	40	LumB	48.5883	High	74.1607	High	HR+,HER2-	Pos	Neg
93	42	1	2	3	1	0	Pre-Menopausal	0	Neg	Neg	Neg	Pos	55	Basal	40.2632	High	54.2928	High	HR-,HER2- (TN)	Pos	Neg
94	55	0	2	2	1	0	Post-Menopausal	0	Neg	Neg	Pos	Neg	40	LumA	22.3082	Low	-5.42893	Low	HR-,HER2+	Pos	Neg
96	53	0	2	2	0	0	Pre-Menopausal	0	Pos	Pos	Pos	Neg	49	LumB	42.4986	High	27.4071	Med	HR+,HER2+	Neg	Neg
97	41	1	3	2	0	0	Pre-Menopausal	0	Pos	Pos	Neg	Neg	41	LumB	60.6811	High	84.6142	High	HR+,HER2-	Neg	Pos
100	52	0	3	3	1	0	Post-Menopausal	0	Neg	Neg	Pos	Neg	NA	Normal	26.2445	Low	48.1521	High	HR-,HER2+	Neg	Pos
102	47	1	2	2	2	0	Pre-Menopausal	1	Neg	Neg	Neg	Pos	30	Basal	67.6236	High	114.27	High	HR-,HER2- (TN)	Neg	Neg
103	39	1	2	2	2	0	Pre-Menopausal	0	Pos	Pos	Neg	Neg	33	Basal	76.0151	High	108.355	High	HR+,HER2-	Pos	Neg
106	42	1	3	2	2	1	Pre-Menopausal	0	Neg	Neg	Pos	Neg	22	Her2	56.6312	High	88.6386	High	HR-,HER2+	Neg	Neg
107	57	0	2	2	1	0	Post-Menopausal	0	Pos	Pos	Neg	Neg	25	LumB	30.8579	High	-23.0173	Low	HR+,HER2-	Neg	Pos
109	62	0	NA	3	2	1	Post-Menopausal	0	Pos	Neg	Neg	Neg	70	LumB	58.0432	High	70.2047	High	HR+,HER2-	Neg	Pos
110	56	0	1	1	0	0	Post-Menopausal	0	Pos	Pos	Neg	Neg	9	LumB	36.102	High	35.2225	High	HR+,HER2-	Pos	Neg
112	35	1	3	2	1	0	Pre-Menopausal	0	Pos	Pos	Neg	Neg	31	LumB	78.5871	High	147.17	High	HR+,HER2-	Neg	Pos
113	44	1	2	3	2	1	Pre-Menopausal	0	Pos	Pos	Neg	Neg	80	LumA	27.6989	Low	5.22083	Low	HR+,HER2-	Pos	Neg
116	64	0	3	2	0	0	Post-Menopausal	0	Pos	Neg	Neg	Neg	50	LumB	62.2211	High	122.684	High	HR+,HER2-	NA	NA
117	36	1	2	3	2	0	Pre-Menopausal	0	Pos	Neg	Neg	Neg	80	Basal	51.9696	High	59.1763	High	HR+,HER2-	Neg	Neg
125	87	0	2	2	1	0	Post-Menopausal	0	Neg	Neg	Neg	Pos	35	Basal	73.9734	High	169.46	High	HR-,HER2- (TN)	Pos	Neg
129	36	1	2	2	0	0	Pre-Menopausal	1	Neg	Neg	Neg	Pos	30	Her2	48.4228	High	124.464	High	HR-,HER2- (TN)	Pos	Pos
130	47	1	2	3	3	0	Pre-Menopausal	0	Neg	Neg	Neg	Pos	200	Basal	60.5083	High	52.8765	High	HR-,HER2- (TN)	Neg	Neg
133	50	0	2	3	2	1	Post-Menopausal	0	Neg	Neg	Neg	Pos	90	Basal	77.4666	High	141.288	High	HR-,HER2- (TN)	Neg	Pos
134	45	1	3	3	2	0	Pre-Menopausal	0	Neg	Neg	Neg	Pos	67	Basal	63.0736	High	118.565	High	HR-,HER2- (TN)	Neg	Neg
137	43	1	1	2	1	0	Pre-Menopausal	0	Pos	Pos	Neg	Neg	35	LumB	52.0805	High	90.9194	High	HR+,HER2-	Neg	Neg
141	42	1	2	3	2	0	Pre-Menopausal	0	Pos	Pos	Pos	Neg	60	Her2	66.5827	High	134.789	High	HR+,HER2+	Pos	Neg
142	43	1	2	2	2	0	Pre-Menopausal	0	Neg	Neg	Neg	Pos	42	Basal	69.995	High	141.778	High	HR-,HER2- (TN)	Neg	Neg
143	45	1	3	2	1	0	Pre-Menopausal	0	Neg	Neg	Pos	Neg	48	Her2	46.9658	High	90.0953	High	HR-,HER2+	Neg	Neg
144	68	0	2	2	2	0	Post-Menopausal	0	Pos	Pos	Neg	Neg	33	LumB	35.7535	High	6.10128	Low	HR+,HER2-	Pos	Neg
145	43	1	3	3	1	0	Pre-Menopausal	0	Neg	Neg	Pos	Neg	100	Normal	18.5182	Low	-4.11633	Low	HR-,HER2+	Neg	Neg
147	48	1	3	2	1	0	Post-Menopausal	0	Neg	Neg	Neg	Pos	36	Her2	59.269	High	128.115	High	HR-,HER2- (TN)	Pos	Neg
152	35	1	2	2	1	0	Pre-Menopausal	0	Pos	Pos	Neg	Neg	38	LumB	49.0601	High	38.7488	High	HR+,HER2-	Neg	Neg
153	45	1	2	3	1	0	Post-Menopausal	0	Neg	Neg	Neg	Pos	57	Basal	67.215	High	145.519	High	HR-,HER2- (TN)	Pos	Neg
156	46	1	2	2	1	0	Pre-Menopausal	0	Pos	Pos	Neg	Neg	48	LumA	25.5059	Low	-6.67834	Low	HR+,HER2-	Pos	Neg
157	58	0	2	2	1	0	Post-Menopausal	0	Pos	Pos	Neg	Neg	25	LumB	56.3391	High	68.3743	High	HR+,HER2-	Pos	Neg
158	45	1	2	2	1	0	Pre-Menopausal	0	Pos	Pos	Neg	Neg	27	LumB	49.8332	High	70.8875	High	HR+,HER2-	Pos	Neg
162	54	0	2	2	2	0	Post-Menopausal	0	Pos	Pos	Neg	Neg	34	LumA	31.7645	Low	19.7257	Med	HR+,HER2-	Pos	Neg
