# Supplementary material for: Radiogenomics analysis identifies correlations of digital mammography with clinical molecular signatures in breast cancer
Source: PLoS One. 2018 Mar 29;13(3):e0193871. doi: 10.1371/journal.pone.0193871 (PMC5875760; doi:10.1371/journal.pone.0193871)
Supplement: S2 Table — Raw image features obtained from the ROI of the tumor. (XLS) [file pone.0193871.s002.xls]

## Sheet: Lesion_Raw
ID	CC_RAW_Signal	MLO_RAW_Signal	CC_RAW_Signal_Surf	MLO_RAW_Signal_Surf	CC_RAW_RSxx	MLO_RAW_RSxx	CC_RAW_RSyy	MLO_RAW_RSyy	CC_RAW_RSxy	MLO_RAW_RSxy	CC_RAW_Comp	MLO_RAW_Comp	CC_RAW_Mean	MLO_RAW_Mean	CC_RAW_STD	MLO_RAW_STD	CC_RAW_Skew	MLO_RAW_Skew	CC_RAW_Kurtosis	MLO_RAW_Kurtosis	CC_RAW_Dyn_Range	MLO_RAW_Dyn_Range	CC_RAW_z_Range	MLO_RAW_z_Range	CC_RAW_z_Mean	MLO_RAW_z_Mean	CC_RAW_CDF_l2s	MLO_RAW_CDF_l2s	CC_RAW_CDF_g2s	MLO_RAW_CDF_g2s	CC_RAW_ICDF_0.001	MLO_RAW_ICDF_0.001	CC_RAW_ICDF_0.01	MLO_RAW_ICDF_0.01	CC_RAW_ICDF_0.05	MLO_RAW_ICDF_0.05	CC_RAW_ICDF_0.25	MLO_RAW_ICDF_0.25	CC_RAW_ICDF_0.75	MLO_RAW_ICDF_0.75	CC_RAW_ICDF_0.95	MLO_RAW_ICDF_0.95	CC_RAW_ICDF_0.99	MLO_RAW_ICDF_0.99	CC_RAW_ICDF_0.999	MLO_RAW_ICDF_0.999	CC_RAW_Entropy	MLO_RAW_Entropy	CC_RAW_Energy
1	223275	405392	239782	344161	45.4923	37.8843	9.06163	26.1724	-7.16983	-17.0026	1261.79	1431.68	1307.4	1833.51	389.961	614.754	0.10985	-0.15099	2.98497	2.50353	2853	3256	7.31612	5.29643	3.35264	2.98252	0.05894	0.07081	0.05487	0.04318	356	389	463	519	652	727	1042	1422	1571	2269	1945	2814	2228	3121	2715	3354	9.16863	9.72132	0.00207
2	470750	462524	223474	257159	11.3756	11.3787	14.313	28.7524	-3.90598	-2.757	519.828	700.589	2905.15	2043.37	638.728	602.407	-0.97201	-0.22484	3.32297	2.60125	3612	3248	5.65499	5.3917	4.54834	3.39201	0.09989	0.07609	0	0.04127	577	512	1156	673	1605	949	2567	1664	3395	2465	3663	3003	3771	3259	3853	3481	10.0049	10.0091	0.00111
5	1.9016e+06	5.67594e+06	1.18954e+06	1.88662e+06	61.4866	121.972	99.6481	307.183	-21.5406	-92.086	3646.16	3072.74	3238.24	2760.42	694.63	735.839	-0.99673	-0.66404	3.39617	2.61209	3768	3783	5.42447	5.14107	4.66182	3.75139	0.08701	0.08217	0	0	682	596	1225	922	1889	1351	2794	2266	3823	3365	3990	3698	4034	3829	4055	3914	10.0655	10.2236	0.00109
7	430668	304084	416384	316200	150.87	38.0543	10.6033	17.685	14.6831	8.71886	1972.61	1611.11	2182.3	2160.01	594.454	590.403	-0.20447	-0.47604	2.59865	2.8588	3430	3386	5.77	5.73507	3.67109	3.65854	0.05878	0.08808	0.03783	0.02648	545	483	746	716	1171	1029	1766	1811	2619	2571	3110	3006	3384	3320	3610	3645	9.85347	9.70361	0.00126
9	4.5752e+06	5.16144e+06	1.5443e+06	1.38932e+06	106.973	146.444	305.483	213.326	-12.3525	-16.0392	2554.18	1832.43	1795.63	1870.89	715.188	851.982	-0.17483	-0.01075	1.97202	1.82264	3676	3667	5.13991	4.30408	2.51072	2.19592	0.03641	0.01955	0.00803	0.0029	239	191	375	300	610	516	1210	1177	2412	2648	2837	3156	3040	3317	3251	3451	10.2887	10.7113	0.00088
10	1.55491e+06	2.71383e+06	734812	1.16194e+06	55.979	76.1863	104.072	239.092	42.1979	-95.7631	1701.55	2437.68	1975.44	2598.14	635.658	486.246	-0.474	-0.23377	2.69665	2.45643	3659	3048	5.75624	6.26843	3.10772	5.34327	0.0871	0.05952	0.02598	0.02893	307	1182	448	1490	756	1758	1575	2253	2441	2975	2878	3342	3200	3534	3434	3701	10.0283	9.77335	0.00116
11	137408	133015	121578	98389.2	8.36	7.23302	4.13714	2.91638	-2.30379	-1.06833	527.102	356.608	1832.27	2103.86	713.852	735.302	-0.42349	-0.2479	2.008	2.0276	3143	3324	4.40287	4.52059	2.56673	2.86121	0.0565	0.04874	0.00274	0.00535	313	437	403	590	565	843	1229	1515	2411	2724	2779	3161	2991	3360	3186	3523	9.84664	10.0085	0.00127
12	2.93079e+06	1.08575e+06	1.69734e+06	807762	133.988	87.5968	216.984	70.9284	80.5737	23.6043	4816.69	2944.64	1751.28	1433.99	657.586	591.628	0.10267	0.26528	2.24768	2.5164	3467	3285	5.27231	5.55248	2.66319	2.42381	0.03162	0.01468	0.04743	0.05063	352	311	508	405	707	542	1238	949	2244	1857	2846	2414	3166	2891	3423	3300	9.84829	9.91417	0.00123
13	1.15727e+06	887925	787056	512663	46.0064	21.0248	157.99	62.1887	25.6004	-4.58294	2622.85	1450.39	2175	2430.13	833.055	632.672	-0.32183	-0.57971	2.0697	2.88229	3861	3801	4.63475	6.00786	2.61087	3.84106	0.05544	0.08786	0.00543	0.01798	334	554	486	839	712	1199	1523	2046	2860	2891	3343	3306	3572	3552	4027	4045	10.2548	9.96175	0.00091
14	3.61926e+06	5.74949e+06	1.34449e+06	2.12984e+06	79.2621	196.791	231.39	307.434	-20.8466	-32.6645	2447.31	3866	2109.17	1709.94	747.263	811.291	-0.15067	0.23372	2.18311	2.04227	3816	3709	5.10664	4.57172	2.82252	2.10768	0.04978	0.00379	0.02712	0.04529	376	236	548	338	844	511	1536	1039	2704	2361	3253	3086	3552	3384	3791	3610	10.2892	10.329	0.0009
16	4.90307e+06	6.81269e+06	1.92536e+06	2.32501e+06	126.488	278.226	599.002	382.661	-70.8447	-87.0325	3704.67	3888.02	1752.23	1943.48	716.981	752.031	0.05348	-0.21181	2.239	2.00223	3543	3499	4.94156	4.65274	2.4439	2.58431	0.03913	0.0414	0.04566	0.01018	266	307	377	452	575	674	1218	1326	2293	2564	2940	3046	3253	3271	3451	3450	10.1611	10.395	0.001
18	2.99488e+06	1.91468e+06	1.72274e+06	869892	69.4523	42.3083	714.937	198.999	-26.4821	-13.6275	4855.73	1936.55	2090.2	2276.61	864.835	763.949	0.09289	-0.41328	2.10523	2.18373	3879	3474	4.48525	4.54743	2.41688	2.98006	0.02738	0.06561	0.04133	0.00217	245	445	424	589	734	888	1416	1699	2782	2910	3523	3326	3816	3516	3951	3660	10.3558	10.3736	0.00087
19	1.10856e+06	1.39446e+06	476162	663182	40.2686	45.1804	25.1006	47.5143	3.8808	3.75536	1002.18	1545.45	3024.72	2637.74	303.112	634.66	-0.76013	-0.52556	3.5457	2.71752	2568	3378	8.47211	5.32254	9.97889	4.15615	0.08045	0.07597	0.00992	0.00546	1810	718	2174	1003	2466	1461	2841	2228	3256	3136	3436	3536	3523	3682	3604	3777	9.35219	10.2148	0.00174
21	824696	930786	294187	420948	20.5502	28.0983	16.7006	26.7445	-1.6396	3.47079	514.222	932.829	3448.25	3001.53	559.14	796.045	-1.34939	-0.90193	4.75634	3.29308	3332	3815	5.95915	4.79244	6.16706	3.77056	0.10095	0.08632	0	0	1055	443	1617	694	2300	1435	3192	2520	3862	3638	4053	3971	4075	4044	4083	4066	9.84233	10.3493	0.00131
25	1.45878e+06	1.30869e+06	763274	1.08276e+06	89.696	107.779	146.322	299.64	80.5746	-76.8971	1956.89	4389.63	2031.75	1763.33	881.782	819.846	-0.07164	0.40612	2.04878	2.19536	3866	3696	4.3843	4.50816	2.30415	2.1508	0.03418	0.00129	0.02743	0.06695	219	312	347	439	585	619	1311	1092	2727	2368	3406	3250	3736	3561	3921	3733	10.3683	10.2931	0.00085
29	1.17994e+06	1.95545e+06	713170	877828	18.3076	28.9801	143.826	165.685	5.00869	12.5305	2112.13	1930.94	2578.16	2614.49	632.194	574.021	-0.29483	-0.7605	2.40417	2.97226	3247	3355	5.13609	5.84473	4.07812	4.5547	0.06305	0.08869	0.02183	0.00459	884	829	1109	1100	1461	1463	2125	2268	3060	3063	3545	3342	3722	3514	3818	3686	10.409	10.2207	0.00081
33	3.83021e+06	2.7667e+06	1.4984e+06	872154	122.329	71.5939	243.667	102.994	-18.5711	-24.3266	2872.31	1347.16	2574.07	2592.19	748.669	916.02	-0.56564	-0.42497	2.45384	2.03614	3803	3848	5.07968	4.20078	3.43819	2.82984	0.07681	0.05716	0.00104	0	404	352	784	613	1171	965	2036	1865	3187	3426	3556	3769	3745	3902	3875	3984	10.2031	10.5581	0.00094
34	5.68495e+06	7.01469e+06	2.14754e+06	2.66024e+06	241.742	411.025	295.657	297.915	-90.9141	69.1417	3975.13	4943.44	2089.54	1856.59	849.756	756.011	-0.27839	-0.19906	2.109	2.16829	3845	3739	4.52483	4.94569	2.45899	2.45577	0.05565	0.05189	0.01115	0.02318	254	295	387	389	599	553	1437	1291	2762	2438	3331	2991	3593	3326	3796	3634	10.4527	10.3884	0.0008
35	4.29753e+06	3.60386e+06	2.09845e+06	1.21466e+06	175.697	82.9198	316.013	146.295	-69.4093	-14.7113	5020.79	2006.04	2111.99	3031.22	728.164	473.867	-0.2675	-0.95587	2.29264	4.49256	3919	3470	5.38203	7.32273	2.90044	6.39677	0.06159	0.08501	0.0196	0.02881	300	978	508	1536	827	2150	1580	2782	2681	3356	3201	3693	3447	3870	3638	3957	10.2556	9.93064	0.00093
36	8.32916e+06	7.29423e+06	2.38099e+06	2.43873e+06	140.261	170.422	719.195	396.44	-1.97446	50.1834	3335.11	3995.24	2058.51	2141.57	797.507	723.659	-0.17706	-0.17741	2.13566	2.12757	3678	3592	4.61187	4.96367	2.58118	2.95937	0.05292	0.04704	0.01968	0.0192	303	415	433	634	680	921	1455	1572	2690	2722	3281	3240	3520	3475	3686	3649	10.5912	10.4553	0.00072
37	3.22796e+06	4.42122e+06	1.4623e+06	1.64686e+06	176.024	201.18	142.086	179.647	-3.22166	19.9535	3245.93	3005.85	1598.57	1961.81	691.111	580.079	-0.12807	-0.46474	2.01664	2.73117	3700	3360	5.3537	5.79232	2.31305	3.38197	0.03827	0.07968	0.01655	0.02505	174	341	260	503	447	876	1041	1593	2170	2392	2639	2808	2871	3038	3099	3204	10.3176	10.2343	0.00087
39	9.30769e+06	1.02833e+07	3.92748e+06	4.39897e+06	370.363	436.983	500.454	426.746	17.5526	-1.90246	8120.49	9220.78	1634.95	1959.84	675.79	579.183	0.12194	-0.02965	2.38282	2.51429	3605	3502	5.3345	6.04645	2.41932	3.3838	0.04134	0.05295	0.05371	0.04862	206	444	316	690	541	997	1129	1546	2121	2378	2780	2906	3130	3214	3434	3447	10.1427	10.0072	0.00103
41	2.72441e+06	3.2422e+06	819787	1.05092e+06	125.925	106.865	70.9936	88.6767	40.0772	-5.35281	1208.72	1669.16	2310.74	2389.04	970.219	857.291	-0.32365	-0.2742	1.77608	1.9321	3700	3665	3.81357	4.27509	2.38167	2.78673	0.02949	0.04176	0	6e-05	309	478	441	652	678	929	1454	1687	3208	3144	3560	3582	3698	3738	3801	3846	10.6257	10.5317	0.00068
43	2.54034e+06	3.30114e+06	1.34589e+06	1.91522e+06	235.067	403.553	239.995	496.301	178.684	-321.606	3494	5444.62	2047.48	1705.1	844.982	638.18	0.05821	0.09426	1.97497	2.41008	3764	3627	4.45453	5.68335	2.42311	2.67182	0.02119	0.03976	0.02609	0.04529	326	335	480	462	726	677	1352	1211	2751	2176	3407	2739	3640	3144	3793	3601	10.3996	10.041	0.00082
44	1.07019e+06	989130	731935	610708	98.7862	58.5985	36.1879	106.054	-13.7708	-10.3458	2452.89	1847.61	1915.84	1673.83	793.444	695.957	0.2755	0.40887	2.3003	2.32294	3823	3340	4.81823	4.79915	2.41459	2.40507	0.01751	0.00442	0.0621	0.06739	367	408	498	516	725	683	1283	1114	2489	2183	3320	2935	3711	3285	3929	3473	10.2092	10.1097	0.00098
45	7.89934e+06	5.50163e+06	1.67464e+06	1.68518e+06	115.129	137.233	413.409	216.913	-4.71635	10.3071	1739.6	2529.27	2387.6	2202.8	1015.62	936.112	-0.44913	-0.29178	1.85399	1.67753	3743	3619	3.68545	3.86599	2.35089	2.35314	0.04885	0.00997	0	0	261	396	366	514	592	689	1532	1317	3350	3057	3582	3404	3675	3594	3764	3731	10.6187	10.568	0.00075
46	609062	660247	360538	330322	14.733	23.672	36.9639	27.7575	1.71357	3.22889	1045.77	809.776	2059.07	2153.44	736.655	688.373	-0.35465	-0.39175	2.09559	2.49705	3275	3425	4.44577	4.9755	2.79516	3.12831	0.05934	0.07693	0.003	0.0198	362	399	504	553	751	869	1488	1695	2663	2669	3088	3173	3268	3393	3426	3556	10.0327	9.98219	0.00106
47	9.92434e+06	1.18243e+07	2.45332e+06	3.21506e+06	246.401	223.526	417.582	576.235	91.408	42.5183	2971.68	4283.52	2385.48	2406.97	633.691	580.711	-0.64719	-0.47606	2.43324	2.3243	3523	3265	5.55949	5.62241	3.76442	4.14486	0.08242	0.06766	0.00059	0.00286	602	799	890	1057	1200	1359	1933	1973	2891	2886	3187	3192	3340	3339	3475	3475	10.2706	10.1539	0.00092
48	2.02494e+06	1.71024e+06	890030	770909	68.3157	101.766	120.014	43.5599	-43.5624	17.2534	1916.87	1702.73	2352.44	2178.71	702.664	851.619	-0.11716	-0.23487	2.45769	2.2053	3751	3702	5.33826	4.34702	3.34789	2.55832	0.05617	0.06323	0.03501	0.01725	483	278	758	391	1161	653	1857	1574	2892	2864	3453	3462	3816	3706	3992	3812	10.3426	10.5959	0.00089
51	5.33401e+06	7.36858e+06	1.54361e+06	2.04464e+06	139.99	205.089	246.525	268.616	-25.8682	26.0435	2188.86	2780.01	2064.04	2256.07	690.487	724.145	-0.48346	-0.43351	2.29167	2.16482	3377	3504	4.89075	4.83881	2.98926	3.11549	0.08057	0.07225	0.00488	0.00118	405	594	565	722	772	925	1578	1724	2607	2857	3006	3237	3203	3403	3396	3550	10.7215	10.822	0.00068
52	1.62388e+06	1.69913e+06	999402	1.02005e+06	249.606	123.215	52.147	174.584	-65.3098	52.082	3013.85	3000.61	1984.38	1767.08	821.752	758.577	0.32557	0.3864	1.9762	2.22508	3689	3510	4.48919	4.62708	2.41481	2.32946	0.00404	0.00347	0.03995	0.06635	427	387	605	506	841	688	1311	1163	2694	2335	3378	3138	3626	3423	3798	3637	10.2315	10.1863	0.00095
54	3.72293e+06	2.36601e+06	1.46306e+06	926391	139.963	172.139	109.672	38.8232	45.9528	-8.21664	2817.31	1777.33	2721.89	2335.28	930.147	779.125	-0.62234	-0.17598	2.33717	2.10717	3849	3702	4.13805	4.75148	2.9263	2.99732	0.08097	0.04596	0	0.01661	356	477	568	705	949	1027	2092	1715	3539	2961	3856	3511	3929	3749	3978	3905	10.481	10.4372	0.00076
56	6.68858e+06	6.12847e+06	2.63402e+06	2.1191e+06	248.298	216.749	486.181	237.859	-173.72	83.6631	5082.79	3590.42	1881.92	2129.39	881.196	884.223	0.16266	-0.07172	2.05218	1.97665	3874	3907	4.3963	4.41857	2.13564	2.4082	0.00814	0.02922	0.04462	0.01664	243	256	352	424	549	700	1150	1401	2568	2858	3371	3508	3689	3738	3867	3889	10.4484	10.4257	0.0008
57	6.8447e+06	4.7703e+06	3.12888e+06	1.74917e+06	121.361	155.457	734.526	261.416	-31.9244	-77.7227	7008.39	3142.8	1913.63	1971.85	568.24	630.36	0.02996	0.07121	2.74551	2.4483	3520	3422	6.19456	5.42865	3.36765	3.12814	0.05701	0.04604	0.05538	0.06007	431	451	648	665	969	943	1519	1512	2301	2408	2852	3066	3257	3328	3512	3511	9.94837	10.3567	0.00121
88	271209	439427	226870	357300	11.7729	13.7535	12.433	25.942	2.30147	8.6401	929.923	1423.56	2351.37	2587.29	600.503	654.719	0.05702	-0.20066	2.13618	2.25028	3189	3323	5.31055	5.07546	3.91567	3.95176	0.03088	0.05221	0.03547	0.01393	868	862	1157	1139	1410	1476	1885	2099	2852	3097	3312	3594	3574	3736	3704	3821	9.73379	9.99551	0.00133
89	3.81332e+06	9.30518e+06	1.41073e+06	2.82513e+06	60.5679	244.982	613.002	460.722	-57.4286	69.0007	2557.29	4202.9	2485.05	2022.11	540.045	877.313	-0.6246	-0.03369	3.28149	2.02266	3500	3832	6.48094	4.36788	4.60157	2.30489	0.07799	0.03442	0.0219	0.02153	534	207	993	321	1490	589	2158	1328	2884	2748	3260	3401	3439	3654	3580	3835	9.99283	10.6024	0.00114
90	205832	723138	152630	444840	7.44729	200.878	17.0936	10.1884	4.50418	-16.9722	554.582	1340.86	1497.9	1834.08	738.915	902.189	0.44389	0.23381	2.30673	2.01186	3562	3784	4.82059	4.19424	2.02716	2.03292	0	0.0008	0.0601	0.04653	307	241	389	331	504	511	847	1083	2052	2548	2808	3382	3260	3643	3591	3828	9.99735	10.3659	0.00109
91	4.9387e+06	7.88648e+06	1.62528e+06	2.55685e+06	191.825	181.626	184.982	606.34	-16.2924	75.6253	2620.85	4061.85	1828.59	1792.29	774.719	765.023	-0.06929	0.07494	1.8832	1.99459	3591	3631	4.63523	4.74626	2.36032	2.3428	0.01949	0.0198	0.01247	0.02654	297	238	405	372	595	604	1156	1170	2487	2420	2995	3029	3228	3242	3465	3431	10.3376	10.4497	0.00084
93	7.11191e+06	7.82137e+06	2.06554e+06	1.89495e+06	238.303	205.103	344.498	289.696	-121.557	-1.28863	2939.53	2249.61	1875.66	2229.87	872.648	804.532	-0.22495	-0.33164	1.79554	2.08953	3898	3890	4.46686	4.83511	2.14939	2.77164	0.00873	0.05497	0.00151	0.00237	237	304	320	507	466	825	1073	1605	2631	2910	3103	3356	3300	3545	3487	3711	10.678	10.641	0.00066
94	3.47229e+06	2.42794e+06	1.25802e+06	952555	60.7315	56.3342	341.914	205.164	46.3942	52.6458	2233.33	1831.21	2363.26	2604.08	654.931	628.71	0.00925	-0.11392	2.27233	2.38222	3626	3533	5.53646	5.61944	3.60842	4.14194	0.04131	0.0528	0.0372	0.0257	692	878	996	1195	1299	1539	1892	2176	2860	3086	3439	3613	3610	3738	3730	3848	10.387	10.2631	0.00084
96	2.63415e+06	4.47239e+06	903753	1.65739e+06	36.5858	300.819	148.131	115.762	0.52918	-37.6155	1519.34	3009.57	2930.66	2507.29	552.416	708.878	-0.96026	-0.59227	3.58844	2.63266	3525	3658	6.38107	5.16026	5.30518	3.53698	0.09292	0.07988	0.00212	0.00365	819	459	1332	725	1846	1171	2616	2033	3343	3062	3608	3469	3764	3646	3872	3794	10.0023	10.1107	0.00113
97	2.31308e+06	3.45954e+06	1.15842e+06	1.54835e+06	94.9653	71.418	191.954	358.255	67.3392	23.3442	2842.75	3395.61	1645.71	1776.02	596.382	623.784	-0.08556	-0.01958	2.56182	2.51392	3636	3740	6.09676	5.99566	2.75948	2.84716	0.06203	0.05586	0.04551	0.04975	178	251	323	443	612	725	1235	1334	2070	2218	2603	2802	2924	3131	3251	3417	9.88028	10.0435	0.00127
100	4.04611e+06	4.30643e+06	2.40091e+06	2.08629e+06	250.377	271.868	1099.67	309.2	446.981	166.951	6980.85	4952.53	1374.64	1751.15	912.656	761.658	0.714	0.17667	2.60932	2.14114	3977	3633	4.35761	4.76986	1.5062	2.29913	0	0.01732	0.07905	0.0497	158	275	207	382	284	585	588	1132	2003	2328	3086	3052	3753	3346	4050	3552	10.3924	10.3288	0.00083
102	4.26178e+06	3.46782e+06	1.31404e+06	1.12549e+06	80.5793	116.645	238.997	107.104	11.3974	-37.1373	1985.27	1789.86	2466.66	2577.36	705.525	695.961	-0.45808	-0.73292	2.33969	2.95674	3543	3707	5.02179	5.32645	3.49621	3.70331	0.06693	0.08556	0.00084	0.00294	506	412	814	708	1189	1216	1952	2148	3045	3133	3437	3470	3580	3667	3692	3793	10.3008	10.1431	0.00086
103	4.69158e+06	5.76169e+06	2.12641e+06	1.90447e+06	60.6994	246.801	695.683	212.971	60.8214	40.5738	4722.5	3084.57	2225.53	2429.99	716.17	817.444	-0.30306	-0.2512	2.52956	2.12272	3821	3719	5.33533	4.54955	3.10754	2.97267	0.06998	0.05276	0.03184	0.00214	326	443	546	684	930	1018	1743	1807	2756	3105	3320	3646	3594	3790	3793	3891	10.2004	10.5065	0.00099
106	3.11793e+06	4.47301e+06	1.0775e+06	1.46398e+06	111.833	119.336	172.272	274.835	57.6981	-48.6375	1824.59	2347.84	2054.14	1887.86	642.628	795.061	-0.28647	0.07931	2.34161	2.13592	3447	3654	5.36392	4.59587	3.19647	2.37449	0.06289	0.02581	0.01968	0.04453	372	312	599	422	919	625	1588	1253	2562	2492	3003	3217	3232	3523	3432	3711	10.177	10.512	0.00098
107	827466	739633	337280	369501	15.8934	15.6558	39.5072	48.5416	14.1849	7.63978	673.639	904.506	2927.25	2035.41	890.496	778.55	-0.88484	-0.11452	2.74856	2.21927	3785	3462	4.25044	4.44673	3.28721	2.61436	0.0991	0.05751	0	0.03298	420	376	685	493	1135	680	2411	1463	3670	2607	3919	3295	3985	3519	4027	3646	10.3751	10.288	0.00085
109	6.02906e+06	4.67395e+06	1.69824e+06	1.09063e+06	225.925	165.434	137.111	164.991	-45.6781	-107.069	2343.92	1247	3130.75	2856.09	681.51	682.143	-0.91372	-1.07218	3.126	3.79032	3662	3745	5.37337	5.49005	4.59384	4.18694	0.08875	0.09637	0	6e-05	784	427	1264	831	1774	1432	2707	2506	3700	3371	3902	3662	3970	3818	4019	3936	10.1155	10.2357	0.00102
110	124474	82529.1	138773	102684	4.79661	4.22779	5.96417	3.24184	-2.85118	0.78715	758.099	626.03	2342.85	2163.98	492.745	480.506	-0.20271	-0.14067	2.07356	2.84855	2513	2744	5.10001	5.71064	4.7547	4.50354	0.04371	0.06962	0.01199	0.0474	1079	832	1302	1015	1524	1300	1944	1863	2753	2497	3069	2923	3218	3250	3340	3431	9.38337	9.37865	0.00164
112	795669	238866	399775	171151	19.8169	25.241	37.9832	33.0262	2.55974	-11.1046	984.227	600.895	2235.4	717.059	491.762	360.535	-0.71728	1.35546	3.07995	4.66854	2984	2313	6.06798	6.41546	4.5457	1.98887	0.08835	3e-05	0.01195	0.10451	579	184	926	240	1283	320	1940	465	2594	863	2898	1497	3071	1871	3225	2170	9.54401	9.46741	0.00159
113	4.84983e+06	4.21914e+06	2.2077e+06	1.75037e+06	159.605	89.5652	517.442	391.363	165.811	35.3444	4924.38	3558.23	1805.62	1791.61	770.013	735.568	0.15123	0.39694	2.16884	2.40941	3682	3767	4.78174	5.12122	2.34492	2.43569	0.02267	0.01459	0.04786	0.07305	268	360	395	498	607	711	1193	1231	2396	2303	3102	3145	3442	3476	3646	3720	10.1622	10.2128	0.00099
116	7.56341e+06	7.52644e+06	1.44588e+06	1.74626e+06	213.298	236.161	155.769	177.522	-21.3497	13.6354	1354.38	1985.29	3102.72	2734.03	593.002	577.544	-1.26971	-0.907	4.34492	3.12742	3525	3325	5.94434	5.75714	5.23222	4.73389	0.09796	0.09015	0	0.00027	709	802	1259	1138	1833	1591	2814	2366	3563	3180	3733	3415	3812	3541	3870	3667	10.0706	10.1663	0.00117
117	1.24529e+07	1.34215e+07	3.69578e+06	4.05946e+06	576.11	445.936	956.917	547.453	508.948	178.787	5374.51	6016.32	2165.45	2076.47	884.205	760.836	-0.22376	-0.2568	2.09854	2.16659	3844	3675	4.34741	4.83022	2.44904	2.72919	0.05424	0.0585	0.01211	0.01693	247	354	368	498	624	741	1488	1500	2877	2680	3494	3204	3728	3467	3872	3667	10.5331	10.4348	0.00075
125	1.73293e+06	2.65276e+06	1.01293e+06	1.28786e+06	84.7444	136.077	96.6278	94.7768	38.1185	11.7161	2901.17	3063.6	2638.31	2277.4	751.72	808.321	-0.58178	-0.37595	2.59264	2.32983	3758	3842	4.9992	4.75306	3.50969	2.81744	0.07949	0.07213	0.0011	0.00919	496	266	778	458	1217	797	2135	1713	3228	2920	3670	3448	3837	3667	3930	3812	10.2954	10.4558	0.00088
129	2.94562e+06	6.31977e+06	1.48543e+06	2.03769e+06	307.2	229.38	131.254	245.146	121.605	-46.868	3670.49	3219.38	1589.09	1985.67	834.85	699.473	0.3332	-0.33967	2.04416	2.54563	3946	3911	4.7266	5.59135	1.90345	2.83881	0	0.07465	0.04595	0.02735	177	201	266	350	415	681	893	1519	2285	2508	3012	3037	3342	3306	3788	3541	10.3977	10.3571	0.00082
130	8.3174e+06	8.11126e+06	2.29801e+06	2.65114e+06	293.951	366.775	239.921	265.366	105.418	47.0298	3111.09	4245.93	2472.07	2024.61	630.43	454.061	-0.97564	-0.41899	3.22221	3.22672	3228	2928	5.12031	6.44847	3.92124	4.45889	0.10231	0.07493	2e-05	0.0476	546	557	741	773	1149	1200	2141	1755	2960	2335	3203	2735	3321	2941	3426	3105	10.2834	10.0569	0.00096
133	1.58881e+07	1.31611e+07	4.48206e+06	3.7946e+06	606.952	507.587	416.034	343.468	43.5137	129.2	6195.56	5360.88	2381.25	2395.51	504.184	566.188	-1.24248	-0.98201	4.60875	3.89689	3390	3504	6.72373	6.18875	4.72297	4.23093	0.09743	0.08922	0.0066	0.00606	395	318	757	629	1316	1285	2158	2089	2728	2811	2987	3117	3139	3271	3281	3409	9.74865	10.1565	0.00146
134	2.16152e+06	3.67612e+06	790307	1.00912e+06	50.663	93.4494	114.264	193.839	27.5938	74.6061	1415.89	1357.35	2519.08	2429.72	565.26	624.337	-1.08926	-0.90164	4.49577	3.28583	3411	3433	6.03439	5.49864	4.45649	3.89169	0.08669	0.08922	0.01168	0.00092	349	432	688	659	1356	1143	2250	2059	2930	2912	3250	3195	3409	3328	3534	3470	9.9272	10.308	0.00124
137	2.0778e+06	2.68503e+06	640371	757241	33.3647	75.7719	119.676	94.4769	-1.91686	-32.9221	967.062	1046.44	3169.44	2993.13	601.025	624.776	-1.4774	-1.12756	5.0152	3.84511	3476	3537	5.78345	5.66123	5.27338	4.79072	0.10534	0.0985	0	0	766	779	1157	1112	1856	1687	2930	2677	3601	3458	3794	3711	3894	3829	3954	3914	10.0811	10.1896	0.00118
141	7.66174e+06	8.02415e+06	2.99837e+06	2.75575e+06	221.07	159.21	681.98	658.592	26.5184	-24.235	5749.63	4637.42	1503.01	1672.16	711.426	848.463	0.09961	0.09223	2.10157	1.88303	3641	3701	5.11789	4.362	2.11267	1.97081	0.01289	0.00026	0.03898	0.02809	177	184	251	254	391	386	920	937	2056	2393	2668	3034	2980	3315	3287	3483	10.3054	10.5472	0.00088
142	7.86362e+06	3.28708e+06	1.40265e+06	1.10926e+06	198.956	116.831	152.712	78.3452	25.2452	17.8857	1225.94	1834.21	3490.89	2546.94	624.969	737.712	-1.73358	-0.79948	6.01424	2.83337	3891	3698	6.22591	5.01279	5.58569	3.45249	0.10845	0.08998	0	1e-05	601	383	1294	649	2138	1041	3256	2085	3932	3145	4036	3439	4063	3582	4079	3692	9.72505	10.1261	0.00161
143	5.64432e+06	5.21538e+06	1.85145e+06	1.63393e+06	123.88	157.846	436.128	242.184	95.0288	-73.5686	2975.82	2508.29	2099.58	2132.9	751.743	753.122	-0.32443	-0.41409	2.20109	2.19667	3652	3545	4.85804	4.70707	2.79295	2.83207	0.06278	0.06651	0.00866	0.00208	290	282	458	469	758	772	1537	1571	2715	2760	3180	3166	3395	3345	3560	3497	10.5048	10.4308	0.00076
144	3.51456e+06	2.92991e+06	1.27071e+06	940865	82.1721	98.9501	135.911	80.465	-27.4062	6.86662	2251.21	1480.46	2722.8	2590.77	604.023	603.968	-0.5531	-0.79728	2.8702	3.3209	3663	3607	6.06434	5.97217	4.50777	4.28958	0.06874	0.08924	0.00577	0.01199	715	539	1092	899	1641	1384	2321	2246	3208	3037	3564	3395	3706	3594	3816	3730	10.031	10.008	0.00107
145	4.21611e+06	2.68507e+06	1.70593e+06	1.13392e+06	176.194	48.4775	513.429	250.931	184.031	51.5698	3382.26	2346.39	2370.26	2138.13	557.739	589.932	-0.23306	-0.58225	2.67441	3.02499	3583	3307	6.42415	5.60573	4.24977	3.62436	0.06364	0.07428	0.04185	0.01922	633	364	1054	495	1398	1074	1992	1762	2779	2579	3253	2977	3492	3176	3646	3350	9.95537	10.2212	0.00117
147	2.46402e+06	2.74471e+06	671071	911250	70.0397	84.8804	77.8656	109.831	-31.0958	37.867	895.549	1482.43	2797.53	2429.59	719.182	693.012	-1.068	-0.49945	3.5051	2.75459	3724	3749	5.17811	5.40972	3.88987	3.50585	0.10099	0.07946	0	0.01834	420	394	769	665	1247	1134	2424	1992	3334	2955	3619	3431	3774	3651	3880	3824	10.3817	10.4023	0.00091
152	3.4502e+06	4.38808e+06	968643	970375	94.016	103.143	170.003	140.028	-36.9276	4.51399	1332.54	1051.48	2253.32	2772.25	637.289	534.905	-0.48246	-1.14295	2.11305	3.86182	3230	3434	5.06835	6.41983	3.53579	5.18269	0.05616	0.10344	0.00092	0.00012	581	760	875	1171	1134	1671	1718	2508	2760	3162	3094	3379	3243	3498	3382	3602	10.3154	10.0819	0.00088
153	4.66788e+06	5.72109e+06	1.16067e+06	1.31639e+06	112.055	179.109	144.845	131.236	30.3551	-18.3033	1414.14	1484.17	2805.9	2946.29	634.56	618.178	-1.22602	-1.59295	4.38485	5.65036	3784	3798	5.96319	6.14386	4.4218	4.76609	0.09825	0.10088	0.00754	0.00015	498	468	777	780	1434	1559	2511	2728	3254	3371	3517	3608	3758	3717	4083	3804	10.1908	10.1891	0.00106
156	2.517e+06	2.78571e+06	754290	826680	125.598	44.9892	35.1697	153.362	15.9902	15.619	1107.62	1202.09	3020.33	2713.67	838.732	714.415	-1.01168	-0.75991	3.1784	3.06419	3808	3723	4.54019	5.21125	3.60107	3.79844	0.09536	0.08506	0	0.00149	409	428	703	740	1272	1322	2508	2275	3701	3267	3914	3645	3990	3786	4034	3929	10.2831	10.3869	0.00093
157	4.36805e+06	2.84337e+06	1.9758e+06	1.29178e+06	148.577	256.605	296.887	219.123	-50.2447	-169.379	4379.2	2875.67	1762.02	2044.29	635.77	809.63	0.22372	-0.04766	2.44414	2.06025	3641	3784	5.72692	4.67374	2.77148	2.52497	0.03208	0.03355	0.06061	0.02775	413	336	555	494	771	724	1279	1402	2211	2686	2871	3326	3223	3601	3503	3802	9.87234	10.2544	0.00123
158	2.75064e+06	2.24597e+06	1.08645e+06	946800	96.5726	63.9576	139.191	134.491	-57.7993	-3.31622	2102.72	1955.73	2145.67	2301.13	877.257	724.362	0.00512	-0.35149	1.95616	2.44628	3809	3743	4.34194	5.1673	2.44588	3.17676	0.03016	0.07019	0.01575	0.01789	311	396	443	608	748	978	1440	1803	2915	2866	3512	3373	3733	3596	3886	3794	10.5087	10.2683	0.00076
162	2.30975e+06	2.96443e+06	785255	857727	44.7679	64.2322	109.746	132.055	-2.32864	-35.8385	1308.13	1216.06	2556.52	2769.29	760.109	662.087	-0.58741	-0.97168	2.55214	3.38687	3652	3638	4.80457	5.49474	3.36335	4.18266	0.07446	0.09582	0	7e-05	321	574	625	877	1157	1413	2036	2405	3190	3278	3553	3560	3684	3686	3775	3801	10.5011	10.2471	0.00077
[truncated: 206 more columns]
