# Supplementary material for: Radiogenomics analysis identifies correlations of digital mammography with clinical molecular signatures in breast cancer
Source: PLoS One. 2018 Mar 29;13(3):e0193871. doi: 10.1371/journal.pone.0193871 (PMC5875760; doi:10.1371/journal.pone.0193871)
Supplement: S3 Table — Raw image features obtained from the ROI surrounding the tumor. (XLS) [file pone.0193871.s003.xls]

## Sheet: Lesion_Bkg_Raw
ID	CC_RAW_Signal	MLO_RAW_Signal	CC_RAW_Signal_Surf	MLO_RAW_Signal_Surf	CC_RAW_RSxy	MLO_RAW_RSxy	CC_RAW_RSyy	MLO_RAW_RSyy	CC_RAW_RSxy	MLO_RAW_RSxy	CC_RAW_Comp	MLO_RAW_Comp	CC_RAW_Mean	MLO_RAW_Mean	CC_RAW_STD	MLO_RAW_STD	CC_RAW_Skew	MLO_RAW_Skew	CC_RAW_Kurtosis	MLO_RAW_Kurtosis	CC_RAW_Dyn_Range	MLO_RAW_Dyn_Range	CC_RAW_z_Range	MLO_RAW_z_Range	CC_RAW_z_Mean	MLO_RAW_z_Mean	CC_RAW_CDF_l2s	MLO_RAW_CDF_l2s	CC_RAW_CDF_g2s	MLO_RAW_CDF_g2s	CC_RAW_ICDF_0.001	MLO_RAW_ICDF_0.001	CC_RAW_ICDF_0.01	MLO_RAW_ICDF_0.01	CC_RAW_ICDF_0.05	MLO_RAW_ICDF_0.05	CC_RAW_ICDF_0.25	MLO_RAW_ICDF_0.25	CC_RAW_ICDF_0.75	MLO_RAW_ICDF_0.75	CC_RAW_ICDF_0.95	MLO_RAW_ICDF_0.95	CC_RAW_ICDF_0.99	MLO_RAW_ICDF_0.99	CC_RAW_ICDF_0.999	MLO_RAW_ICDF_0.999	CC_RAW_Entropy	MLO_RAW_Entropy	CC_RAW_Energy
1	192263	176107	671891	896577	82.59	102.507	35.8776	41.7497	0.31248	-17.3264	11505.3	22366.3	895.512	1263.95	318.392	430.965	1.54745	1.12151	9.52991	3.76332	3427	2434	10.7635	5.64778	2.81261	2.93284	0	0	0.08691	0.09562	468	755	473	759	503	784	659	926	1063	1488	1489	2167	1800	2526	3152	2854	8.90236	8.91116	0.00232
2	162958	148269	380497	458492	35.7142	31.5267	42.2193	66.2493	-12.26	-2.39971	4353.34	6947.19	1643.7	1272.74	621.337	459.105	0.50225	0.91195	2.69022	3.41352	3111	2446	5.00694	5.32776	2.64543	2.77223	0	0	0.07624	0.0859	611	673	633	681	728	714	1178	905	2039	1555	2838	2147	3170	2607	3461	2970	9.72333	9.43376	0.00135
5	1.40054e+06	1.32757e+06	2.44414e+06	2.07214e+06	198.468	357.082	186.686	579.631	-23.2744	-218.612	20900.3	15848.1	2134.84	1714.34	757.513	669.03	-0.01772	0.28554	2.30063	2.29677	3390	3348	4.47517	5.00426	2.81822	2.56242	0.04775	0.017	0.04178	0.05904	521	466	606	526	876	709	1553	1187	2706	2206	3335	2883	3802	3215	3894	3503	10.0968	9.90443	0.00104
7	360191	319432	754534	901248	198.297	63.2065	37.173	33.3387	11.0527	18.7623	7744.99	12459.7	1491.75	1647.63	630.808	629.984	0.66791	0.6576	2.89695	2.85555	3202	3197	5.07603	5.07473	2.36483	2.61536	0	0	0.07823	0.06605	539	704	558	728	641	820	991	1131	1899	2102	2671	2759	3192	3339	3547	3843	9.84461	9.68412	0.00123
9	287938	307369	832930	770985	301.824	411.657	777.742	498.394	-46.4907	-143.207	11806.3	9476.07	806.718	782.952	392.13	422.587	1.41814	1.74521	5.20774	8.87972	2582	3615	6.58455	8.55446	2.05727	1.85276	0	0	0.09656	0.08894	362	285	368	291	390	318	509	468	996	1002	1596	1545	2135	2134	2558	3645	9.47952	9.75037	0.00164
10	327849	784611	695200	1.23567e+06	163.916	170.443	216.824	352.925	128.717	-125.213	7223.4	9535.58	1132.88	1654.24	641.029	449.629	0.86556	-0.02381	2.95208	2.9022	3045	2867	4.75018	6.37637	1.76729	3.67911	0	0.063	0.09799	0.04969	340	473	348	611	384	888	594	1351	1499	1962	2451	2368	2806	2719	3105	3068	10.0091	9.48504	0.00108
11	133194	92458.1	325731	337854	49.8578	21.8557	15.611	12.3689	-8.91733	-0.14428	3903.27	6049.36	1344.24	1483.68	615.791	585.643	0.81677	0.47493	3.28698	2.22439	2998	2524	4.86854	4.30979	2.18294	2.53342	0	0	0.08206	0.06398	488	704	501	711	553	743	850	933	1711	1918	2570	2558	3134	2849	3375	3080	9.69341	9.43838	0.00136
12	875411	590001	2.12501e+06	1.37873e+06	283.366	205.911	411.861	122.511	158.724	49.3958	25275.9	15787	1457.52	1372.74	632.289	732.492	0.58118	0.79514	2.46164	2.54643	2969	3252	4.69564	4.43964	2.30515	1.87407	0	0	0.0755	0.08707	567	500	579	508	629	546	929	761	1893	1893	2647	2793	2992	3166	3251	3528	9.65102	9.96708	0.00135
13	575300	446822	1.35982e+06	696449	75.2509	53.3216	220.186	156.371	15.0908	-5.34502	15749.4	5319.13	1490.6	1559.43	649.711	610.178	0.68626	0.67114	2.78178	3.15719	3321	3222	5.1115	5.28042	2.29425	2.5557	0	0.01561	0.07797	0.08047	576	455	592	531	654	699	955	1107	1930	1930	2722	2725	3186	3254	3613	3509	9.72662	9.81423	0.00132
14	311470	364053	1.13877e+06	1.20438e+06	200.474	416.201	529.272	615.047	-105.207	55.5245	20401.1	19523.4	1258.1	1047.74	487.075	554.784	1.32752	1.17881	4.95962	3.98631	2847	3456	5.84509	6.22945	2.58297	1.88856	0	0	0.0918	0.09344	680	443	687	447	717	470	885	603	1506	1363	2206	2193	2927	2689	3331	3323	9.34176	9.55277	0.00181
16	579192	739901	1.77549e+06	1.61427e+06	213.293	692.962	1114.43	760.919	-93.7386	-245.698	26669.2	17257.4	1071.85	1107.33	421.149	700.816	0.85424	1.49632	3.047	4.4506	2450	3128	5.81742	4.46337	2.54507	1.58006	0	0	0.09026	0.11067	530	403	536	410	565	441	728	609	1327	1314	1906	2854	2196	3156	2512	3345	9.27192	9.95729	0.00178
18	889585	364357	1.99112e+06	1.3934e+06	154.601	107.474	897.469	282.909	-105.63	-59.7999	21837.6	26110.9	1103.6	1403.2	502.54	448.675	0.86771	0.70758	3.22493	2.72624	2955	2438	5.88013	5.43378	2.19604	3.12744	0	0	0.09038	0.07425	400	813	412	820	472	851	713	1023	1398	1721	2098	2238	2493	2580	2867	2874	9.49524	9.33	0.00154
19	463966	469402	676267	854142	92.4645	108.531	84.7586	129.923	19.0116	-15.8237	4829.99	7615.72	2123.76	1523.45	444.991	573.446	-0.18741	0.26545	2.93781	2.25934	3068	2905	6.89451	5.06587	4.77259	2.65665	0.06952	0.01032	0.04355	0.05517	807	505	1036	533	1342	652	1836	1066	2436	1948	2814	2512	3097	2806	3445	3057	9.6013	9.91543	0.00152
21	200686	203108	401186	806633	55.7719	82.11	55.2632	76.6669	-4.1269	11.7644	3929.81	15697.2	1406.43	1253.24	554.991	526.134	0.49129	1.14295	2.52073	3.89679	2899	3058	5.22351	5.81221	2.53416	2.38197	0.00082	0	0.07398	0.09759	456	623	505	630	623	666	967	846	1781	1532	2441	2338	2747	2822	2984	3289	9.58304	9.3155	0.00145
25	384071	548825	995557	2.07062e+06	155.482	112.27	228.407	395.474	137.584	-78.2951	12645	38279.1	1359.74	1365.73	654.532	526.296	0.60038	0.8767	2.34749	3.28768	3214	2873	4.91038	5.45891	2.07742	2.59499	0	0	0.06796	0.08308	490	683	501	690	549	728	794	933	1856	1696	2559	2372	2909	2887	3331	3242	9.68862	9.42764	0.00131
29	644398	821822	934443	1.07143e+06	48.5583	87.5505	267.931	340.413	11.6483	20.981	6639.68	6844.58	1903.4	1970.23	637.706	673.859	0.5203	0.45633	3.18782	2.72639	3405	3243	5.33945	4.81258	2.98477	2.9238	0.0389	0.02534	0.08144	0.09223	548	651	698	751	935	959	1454	1481	2263	2356	3181	3317	3623	3547	3772	3771	10.2988	10.3814	0.00096
33	503130	469196	1.05073e+06	953799	243.574	223.394	563.616	204.372	-125.548	-26.8684	10752.1	9500.7	931.277	1363.18	412.506	658.01	0.6271	0.9433	3.38883	3.59281	3114	3342	7.54898	5.07895	2.25761	2.07167	0.01619	0	0.07138	0.08597	216	458	240	472	331	536	622	852	1193	1751	1671	2659	2070	3303	2551	3693	9.49656	9.95358	0.00159
34	741761	856643	1.60514e+06	1.66173e+06	441.762	617.1	585.875	420.11	-202.774	7.37564	17019.8	15794.9	1240.04	1365.99	653.973	664.372	0.77033	0.59059	2.71871	2.5829	3374	3254	5.15923	4.89786	1.89616	2.05606	0	0	0.07382	0.07421	414	425	426	436	472	488	697	809	1732	1822	2447	2607	2943	3043	3484	3353	9.90712	10.1418	0.00115
35	1.04841e+06	945316	2.0787e+06	1.52341e+06	365.763	187.563	422.843	332.811	-61.9587	-25.3237	20195.1	12029.7	1290.29	2084.88	744.436	563.552	0.88669	-0.2823	3.1872	2.70867	3654	3454	4.90842	6.12899	1.73325	3.69953	0	0.06606	0.0944	0.03252	247	473	270	706	361	1099	711	1694	1706	2502	2811	2929	3321	3234	3774	3596	10.2704	9.89303	0.00094
36	393189	654126	1.34331e+06	1.1512e+06	448.381	453.416	1132.23	882.872	53.9644	109.269	22487.7	9927.36	850.781	1016.85	403.469	319.711	1.66764	0.46687	6.57622	3.25346	3470	2476	8.60042	7.74451	2.10867	3.18052	0	0.0346	0.10086	0.06557	427	378	431	421	451	531	555	781	1016	1227	1726	1566	2184	1853	2915	2290	9.40813	9.42436	0.00181
37	454809	739357	1.11702e+06	1.46313e+06	228.072	297.496	340.706	357.416	3.11499	-26.2045	13442.8	14187.6	1115.41	1391.38	722.585	721.065	0.89522	0.4816	2.81696	2.43439	3624	3596	5.01533	4.98707	1.54364	1.92961	0	0	0.09302	0.06283	276	306	286	326	327	402	523	790	1620	1921	2520	2671	2867	3060	3720	3768	10.2385	10.5639	0.00095
39	655578	1.0951e+06	1.56122e+06	2.72352e+06	573.87	959.481	1321.9	1047.56	65.3409	-151.634	18218	33189.6	965.535	1209.97	507.2	337.801	1.20727	0.54597	4.08333	3.09953	2916	2424	5.74922	7.17583	1.90366	3.58191	0	0.01392	0.09896	0.06865	357	626	365	644	400	713	581	953	1212	1429	2049	1811	2520	2116	2860	2448	9.6695	9.23161	0.0014
41	367211	632396	854458	1.37104e+06	251.723	293.928	202.409	286.663	103.557	-12.2522	9742.29	14564.9	1194.95	1326.52	585.575	477.982	0.99927	0.83385	3.4622	3.70347	3071	3289	5.24442	6.88101	2.04065	2.77526	0	0	0.09235	0.07959	473	608	480	623	516	688	732	954	1534	1611	2369	2227	2887	2683	3285	3368	9.8231	9.57337	0.00125
43	865681	1.04228e+06	1.67771e+06	2.15076e+06	224.246	560.736	289.62	461.28	113.263	-259.048	15932.1	21746.8	1316.6	1262	663.64	498.072	0.74864	0.60709	2.62329	3.07942	3001	2916	4.52203	5.85457	1.98391	2.53378	0	0	0.08446	0.06817	430	491	445	504	505	564	783	861	1775	1587	2627	2145	2978	2636	3198	3091	9.90662	9.64875	0.00115
44	355816	358292	1.09849e+06	1.24057e+06	208.427	182.683	89.0461	203.139	-60.3122	-95.9069	16617.3	21047.7	1360.42	1233.77	455.921	424.689	1.24296	1.05357	5.13095	3.73285	2986	2388	6.54938	5.62294	2.98389	2.90512	0	0	0.08957	0.09302	723	703	737	710	797	740	1024	896	1593	1464	2221	2105	2900	2499	3472	2811	9.15961	9.1902	0.00204
45	330606	409379	1.11285e+06	1.20632e+06	248.284	391.202	1013.65	387.218	-114.098	-59.6671	18355.2	17417.9	876.765	1347.18	430.894	616.543	1.48501	1.05913	4.95019	3.87911	2404	3086	5.5791	5.00533	2.03476	2.18505	0	0	0.1008	0.08255	434	617	437	623	456	652	555	834	1063	1718	1826	2490	2303	3348	2589	3586	9.37641	9.79092	0.00186
46	278224	241881	581050	532600	45.0258	70.2659	126.236	84.4524	13.403	6.43282	5946.03	5746.41	1403.25	1274.43	596.728	442.382	0.86125	0.69015	3.05019	2.97882	2933	2569	4.91514	5.8072	2.35157	2.88084	0	0	0.0882	0.08093	573	583	598	600	678	677	932	929	1777	1551	2595	2116	3042	2447	3300	2805	9.6096	9.25806	0.00147
47	906661	828251	1.63454e+06	1.34449e+06	559.534	651.373	1019.63	1193.74	121.143	86.9899	14439.2	10694.2	1251.44	1106.09	555.633	319.585	1.82484	0.29257	6.62062	3.1012	3572	2664	6.4287	8.3358	2.25228	3.46103	0.00873	0.04747	0.0926	0.0665	342	321	457	426	655	604	917	884	1384	1311	2681	1659	3136	1923	3771	2215	9.857	9.45743	0.00144
48	589344	574422	989397	979630	152.348	206.001	321.949	125.298	-76.0385	38.237	8138.95	8186.33	1339.41	1391.58	507.802	760.792	0.54779	0.65618	2.86095	2.32864	2980	3363	5.86843	4.42039	2.63766	1.82912	0.00291	0	0.06845	0.07813	470	376	515	393	623	457	936	768	1684	1965	2241	2812	2651	3161	3134	3472	9.77067	10.2563	0.00128
51	478795	585472	1.28305e+06	1.41381e+06	320.345	367.502	614.958	502.487	-119.813	72.2613	16847.6	16729.2	1036.04	1573.38	401.585	442.53	1.5571	0.40428	6.00261	2.54952	3333	2190	8.29961	4.94882	2.57987	3.55543	0	0	0.0982	0.06856	562	853	569	865	598	916	746	1227	1199	1867	1882	2377	2408	2659	2799	2861	9.88703	10.2575	0.00127
52	490876	495827	2.31027e+06	1.95165e+06	319.031	197.362	123.291	294.326	-99.4493	57.5892	53278	37641.9	1425.99	1264.8	433.987	428.906	1.05324	1.15019	3.80747	4.3757	2454	2927	5.65455	6.82434	3.28578	2.94889	0	0	0.0915	0.0906	863	729	872	737	909	769	1090	929	1661	1503	2309	2105	2732	2567	3059	3166	9.06859	9.12923	0.00216
54	651588	512056	1.7727e+06	1.05622e+06	211.445	177.658	169.109	125.632	37.2233	3.57417	23631.7	10675.4	1967.18	2116.77	1097.26	1071.85	0.3331	0.17068	1.56759	1.47217	3401	3333	3.09954	3.10956	1.79281	1.97486	0	0	0	0	500	568	517	592	591	695	988	1125	3150	3243	3671	3681	3812	3816	3888	3886	10.3651	10.5055	0.00084
56	378266	374998	1.59663e+06	1.45635e+06	451.331	478.978	754.784	596.495	-116.903	154.419	33022.1	27714	905.285	785.715	399.431	373.269	1.39001	1.57807	4.98516	5.52278	2487	2502	6.22636	6.70294	2.26644	2.10496	0	0	0.09616	0.10166	465	389	469	393	488	413	598	516	1100	935	1726	1600	2237	2056	2645	2433	9.1292	9.08146	0.00207
57	1.07611e+06	724486	2.08034e+06	1.61539e+06	272.614	346.576	1400.05	488.62	-144.504	-81.6964	19706.4	17648.9	1609.24	1474.84	819.155	677.769	0.64479	0.63829	2.47533	2.25547	3296	2867	4.02366	4.23005	1.96451	2.17602	0	0	0.08749	0.0681	494	616	510	627	577	673	921	894	2160	2017	3271	2713	3527	3083	3671	3312	10.3381	10.2019	0.00086
88	169229	248874	467777	829736	40.3211	42.7376	40.803	76.2341	2.54435	14.8222	6335.74	13554.9	1046.27	1252.58	410.985	433.765	1.15606	1.01863	4.36592	3.83164	2426	2573	5.90289	5.93179	2.54577	2.88769	0	0	0.09102	0.08862	491	672	502	681	547	724	738	915	1254	1503	1872	2105	2355	2551	2704	2957	9.14213	9.10724	0.00202
89	779229	462757	1.28974e+06	1.25967e+06	141.377	652.363	734.144	911.211	-40.3492	-53.6834	10460.1	16801.9	1220.59	770.553	600.156	382.506	0.38193	1.32783	2.36601	5.1141	2880	2739	4.79875	7.16067	2.03378	2.01449	0	0	0.06042	0.09141	266	321	286	326	357	349	728	474	1653	972	2282	1521	2648	2002	2918	2603	10.1417	9.44202	0.00096
90	44129.4	178073	345305	702698	21.9291	318.145	45.0058	33.073	19.3108	-44.683	13239.5	13587.3	869.385	922.521	259.992	512.397	1.38944	1.87572	5.63801	6.79226	2113	3024	8.12716	5.90167	3.34389	1.8004	0	0	0.09416	0.10095	577	423	578	427	593	445	667	562	1008	1083	1381	2088	1664	2829	2299	3212	8.37659	9.23818	0.00353
91	318713	353458	862062	1.1813e+06	358.249	541.553	476.908	791.414	-97.8773	-23.1547	11425.4	19345.3	807.621	673.733	422.415	258.015	1.14594	1.1204	4.30523	4.05525	3573	1894	8.45851	7.34066	1.91192	2.61122	0	0	0.09325	0.0916	321	359	326	362	347	379	472	470	1059	814	1647	1191	1992	1458	2526	1722	9.5272	9.02557	0.00154
93	438733	389085	1.12603e+06	863227	626.827	529.407	630.23	691.338	-205.718	-224.429	14161.1	9384.29	800.84	827.025	500.819	336.204	1.44599	0.92723	4.81916	3.89531	3603	2652	7.19421	7.88806	1.59906	2.45989	0	0	0.11281	0.08277	297	366	300	373	320	406	426	557	997	1031	1897	1457	2299	1780	3060	2240	9.7981	9.499	0.00141
94	580181	504072	1.66469e+06	1.32746e+06	158.782	136.263	675.826	315.975	88.1204	35.712	23404.4	17129.6	1276.75	1345.48	388.03	432.649	0.8799	0.88513	4.06558	3.61457	2568	2722	6.61805	6.29147	3.29035	3.10986	0	0	0.06925	0.07969	721	728	731	739	769	788	961	1008	1525	1612	1948	2150	2448	2642	2991	3034	9.5011	9.51282	0.00153
96	548383	731512	1.37925e+06	2.10982e+06	107.524	564.504	223.513	242.4	22.6956	-150.038	16997.9	29817.1	2007.98	1521.01	844.189	737.513	0.52715	0.61396	2.36338	2.39511	3223	3342	3.81787	4.53144	2.37859	2.06235	0	0	0.09828	0.06943	679	557	702	569	819	615	1368	876	2580	2082	3654	2869	3810	3303	3886	3794	10.2903	9.87748	0.00091
97	452172	519972	807877	899571	184.733	189.919	392.029	632.651	94.4027	32.7248	7072.66	7625.82	1104.1	1062.11	604.027	547.472	0.77846	0.60223	2.93845	2.76302	3098	3215	5.12891	5.87244	1.8279	1.94003	0	0	0.08092	0.06993	275	226	290	256	354	336	610	603	1500	1441	2268	2050	2747	2453	3076	3051	9.95067	9.95787	0.00111
100	870891	731493	2.35097e+06	1.46457e+06	366.863	352.753	1123.44	601.779	454.201	293.495	31097.6	14368.4	1484.65	1255.81	1021.34	682.556	0.83563	0.76473	2.5496	2.66991	3603	3210	3.52771	4.70291	1.45363	1.83987	0	0	0.1025	0.08154	298	374	307	386	352	439	638	691	2119	1732	3580	2561	3858	3018	3897	3345	10.3449	10.0599	0.00087
102	559008	503634	1.2235e+06	1.03067e+06	244.975	267.869	419.22	176.285	73.2855	-1.45222	13121.6	10335.3	1434.68	1385.11	499.965	575.106	0.39504	0.67297	2.44631	3.27013	2574	3263	5.14836	5.67374	2.86956	2.40844	0	0	0.06009	0.0714	623	487	640	506	709	581	1025	933	1797	1747	2310	2415	2651	3035	2955	3509	9.66333	9.71604	0.00134
103	809959	720107	1.74353e+06	1.45861e+06	192.628	350.906	1102.13	536.514	125.42	27.0401	18390.5	14477	1142.69	1294.83	497.501	603.678	0.73549	0.73449	3.16079	2.98821	3190	3162	6.41205	5.23789	2.29686	2.1449	0	0	0.07763	0.07683	401	435	416	450	479	515	749	803	1461	1692	2073	2421	2502	2967	3012	3343	9.63707	9.94076	0.00139
106	418193	242624	818231	588683	302.447	185.84	387.797	771.863	46.877	15.0378	7844.62	6998.83	1573.25	1192.25	762.851	559.241	0.50831	0.91446	2.09717	3.20451	2981	2830	3.90771	5.06043	2.06233	2.13192	0	0	0.06603	0.08828	520	491	534	499	597	535	915	735	2135	1532	2964	2306	3183	2759	3318	3116	10.2444	9.81681	0.00089
107	248394	177127	639758	664701	51.5812	39.9002	117.566	151.382	39.1806	21.9028	8073.94	12222.6	1448.62	1116.67	492.549	396.032	0.48049	0.87641	2.80415	3.38272	2872	2369	5.8309	5.98185	2.94106	2.81966	0	0	0.06353	0.07868	639	603	658	608	736	637	1049	789	1785	1373	2313	1856	2712	2246	3181	2647	9.38563	9.14926	0.00165
109	769220	381980	2.30363e+06	1.05676e+06	514.595	344.187	306.833	355.169	-142.359	-183.65	33804.2	14325.4	1712.22	1200.53	604.747	510.925	0.515	0.9176	2.45963	3.44706	2979	3137	4.92603	6.13984	2.8313	2.34971	0	0	0.07092	0.08422	806	534	822	545	887	582	1208	788	2140	1519	2828	2182	3183	2668	3434	3138	9.59523	9.5759	0.00143
110	140270	108392	407339	517693	26.5085	18.9732	21.4718	18.4097	-9.23122	-1.05825	5796.19	12115.6	1295.64	1279.01	262.85	373.457	0.53411	1.12416	3.02813	4.02467	1735	2047	6.60073	5.48122	4.92921	3.42479	0.02013	0	0.07271	0.09109	824	808	842	815	908	844	1098	988	1466	1477	1770	2047	1981	2433	2230	2690	8.48967	8.83178	0.00312
112	179576	65933.6	356679	172198	56.7071	33.0737	75.0345	26.0739	4.7908	4.26245	3471.39	2203.66	1415.54	903.698	650.483	443.754	-0.02775	0.16945	2.26526	1.74062	2908	1907	4.47053	4.29743	2.17614	2.03648	0.02552	0	0.0434	0.02356	263	285	274	289	327	308	951	467	1881	1287	2493	1597	2783	1795	3006	1975	9.98142	9.46489	0.00114
113	600603	371244	1.3261e+06	1.4161e+06	468.25	225.63	859.313	838.286	390.094	32.2932	14347.1	26468.3	1195.75	1023.77	605.17	368.732	0.97302	1.25526	3.27526	4.47842	3050	2415	5.0399	6.54947	1.9759	2.77647	0	0	0.09393	0.09576	418	574	432	580	488	608	727	744	1551	1206	2414	1785	2898	2193	3239	2550	9.68155	9.0852	0.00138
116	598131	473209	1.29624e+06	1.3152e+06	516.891	536.747	374.791	440.412	-42.0691	153.259	13764.9	17911.4	1408.63	1164.61	557.825	550.844	0.51974	1.05073	2.43671	4.03214	2632	3420	4.71833	6.20865	2.52521	2.11422	0	0	0.06923	0.08539	577	481	592	488	652	526	949	722	1814	1504	2424	2215	2776	2675	3018	3720	9.94393	10.0424	0.0011
117	1.06507e+06	588936	1.95346e+06	1.40238e+06	1134.37	904.069	1450.8	1355.15	753.217	511.957	17556	16362.9	1279.88	1135.4	679.623	499.992	0.76601	1.01897	2.72318	3.69261	3320	2813	4.88506	5.62609	1.88322	2.27084	0	0	0.08691	0.091	376	483	391	492	454	533	720	750	1734	1412	2603	2131	3028	2634	3378	2997	10.0059	9.71689	0.00107
125	592651	744921	1.70002e+06	1.43481e+06	109.837	300.243	142.445	185.021	14.6064	-0.0578	23894.9	13541.7	1664.22	1503.63	630.207	725.303	0.628	0.56614	2.75343	2.64258	3055	3522	4.84761	4.8559	2.64075	2.0731	0	0	0.07494	0.07578	747	379	759	405	826	506	1144	914	2088	1983	2845	2855	3312	3343	3654	3733	9.7198	10.2081	0.00133
129	488707	596548	1.35686e+06	975266	371.533	434.097	245.543	654.817	139.76	-112.357	18459.3	7812.63	1303.37	1378.1	710.03	594.493	0.7221	0.07854	2.86824	2.39387	3532	3632	4.97444	6.10941	1.83566	2.31812	0	0.03897	0.07784	0.04497	368	269	377	292	425	394	691	935	1782	1808	2633	2350	3152	2686	3816	3040	10.0509	10.129	0.00104
130	722090	948961	1.74966e+06	2.07031e+06	453.564	788.264	613.768	526.476	151.223	2.46004	20773.6	22132	1626.46	1816.35	547.227	623.028	0.57424	0.28637	3.06448	2.08564	3149	2544	5.75446	4.08328	2.97218	2.91535	0	0	0.05961	0.05594	753	861	771	873	851	928	1191	1270	2015	2244	2556	2920	2927	3110	3834	3250	10.0986	10.3486	0.001
133	774709	925660	1.71817e+06	1.39239e+06	1125.87	1107.56	921.782	731.346	87.0175	144.062	18672.1	10262.8	1394.57	1424.55	660.771	569.918	0.51859	0.2391	2.63468	2.19652	3492	2888	5.28473	5.06739	2.11051	2.49957	0	0.02346	0.06475	0.05164	409	247	425	330	500	600	824	966	1865	1868	2577	2392	2972	2666	3794	2874	10.2237	10.2303	0.00091
134	542544	588109	786901	961861	112.901	188.494	242.243	359.191	37.7669	65.7642	5592.43	7708.38	2049.87	1570.81	755.872	664.374	0.12057	0.17289	2.00736	2.38777	3264	3559	4.31819	5.35692	2.71193	2.36435	0.01884	0.02271	0.02195	0.04352	525	345	660	385	856	511	1491	1088	2709	2072	3262	2654	3467	3057	3660	3763	10.2927	10.473	0.0009
137	742317	569647	953760	856845	80.0449	195.443	193.469	189.23	9.97419	-25.9586	6004.61	6315.31	2297.42	1788.48	816.041	811.326	-0.45448	0.17681	2.16985	2.18337	3443	3579	4.21915	4.4113	2.81533	2.20439	0.06373	0.02401	5e-05	0.04566	353	276	493	323	830	519	1686	1166	2994	2412	3384	3142	3553	3522	3671	3712	10.5624	10.5421	0.00073
141	133802	354433	467506	880785	469.829	513.365	2106.92	1081.69	21.2798	-62.72	8004.03	10725.1	572.195	806.127	310.954	450.823	2.00575	1.41675	7.90477	5.02926	2296	2673	7.38373	5.92916	1.84013	1.78812	0	0	0.10359	0.09767	268	301	271	306	284	331	360	472	670	1026	1229	1732	1755	2338	2214	2742	9.11258	9.61697	0.0023
142	956370	521302	1.58546e+06	851078	420.63	261.186	418.476	201.856	62.4114	36.7951	12879	6808.4	2222.59	1548.17	896.732	822.544	-0.13747	0.77975	1.99741	2.77827	3530	3611	3.93652	4.39004	2.47855	1.88217	0.04224	0	0.00891	0.08304	379	300	457	374	706	536	1526	908	2984	2121	3574	3128	3796	3714	3883	3861	10.3425	10.1913	0.00084
143	479248	604950	1.10655e+06	1.01349e+06	330.082	316.941	884.383	429.274	284.982	-82.2101	12519.3	8319.9	1243.96	1379.93	676.714	648.346	1.01765	0.52393	3.27509	2.43518	3123	3088	4.61495	4.76289	1.83824	2.12839	0	0	0.09361	0.07213	446	389	454	408	493	494	709	851	1656	1842	2642	2588	3158	2943	3373	3214	10.1294	10.2006	0.00105
144	876326	679088	1.36023e+06	940263	211.314	263.541	297.335	198.553	-6.98836	37.6661	10345.5	6379.24	2136.9	1935.02	618.616	557.321	-0.12859	-0.00908	2.27891	2.42809	3157	3111	5.10333	5.58206	3.45432	3.47201	0.05513	0.05092	0.03173	0.04877	740	578	818	764	1074	1007	1676	1528	2616	2337	3096	2854	3367	3131	3591	3356	9.8776	9.76531	0.00119
145	926347	697974	1.46117e+06	1.04456e+06	315.037	126.734	774.454	377.637	283.392	31.6789	11293.4	7659.86	1560.19	1588.89	607.515	636.986	0.33265	0.00293	2.69428	2.14155	3394	3208	5.58669	5.03622	2.56816	2.49439	0.03501	0.03149	0.07476	0.0283	233	362	310	397	655	553	1120	1084	1958	2096	2680	2574	3018	2881	3246	3321	10.0258	10.3481	0.00114
147	312331	422109	734545	917625	176.684	159.857	245.187	271.968	-147.921	42.5138	8464.84	9774.68	1525.07	1262.43	673.598	544.028	0.73879	0.94523	2.71395	3.20594	3136	2729	4.6556	5.01628	2.26407	2.32053	0	0	0.08108	0.09723	641	546	653	560	703	614	957	837	1961	1571	2845	2383	3265	2762	3539	3037	10.0992	9.83326	0.00103
152	363112	374715	1.01184e+06	874864	163.875	215.178	273.829	357.294	20.8666	1.65779	13816	10008.7	1349.25	1088.84	835.565	565.817	1.06182	1.06352	2.78928	4.23447	3413	3540	4.08466	6.25644	1.61478	1.92437	0	0	0.12963	0.08449	487	360	494	372	526	421	707	641	1639	1440	2986	2140	3298	2672	3843	3798	10.2057	10.2358	0.00104
153	585128	599138	946590	1.05254e+06	292.596	423.62	311.635	292.441	43.9345	4.10111	7503.59	9060.45	1612.2	1757.83	649.575	662.214	0.04382	0.23906	2.10218	2.5035	3024	3353	4.65535	5.06332	2.48193	2.65447	0.01309	0.03527	0.03917	0.059	437	538	471	566	584	701	1063	1249	2109	2214	2663	2903	2975	3362	3217	3579	10.1514	10.4167	0.00097
156	462779	471103	852075	886710	202.28	117.044	118.224	321.339	23.7313	25.0497	7687.38	8177.93	1587.65	1513.76	748.375	723.632	0.58192	0.51744	2.40799	2.41878	3390	3252	4.52982	4.494	2.12146	2.09189	0	0	0.07529	0.06705	463	471	496	486	607	552	976	890	2122	2035	2986	2861	3356	3281	3708	3545	9.95014	10.2069	0.00114
157	223537	685540	1.01531e+06	1.34077e+06	152.732	294.974	414.456	382.165	-189.215	-232.199	22596.5	12849	1488.18	1896.56	437.028	774.314	0.76339	0.21969	2.94512	1.95226	2241	3139	5.12782	4.05391	3.40524	2.44934	0	0	0.07934	0.0381	907	658	913	675	944	762	1124	1238	1777	2536	2319	3194	2660	3450	2991	3629	9.0342	10.0296	0.00215
158	484174	480103	858218	1.11965e+06	235.1	158.355	331.7	164.806	-101.997	-70.4305	7454.01	12794.6	1296.35	1583.79	556.757	629.167	0.7649	0.53688	3.2846	2.59113	3327	2991	5.97568	4.75391	2.32839	2.51728	0	0	0.08336	0.06919	396	652	432	664	545	723	874	1062	1640	2016	2355	2728	2823	3203	3450	3469	9.78925	9.84849	0.0013
162	460663	471037	841746	1.00061e+06	130.823	178.609	230.078	286.335	-23.7387	-78.7451	7536.59	10415.2	1376.12	1520.56	724.108	565.552	0.66227	0.52115	2.5113	2.78734	3530	3294	4.87496	5.8244	1.90044	2.68863	0	0	0.08463	0.06463	366	607	384	630	460	719	778	1065	1860	1920	2771	2521	3107	2963	3431	3602	10.3484	9.89532	0.00085
[truncated: 206 more columns]
