# Supplementary material for: Radiogenomics analysis identifies correlations of digital mammography with clinical molecular signatures in breast cancer
Source: PLoS One. 2018 Mar 29;13(3):e0193871. doi: 10.1371/journal.pone.0193871 (PMC5875760; doi:10.1371/journal.pone.0193871)
Supplement: S4 Table — Sums and Differences of the image features from the tumor. (XLS) [file pone.0193871.s004.xls]

## Sheet: Lesion_S_D
Donor	S_RAW_Signal	S_RAW_Signal_Surf	S_RAW_RSxx	S_RAW_RSyy	S_RAW_RSxy	S_RAW_Comp	S_RAW_Mean	S_RAW_STD	S_RAW_Skew	S_RAW_Kurtosis	S_RAW_Dyn_Range	S_RAW_z_Range	S_RAW_z_Mean	S_RAW_CDF_l2s	S_RAW_CDF_g2s	S_RAW_ICDF_0.001	S_RAW_ICDF_0.01	S_RAW_ICDF_0.05	S_RAW_ICDF_0.25	S_RAW_ICDF_0.75	S_RAW_ICDF_0.95	S_RAW_ICDF_0.99	S_RAW_ICDF_0.999	S_RAW_Entropy	S_RAW_Energy	S_HL_1_Signal	S_HL_1_Signal_Surf	S_HL_1_RSxx	S_HL_1_RSyy	S_HL_1_RSxy	S_HL_1_Comp	S_HL_1_Mean	S_HL_1_STD	S_HL_1_Skew	S_HL_1_Kurtosis	S_HL_1_Dyn_Range	S_HL_1_z_Range	S_HL_1_z_Mean	S_HL_1_CDF_l2s	S_HL_1_CDF_g2s	S_HL_1_ICDF_0.001	S_HL_1_ICDF_0.01	S_HL_1_ICDF_0.05	S_HL_1_ICDF_0.25	S_HL_1_ICDF_0.75	S_HL_1_ICDF_0.95	S_HL_1_ICDF_0.99	S_HL_1_ICDF_0.999	S_HL_1_Entropy
1	260297	-984524	-101.72	-42.3933	-7.15847	-31178.1	981.446	255.357	-2.7101	-7.80473	248	-3.79868	0.58971	0.12975	-0.08448	-478	-250	92	879	1289	1103	1023	63	1.07643	-0.0013	9710.88	85899.1	-97.369	-44.3414	-5.6697	12249.1	1.73273	31.7886	-0.48797	-5.99347	-1105	-12.546	0.02182	0.00494	-0.01225	72	-73	-69	-23	30	55	63	-141	0.45411
2	622047	-358357	-44.4866	-65.4031	7.99669	-10080.1	2032.07	160.693	-2.61105	-0.17952	1303	0.71199	2.52269	0.17598	-0.12087	-195	515	1112	2148	2266	1681	1253	903	0.85691	-0.00072	15768.8	100081	-42.2361	-62.7452	3.65261	12128	-0.24135	-22.68	-0.271	0.17432	130	2.18969	0.00146	0.01733	-0.01076	65	32	18	22	-14	-54	-86	-33	-0.05681
5	4.84944e+06	-1.44012e+06	-372.091	-359.485	128.26	-30029.5	2149.49	3.92626	-1.92859	1.41086	813	1.08611	3.03257	0.10443	-0.10082	291	1015	1655	2320	2276	1470	846	572	0.28791	-0.00021	66407.3	408302	-258.431	-239.117	72.8179	48674.7	2.02176	-55.4053	-0.18648	2.50688	19	4.70357	0.01346	0.02772	0.01539	56	71	80	65	-56	-91	-91	-62	-0.77837
7	55128.8	-923198	-72.579	-42.2233	-6.41308	-16620.9	1202.92	-75.9354	-2.00602	-0.29505	417	1.35431	2.34944	0.14686	-0.07997	-215	176	739	1455	1189	686	173	-135	0.02835	0.00011	-8146.09	-33286.6	-73.6574	-43.0162	-6.45571	-2408.77	4.9919	8.00542	-0.18618	-0.46313	251	1.37574	0.03853	0.00082	-0.0158	52	-16	-17	-7	15	4	-4	-58	0.0609
9	9.14134e+06	1.32971e+06	-460.064	-757.326	161.306	-16895.8	2076.85	752.453	-3.34893	-10.2928	1146	-5.69502	0.79661	0.05596	-0.17457	-217	16	418	1410	3062	2852	2088	499	1.77013	-0.00147	380395	2.18259e+06	-420.443	-631.435	130.477	245077	-0.759	51.2075	-0.33521	-23.1721	-747	-16.1325	-0.00993	-0.00624	-0.02129	79	-120	-111	-49	50	98	104	-214	1.14425
10	3.15628e+06	-34121.2	-202.194	-226.585	-57.0692	-12619.7	1786.47	31.2463	-1.54952	-0.7012	795	0.89812	3.00459	0.08362	-0.09277	676	979	1242	1883	1955	1401	1209	962	0.3075	-0.00031	101155	589518	-197.375	-197.982	-64.1943	67150.2	3.9514	12.9879	-0.08946	-0.48643	338	1.87119	0.03515	-0.00416	-0.00931	-42	-18	-17	-10	19	19	16	24	0.22462
11	44771.1	-443617	-56.1204	-20.9264	5.68949	-9068.92	1108.21	247.72	-1.96309	-1.47577	945	-0.25487	0.71158	0.10524	-0.13795	-442	-219	112	961	1506	812	368	254	0.72339	-0.00063	-2102.47	-1449.57	-54.1893	-22.1552	2.85594	832.193	2.70414	9.36413	-0.18735	-0.1853	-27	-0.65831	0.0175	0.00017	-0.0089	-63	-32	-14	-7	15	8	-13	48	0.07446
12	2.55113e+06	-998636	-267.693	-246.46	-103.942	-33301.6	355.014	-115.566	-1.00837	-0.24399	531	1.68951	0.90778	0.0463	-0.06451	-404	-174	74	497	315	-180	-101	-56	0.14436	-8e-05	162442	960457	-282.179	-286.114	-98.5523	110627	0.15326	16.891	-0.08013	-0.32703	263	0.8701	0.00115	0.00077	-0.00515	-52	-34	-31	-15	15	24	26	20	0.22952
13	1.02307e+06	-756548	-61.5414	-156.378	11.2717	-16995.3	1555.1	205.838	-2.25894	-0.98698	1119	0.25069	1.60198	0.12769	-0.13503	-143	202	558	1507	1891	1202	684	950	0.67574	-0.00054	20713.6	135577	-63.2814	-141.439	8.9154	16833.7	-0.24613	-9.0335	-0.24401	-0.75552	-1001	-6.84739	-0.00268	0.01114	-0.00829	88	-6	-1	8	-2	-20	-48	-93	-0.06703
14	8.69322e+06	1.13118e+06	-340.623	-605.495	-3.82892	-33611.3	1513.27	516.695	-2.42328	-4.72055	1222	-2.39618	0.45867	0.05357	-0.11283	-511	-248	168	1087	2196	1940	1320	747	1.72368	-0.00161	400304	2.28142e+06	-355.129	-546.788	28.6971	254418	0.0089	24.3034	-0.37651	-6.17966	-763	-10.4019	-0.00027	-0.00088	-0.00583	-22	-55	-48	-20	23	42	51	-76	0.46243
16	1.03967e+07	860607	-501.541	-893.685	181.559	-36333.9	1516.53	347.046	-2.50889	-3.25637	1464	-0.68649	0.90308	0.08053	-0.14509	-360	-117	243	1207	2216	1226	1172	1044	1.32691	-0.00121	458907	2.64292e+06	-417.133	-841.159	128.235	297642	1.06261	39.2995	-0.16448	-1.16857	292	-1.27664	0.01121	-0.00101	-0.01561	-88	-85	-72	-29	34	61	66	63	0.64155
18	3.65562e+06	-791897	-150.315	-266.443	125.32	-41156.2	1860.01	677.568	-1.89568	-1.66221	1960	-2.28123	0.07346	0.09299	-0.12113	-523	-219	299	1379	2573	2513	2259	1870	1.90418	-0.00158	127078	760707	-127.239	-253.061	89.579	88439.6	0.63286	14.9763	-0.20346	-0.12758	400	2.03423	0.00464	0.0082	-0.00909	-81	-44	-36	-9	13	18	23	4	0.21244
19	1.56965e+06	-391064	-115.546	-142.066	4.44828	-9898.08	2015.25	-80.6653	-1.36373	1.06607	-27	1.83427	6.7058	0.07658	-0.08334	1216	1608	1933	2167	2008	1646	1302	879	0.05023	3e-05	27292.6	164902	-109.121	-127.314	11.0034	19367.7	3.78122	-33.488	-0.1427	0.67406	53	2.66174	0.03411	0.01124	0.00062	43	59	53	32	-23	-58	-67	-73	-0.36105
21	1.35169e+06	-492684	-89.2334	-88.4851	-5.80633	-18180	3790.11	274.06	-3.88556	1.6319	1190	-0.28413	5.02149	0.18645	-0.17157	419	1176	2446	3899	4187	3245	2550	1876	1.2931	-0.00112	8466.28	66770.4	-72.4708	-80.5318	-2.21038	9155.5	1.30148	-76.5564	-0.43307	4.02686	184	7.52825	0.00922	0.04535	0.02194	51	88	103	91	-80	-130	-136	-100	-1.03569
25	1.83457e+06	-1.22014e+06	-70.2766	-177.918	-55.6118	-44577.5	1069.61	520.8	-1.1426	-1.39103	1475	-1.47683	-0.21746	0.03547	-0.05666	-642	-405	-73	676	1543	1725	1501	1081	1.5451	-0.0012	84231.1	509965	-88.4668	-152.005	-36.4093	59490.3	-1.15655	3.69228	-0.13982	0.04257	562	3.81738	-0.00852	0.00589	-0.00667	-33	-21	-15	-2	2	-2	-1	13	0.08949
29	1.66917e+06	-414875	-88.8212	-298.833	-15.09	-9441.19	1319.02	-105.351	-2.03196	-0.53778	-46	0.82879	2.72425	0.0875	-0.14725	514	760	1030	1458	1504	389	66	-39	-0.05051	-6e-05	33066.2	200418	-71.8171	-297.62	8.16988	23613.1	-3.85659	-8.35297	-0.09103	0.2069	84	1.45052	-0.03361	0.00257	-0.00324	-7	7	7	4	-12	-21	-23	-31	-0.0927
33	5.62459e+06	366033	-273.044	-421.326	109.519	-16033.4	2871.8	594.173	-2.56101	-2.49166	1195	-3.34747	1.93875	0.11778	-0.15631	82	685	1269	2427	3669	2995	2274	1615	1.31109	-0.00109	147432	863000	-180.539	-371.206	60.9863	98591.6	4.16561	10.2615	-0.25255	-0.13041	201	0.84918	0.04021	0.01021	-0.01164	-55	-39	-21	0	13	14	18	3	0.17693
34	1.11012e+07	1.54091e+06	-406.096	-412.413	173.626	-23896.1	1340.1	287.422	-1.83837	-1.02432	956	-0.58657	0.96254	0.10754	-0.1137	-290	-86	192	1222	1646	1268	933	593	0.79223	-0.00047	510668	2.91087e+06	-467.779	-355.674	128.945	324800	0.44719	23.2578	-0.03326	-0.52808	406	1.12272	0.00417	-0.00263	-0.01044	-38	-39	-42	-20	21	36	39	65	0.3398
35	5.90767e+06	-289000	-294.709	-293.346	3.16175	-25197.9	1768.05	-105.956	-1.82776	0.88933	281	1.66735	3.86443	0.08054	-0.07851	558	1068	1517	1957	1829	1154	762	225	0.02274	-3e-05	192177	1.1155e+06	-302.231	-289.366	-0.50403	126617	3.55558	-10.1589	-0.11459	-0.40628	-322	-1.43934	0.03013	0.00588	-0.00512	83	18	13	8	2	-18	-35	-53	-0.14524
36	1.45761e+07	2.32522e+06	-591.114	-899.463	-115.025	-25084.7	2332.46	797.986	-2.48898	-5.56645	1324	-6.76939	0.25136	0.06536	-0.12755	-87	215	619	1691	3169	3229	2958	2130	2.21407	-0.00197	590050	3.37939e+06	-593.833	-703.545	-81.8673	378956	1.8209	37.4595	1.23453	-47.4425	-1579	-21.4148	0.01608	0.00227	-0.01452	460	-117	-96	-38	43	83	97	-222	0.82843
37	6.45501e+06	528999	-148.365	-376.389	39.8214	-21378.7	1053.6	-172.46	-1.96963	-0.50354	-160	1.14362	2.22177	0.11795	-0.11425	-67	151	594	1321	1021	256	-18	-1185	-0.2505	0.00018	319646	1.83602e+06	-182.951	-381.938	36.1372	206390	1.3344	23.972	-0.01408	-7.43458	-412	-6.59133	0.01363	-0.0161	-0.01457	137	-15	-49	-34	36	55	25	-212	0.50443
39	1.78403e+07	4.04171e+06	-726.005	-1442.25	101.943	-34066.3	1419.28	409.972	-1.66095	-2.28575	1767	-1.5441	0.31755	0.08037	-0.06528	-333	-3	425	1141	1858	1826	1708	1573	1.24873	-0.00109	1.04861e+06	5.99643e+06	-738.796	-1303.26	125.897	671517	1.8282	45.835	-0.1588	-0.82644	443	-0.02451	0.01195	-0.00164	-0.00923	-107	-96	-82	-33	41	74	80	78	0.58473
41	4.96701e+06	-354788	-312.861	-329.401	-56.5803	-21429.3	2178.3	763.952	-2.43097	-3.45749	1005	-4.03677	0.35249	0.07125	-0.17188	-294	-10	403	1455	3207	2546	1866	994	1.76089	-0.00133	132093	771759	-256.062	-291.903	-51.119	88012.2	-0.22182	-8.60137	-0.18351	-7.42421	-1116	-9.1013	-0.0026	0.00881	-0.00697	170	-3	-2	3	0	-9	-26	-298	0.00529
43	3.93352e+06	-567369	-146.363	-14.6046	2.86285	-28740.3	1173.98	321.45	-1.20326	-1.31766	1474	-0.23872	0.57724	0.06095	-0.08125	-260	-7	334	919	1565	1374	1170	1105	0.88527	-0.00062	168087	979160	-140.757	-30.1862	-45.5144	111464	2.78826	15.9876	-0.07476	-0.44524	142	-0.11986	0.02337	-0.00436	-0.00529	-31	-29	-24	-12	18	28	27	14	0.23158
44	1.34521e+06	-996419	-233.726	-149.944	132.103	-33364.5	995.477	608.791	-1.61216	-4.24056	1789	-2.55494	-1.06935	0.02193	-0.0531	-651	-433	-129	477	1615	1929	1597	1119	1.96901	-0.002	64662.5	400206	-198.546	-153.928	122.092	47488.9	1.3244	7.6791	-0.11235	0.00082	240	1.19236	0.01069	0.00702	-0.00263	-33	-33	-19	0	8	10	9	39	0.13804
45	1.2661e+07	1.04065e+06	-387.124	-770.55	179.356	-31504.2	2366.46	904.29	-3.28505	-5.29778	1872	-3.03299	0.48422	0.05882	-0.18335	-394	-180	173	1460	3626	2670	1618	1320	2.01934	-0.00174	398328	2.29574e+06	-304.85	-619.427	154.575	258718	-1.1232	16.1658	-0.26957	-0.75379	248	0.78928	-0.01275	0.00136	-0.01082	-42	-46	-31	-14	15	21	12	2	0.34811
46	749203	-422789	-76.8867	-145.967	-14.8933	-9836.9	1534.83	385.918	-2.2978	-1.43637	1198	-1.30107	0.69106	0.13627	-0.14633	-395	-141	265	1322	2004	1550	1172	877	1.14719	-0.00108	25480.2	155524	-75.6071	-133.312	-12.2202	18392.6	-1.20711	9.4257	-0.27739	-0.02171	104	0.21368	-0.00904	0.01107	-0.00621	-39	-46	-30	-4	7	-1	-2	3	0.13749
47	2.00137e+07	2.68935e+06	-740.98	-1219.56	-74.2063	-17878.2	2434.91	339.184	-3.24066	-4.96428	552	-3.5826	2.19597	0.09388	-0.15565	738	1064	1300	2105	3082	2039	1620	964	1.11011	-0.00123	644660	3.68193e+06	-681.37	-1083.62	-43.5796	412019	1.37796	24.0141	-0.18138	-4.47726	-429	-7.87758	0.01488	-0.00018	-0.01117	36	-62	-49	-19	25	42	31	-79	0.42672
48	2.57141e+06	-308088	-188.267	-283.674	11.4924	-12705.7	1800.17	285.689	-1.556	-0.5266	1110	-0.60354	1.43943	0.11649	-0.09432	-85	241	734	1727	2107	1862	1710	1198	0.91153	-0.00057	75344.6	439592	-180.213	-244.98	-1.27801	50129.3	0.5127	10.514	-0.18491	-0.27287	-111	-1.91021	0.00463	0.00632	-0.00768	-36	-38	-24	-4	9	13	5	13	0.16991
51	1.16383e+07	891384	-342.768	-602.305	47.7266	-28607.9	1710.69	570.517	-2.87835	-4.09564	1358	-3.51887	-0.03055	0.15282	-0.1607	-416	-147	183	1329	2398	1984	1539	1286	1.39891	-0.00084	428912	2.47e+06	-302.441	-550.085	43.1474	278436	-0.86367	27.2762	0.03396	-1.7901	303	-0.34297	-0.01002	0.00241	-0.00629	-56	-64	-53	-21	20	40	48	53	0.48958
52	2.33631e+06	-2.24247e+06	-143.573	-190.886	28.6323	-84905.4	1060.67	717.437	-1.49146	-3.98189	1818	-3.36262	-1.4904	0.00751	-0.0758	-778	-498	-149	455	1865	2102	1750	1210	2.21993	-0.0023	112346	699183	-60.4444	-154.51	21.9131	83188.5	1.59707	1.96553	-0.13404	0.10347	432	3.14956	0.01124	0.00177	-0.0046	-36	-23	-6	3	3	-2	-7	12	0.07841
54	4.92529e+06	-439470	-77.001	-146.247	-3.06127	-29712.5	973.222	-459.843	-1.3021	1.40458	817	2.68043	2.15595	0.12693	0.01661	-235	164	690	1694	107	15	50	109	0.04755	-5e-05	186975	1.07439e+06	-58.8616	-185.184	14.1747	120793	1.46286	2.79798	-0.37653	-2.00611	-622	-4.9267	0.00988	0.00464	-0.00482	24	-18	-18	-1	9	13	-33	-180	0.18294
56	1.20638e+07	1.70014e+06	-465.262	-627.24	-127.573	-52062.9	2320.31	992.719	-2.87714	-6.47911	2792	-4.11443	0.17244	0.03736	-0.13656	-355	-86	348	1437	3391	3553	3134	2678	2.66341	-0.00263	527181	3.03075e+06	-410.078	-510.853	-144.247	340280	0.62914	52.5043	-0.36754	-0.95033	567	0.331	0.00296	0.00996	-0.01398	-157	-129	-102	-33	41	78	98	85	0.79282
57	9.81441e+06	1.18233e+06	-342.373	-892.731	116.553	-27204.1	801.405	-298.324	-1.18191	0.46301	779	3.3695	2.35526	0.10305	-0.04014	-228	176	662	1216	532	-66	-25	40	-0.23492	0.00027	552623	3.15602e+06	-397.564	-896.523	87.1002	352975	2.64919	27.7148	-0.1173	-1.93431	-804	-7.5704	0.01899	-0.00582	-0.01019	-39	-48	-46	-24	32	49	39	16	0.37152
88	292533	-713342	-57.5323	-78.6621	-6.425	-17537.2	2639.81	410.472	-2.31833	-3.8111	1513	-1.44867	2.43397	0.08309	-0.13024	567	1113	1615	2331	3192	2929	2404	1864	1.47993	-0.00166	-5685.78	-7800.99	-51.8693	-70.5452	-3.42986	1409.4	7.65335	20.0652	-0.31849	0.25831	30	-0.99957	0.0574	0.0155	-0.0013	-174	-77	-37	4	17	35	46	39	0.18342
89	1.18765e+07	1.68645e+06	-488.189	-571.632	105.605	-20501.8	2516.02	434.695	-2.36805	-2.17596	1713	-1.1106	2.85819	0.11241	-0.1084	154	702	1373	2284	3007	2858	2443	1894	1.01149	-0.00075	424936	2.42904e+06	-436.092	-580.384	110.641	271815	1.73071	40.4657	-0.30956	-1.50953	322	-0.95152	0.01487	-0.00491	-0.02357	-100	-83	-71	-34	40	57	59	63	0.70838
90	706768	-450532	-131.749	-50.7968	12.9041	-24931.5	1540.07	868.714	-2.58746	-8.11168	2209	-5.014	-1.08421	0.0008	-0.08848	-452	-285	-23	701	2509	2721	2410	1908	2.74847	-0.0036	33949.5	207427	-137.496	-44.6928	14.016	24345.2	2.17946	45.8937	-0.38398	-1.06608	172	-1.89391	0.01128	0.00676	-0.01097	-131	-119	-85	-29	35	73	69	37	0.72301
91	1.2153e+07	2.13878e+06	-526.351	-477	180.365	-24088.1	2139.53	859.312	-2.26069	-4.48269	1755	-6.41768	0.17998	0.03929	-0.14584	-145	89	473	1384	3034	3186	3020	2648	2.23447	-0.00217	553733	3.17963e+06	-465.084	-400.15	158.395	357448	1.74587	68.2323	-0.30867	-4.3033	-229	-10.9566	0.01389	-0.00373	-0.02098	-160	-147	-122	-51	58	112	125	104	1.23219
93	1.41055e+07	1.97123e+06	-712.829	-687.374	307.302	-18356.2	2477.67	840.156	-2.92981	-4.8294	1533	-5.7803	0.86208	0.0637	-0.1917	-122	154	565	1695	3513	3105	2766	1898	2.02186	-0.00162	497248	2.83784e+06	-623.761	-581.277	278.629	317177	-0.75263	53.5545	-0.25792	-3.21811	221	-4.84729	-0.01614	-0.00283	-0.02185	-111	-111	-97	-42	46	88	88	63	1.07145
94	4.81598e+06	-781577	-177.98	-444.723	-24.7924	-36469.4	2345.12	462.962	-1.8697	-3.0256	1869	-1.75362	1.35015	0.09411	-0.08604	121	721	1281	2099	2809	2954	2258	1553	1.63619	-0.00131	127028	754367	-166.234	-390.884	-28.6807	87172.2	1.65655	6.74416	-0.20403	0.24332	21	-0.5064	0.01667	0.00813	-0.00141	-59	-33	-17	1	3	10	11	15	0.1237
96	5.82665e+06	-927927	-334.622	-202.02	90.2562	-42286.1	1908.97	-320.408	-2.69364	1.46261	618	3.19202	4.40122	0.1728	-0.16194	42	786	1583	2405	1743	554	297	-14	-0.05471	6e-05	180485	1.06819e+06	-313.748	-233.449	85.7583	122958	4.98874	-23.5884	-0.0326	-2.10463	-1005	-5.73723	0.03661	0.00556	-0.00394	125	53	36	19	-7	-33	-60	-112	-0.1828
97	4.80048e+06	999327	-208.268	-474.47	-36.4441	-8460.13	1255.51	68.6666	-1.48583	-0.62573	1063	1.09107	1.83871	0.11789	-0.05559	-72	220	647	1356	1347	1087	855	541	0.01522	0.00018	272264	1.55452e+06	-220.569	-464.147	-17.2044	173876	0.34863	46.6111	-0.16026	-1.46076	623	1.43227	0.00278	-0.00916	-0.01906	-96	-82	-79	-43	46	72	67	42	0.6599
100	6.75016e+06	671647	-197.37	-316.347	-133.764	-33532.7	385.332	-29.5835	-0.70969	-0.46905	797	0.89685	0.51183	0.01732	-0.05529	-239	-104	78	391	480	-3	223	360	0.31647	-0.0002	476501	2.73299e+06	-242.772	-450.632	-195.485	306954	-1.78078	21.1757	-0.14347	-0.90268	98	-0.75043	-0.01558	-0.00093	-0.00721	-44	-43	-42	-19	18	30	27	-20	0.28109
102	6.66697e+06	185349	-315.619	-249.405	-97.5732	-19681.8	2224.23	326.415	-2.25901	-0.42001	1413	-0.47386	1.92152	0.15249	-0.12771	-192	376	1115	2142	2634	2182	1561	1021	1.0645	-0.00081	196222	1.13362e+06	-258.724	-223.781	-108.543	128069	5.16839	-6.40292	-0.21073	-0.0093	131	1.66823	0.04498	0.00721	-0.00686	8	7	8	9	2	-13	-25	-38	-0.03267
103	8.92321e+06	828739	-236.033	-729.989	-51.0652	-25060.4	2218	432.434	-2.02424	-1.49672	1188	-1.76506	1.63845	0.12274	-0.12048	-67	364	954	1998	2708	2472	1915	1329	1.12901	-0.00079	320404	1.84571e+06	-234.065	-668.246	-52.6354	208010	0.10561	20.0487	-0.19582	-0.35904	-267	-3.84856	-0.00028	0.00595	-0.00948	-75	-60	-41	-13	18	26	31	35	0.27142
106	6.93012e+06	1.13457e+06	-257.118	-712.554	-52.8541	-10671	1176.49	115.596	-1.62993	-0.82415	1290	0.99165	1.37671	0.0887	-0.0901	-327	-12	412	1191	1387	950	813	709	0.62781	-0.0004	279211	1.58875e+06	-195.588	-685.256	-22.0248	176966	-3.57132	23.9165	-0.1444	-0.6962	205	-0.08369	-0.04076	-0.00493	-0.00929	-58	-55	-44	-23	20	32	31	14	0.45277
107	1.14158e+06	-597678	-59.9322	-180.9	-39.2588	-18718.4	2397.37	780.465	-2.35626	-1.21904	2006	-3.11558	0.14085	0.15661	-0.10923	-446	-88	442	2036	3119	3045	2546	1845	2.12817	-0.00184	26183.5	165332	-53.628	-147.214	-25.8507	19963.7	7.43502	-22.538	-0.20752	1.22673	-180	-0.22261	0.0497	0.02643	0.00675	2	-2	26	42	-21	-36	-29	34	-0.17607
109	9.55181e+06	-571522	-467.424	-359.901	173.261	-44538.7	3074.09	247.98	-3.4185	1.00963	1291	-0.20245	3.59977	0.18512	-0.15508	-129	728	1737	3217	3412	2554	1937	1383	1.18008	-0.0009	206810	1.23045e+06	-299.254	-288.996	97.0204	142280	1.54014	-53.1068	-0.3722	1.84776	120	4.88842	0.00457	0.02848	0.00874	38	52	73	60	-50	-97	-110	-110	-0.57681
110	-41658.8	-683575	-36.4573	-30.6755	8.22544	-16527.7	1932.18	336.945	-2.00165	-2.13069	1475	-1.2713	0.90424	0.0932	-0.10441	279	660	1072	1721	2307	2175	2054	1851	1.44057	-0.00224	-10907.9	-43119.1	-34.6677	-30.0287	7.81963	-3150.43	4.99201	15.7126	-0.27233	-0.2041	-83	-1.22365	0.03588	0.01091	-0.01418	-105	-57	-33	-5	19	15	26	-8	-0.14484
112	789026	42049	-44.723	-30.099	-17.5981	-4089.93	633.225	-241.939	0.49648	3.74261	482	3.71548	2.32195	0.06286	0.0495	215	603	968	987	289	305	364	414	-0.43489	0.00058	39959.5	232051	-42.7812	-34.687	-16.9586	26320.2	-7.10887	-15.7368	0.01776	0.05083	179	4.09521	-0.05588	-0.01615	-0.01539	87	57	28	-14	-3	-44	-67	-86	-0.08421
113	8.09712e+06	1.21587e+06	-444.711	-788.794	-221.232	-32332.8	1377.71	531.679	-1.68011	-3.17543	1984	-1.68641	0.02824	0.03726	-0.06878	-364	-119	222	953	1942	2048	1827	1577	1.6083	-0.00153	462426	2.65155e+06	-449.657	-794.941	-254.07	297232	2.9807	43.599	-0.12429	-0.47619	683	2.18839	0.03142	0.00246	-0.00887	-120	-94	-77	-27	35	70	86	111	0.56936
116	1.40185e+07	580692	-604.178	-481.912	-118.904	-28336.6	3263.51	61.8764	-3.74718	1.00349	798	0.7745	5.32668	0.18811	-0.15435	453	1317	2246	3509	3425	2509	1902	799	0.25055	4e-05	294057	1.68428e+06	-509.941	-442.949	-93.8056	188824	2.06381	-7.01067	-0.31624	-1.14169	-20	0.5617	0.02493	0.00887	-0.00671	42	2	6	7	2	-12	-25	-145	-0.05652
117	2.42204e+07	4.39941e+06	-1016.39	-1301.58	-577.438	-22528	1826.63	465.425	-2.26554	-2.15066	1386	-1.33352	1.02417	0.11274	-0.14887	-258	-17	378	1518	2411	1964	1533	1164	1.24515	-0.00086	1.01167e+06	5.76788e+06	-896.57	-1190.08	-514.535	644144	1.75557	31.3391	-0.14278	-0.49374	420	1.04284	0.01952	0.00106	-0.00863	-93	-69	-57	-21	27	49	56	68	0.46056
125	3.04812e+06	-834043	-189.259	-136.061	35.286	-31471.8	1747.85	204.531	-2.15187	-0.47354	1023	0.04875	1.61328	0.15162	-0.14043	-364	72	682	1790	2077	1418	849	355	0.82327	-0.0006	104420	633778	-191.675	-119.494	37.0506	74443.9	0.96892	-20.68	-0.269	0.03836	-455	-1.81781	0.00508	0.01345	-0.00491	8	12	21	22	-14	-43	-67	-66	-0.1497
129	8.18013e+06	1.191e+06	-269.051	-523.96	47.3338	-19382.1	893.287	229.801	-0.80711	-0.67232	693	-0.7659	0.58848	0.03568	-0.04951	-259	-53	277	786	1203	1066	810	473	0.57486	-0.00033	402846	2.30035e+06	-265.273	-497.34	29.5698	257156	1.88307	4.82765	0.03598	-4.71239	-914	-7.58271	0.01398	-0.00657	-0.01114	245	9	-19	-15	18	18	6	-219	0.22412
130	1.47576e+07	1.12917e+06	-581.102	-634.958	-1.23483	-35548.6	1053.88	-85.764	-2.25524	1.29881	463	1.73104	2.4926	0.17724	-0.06793	-511	-130	570	1435	1036	462	225	-553	-0.10698	0.00027	617192	3.56917e+06	-584.541	-611.134	-20.1806	403915	1.65493	1.54942	0.10561	-1.87403	-137	-1.0428	0.01361	-0.0011	-0.00688	210	7	-11	-6	9	7	-10	-96	0.11254
133	2.73488e+07	5.16609e+06	-1118.89	-893.627	-58.3657	-17378.4	1957.64	-160.317	-2.98218	3.67444	514	2.56036	4.34382	0.16319	-0.10373	57	631	1501	2457	1806	1135	772	22	-0.54882	0.00066	1.13039e+06	6.43217e+06	-1081.47	-907.939	-37.4358	717134	1.2781	26.4458	-0.20466	-0.89769	285	0.29038	0.00756	-0.00482	-0.01904	-59	-45	-47	-25	31	35	16	15	0.37354
134	4.70699e+06	50664.6	-157.282	-293.331	-1.33128	-10527.6	1328.12	-230.65	-2.28436	3.38647	21	1.85792	3.2719	0.13436	-0.05287	-89	302	1132	1730	1061	529	213	-419	-0.53039	0.00047	138794	809322	-155.221	-306.032	11.2591	92190.5	4.79103	-10.3886	-0.10436	-9.92757	-1110	-9.59743	0.04331	-0.0027	-0.00755	327	30	2	-2	10	4	-16	-448	0.05553
137	3.45087e+06	-412994	-166.352	-168.547	-18.8545	-10306.4	2076.66	-401.565	-2.32729	4.50709	-9	2.81423	5.04438	0.1161	-0.04571	916	1453	2194	2755	1653	979	648	485	-0.8338	0.00071	51293.7	298021	-160.172	-180.653	10.3879	33838.4	3.19494	-30.8118	-0.21637	1.14851	-89	2.27921	0.03648	0.01736	0.0047	44	45	48	33	-23	-52	-67	-49	-0.48392
141	1.51977e+07	4.40583e+06	-602.914	-1848.04	43.7236	-8342.1	1796.85	798.112	-3.23066	-8.94943	2373	-3.833	0.45523	0.01315	-0.13419	-208	-72	162	1025	2753	2741	2202	1814	2.12297	-0.0022	819721	4.65271e+06	-554.114	-1738.15	-70.0705	517347	1.42771	82.8781	-0.30965	-2.21185	776	-0.85993	0.00955	0.00021	-0.01261	-205	-186	-145	-55	61	140	165	180	1.48137
142	9.67303e+06	75366.8	-366.029	-389.274	-56.0756	-16627.2	2267.07	-356.594	-3.17534	4.07193	448	2.91214	4.67746	0.15619	-0.09194	305	1112	1937	2907	1972	773	135	27	-0.68276	0.00076	187585	1.07714e+06	-323.957	-286.477	-75.0506	121079	-0.34546	-53.3586	-0.21126	3.50127	354	8.66381	0.00161	0.01837	0.00996	70	92	82	53	-50	-97	-103	-110	-0.82863
143	9.77551e+06	1.36533e+06	-365.297	-635.346	-181.311	-15355.1	1608.58	179.806	-2.2801	-1.31251	986	0.18727	1.65839	0.12929	-0.155	-263	65	543	1548	1977	1116	639	470	0.60565	-0.00042	391435	2.23142e+06	-369.11	-616.906	-184.676	249122	1.54163	26.9775	-0.1684	-0.85036	228	-0.31202	0.01194	-0.00183	-0.01319	-51	-56	-47	-21	27	40	36	28	0.43719
144	4.88906e+06	-88916.4	-293.733	-279.512	-51.2174	-12993.1	1241.65	32.054	-1.21271	1.4841	1002	1.35112	1.87102	0.05193	-0.06274	-64	409	944	1363	1292	1009	802	599	0.39612	-0.0003	148996	856356	-277.133	-254.197	-39.7966	96353	1.25006	-25.9308	-0.05901	0.42948	40	2.01013	0.00904	0.0074	0.00351	66	40	42	24	-20	-40	-54	-67	-0.24903
145	5.27686e+06	334120	-217.101	-387.731	-79.4703	-13224.6	1359.31	-96.8295	-1.15089	0.86357	288	1.40697	2.81158	0.07142	-0.04199	402	842	1264	1550	1304	976	769	429	-0.19738	0.00016	210673	1.21101e+06	-203.538	-395.001	-59.3982	136286	0.15352	13.0695	-0.12694	-0.31289	209	0.68542	0.00071	0.00035	-0.00815	-17	-37	-24	-10	13	14	14	-15	0.19278
147	4.47428e+06	-69849.9	-181.621	-329.459	112.178	-15861.5	2439.61	194.568	-3.25147	0.3398	1608	0.91595	2.81112	0.18045	-0.15997	-373	221	1064	2622	2757	1822	1398	1128	0.85153	-0.00051	120759	702680	-166.133	-277.159	108.582	79807.3	-1.45954	2.83132	-0.30021	0.25516	128	1.01739	-0.01396	0.01107	-0.00586	-81	-31	-14	1	0	-7	-7	9	0.0881
152	7.10045e+06	52312.5	-181.894	-321.093	-54.9381	-21440.6	2587.47	-229.188	-3.75075	-1.04888	-289	1.14708	5.17933	0.1596	-0.21308	494	1180	1858	2878	2843	1347	771	-657	-0.04421	8e-05	178585	1.03169e+06	-182.778	-349.66	-46.8515	116552	0.39933	10.2132	-0.06196	-16.3367	-1354	-16.9157	0.00383	-0.00872	-0.01753	297	-8	-39	-24	26	33	5	-367	0.45658
153	9.2047e+06	477918	-425.052	-327.996	-35.9838	-13665.7	2382.16	-59.051	-3.10185	5.42953	1205	2.38838	4.05149	0.15077	-0.09048	-9	520	1708	2927	2302	1559	1138	1091	-0.1882	0.00037	221576	1.27211e+06	-376.537	-309.435	-29.2848	142976	0.81256	-28.5835	-0.10312	0.64534	543	7.52983	0.00786	0.00917	-0.00111	47	60	44	25	-21	-52	-64	-63	-0.331
156	4.36882e+06	-157816	-148.737	-251.031	-17.1718	-13555.6	2632.59	81.1411	-2.87095	1.41582	889	0.72762	3.18616	0.18042	-0.14085	-97	461	1435	2917	2811	1712	1139	710	0.51301	-0.0003	87377.1	510918	-105.123	-234.001	-11.219	58318.7	1.7303	-32.1609	-0.29044	0.87507	-328	-0.69928	0.02174	0.0236	0.0037	23	25	41	40	-31	-57	-52	-72	-0.39088
157	6.30234e+06	911505	-42.5233	-280.611	201.79	-28190.6	421.575	234.058	-0.80702	-0.39299	2045	1.21893	-0.55813	0.06563	-0.02908	-816	-539	-211	319	584	684	714	685	1.06294	-0.00103	331300	1.88073e+06	-49.3018	-313.3	218.104	208845	-1.14375	2.42851	-0.05716	0.25395	343	2.58779	-0.00931	0.00413	-0.00096	-58	-18	-7	-1	-2	2	3	31	0.12646
158	4.03234e+06	55382	-232.926	-222.824	111.312	-16190.2	1566.66	415.696	-1.64815	-1.47329	1234	-1.22035	0.77697	0.10035	-0.11891	-341	-45	458	1307	2125	1802	1303	761	1.13934	-0.00082	161029	926595	-216.469	-206.812	103.958	104277	0.74246	3.48894	-0.15618	-0.03035	85	0.39312	0.00534	0.00369	-0.005	-53	-20	-14	-1	4	0	3	-12	0.09237
162	4.34248e+06	-199372	-200.432	-274.612	64.3167	-15427.6	2429.12	132.537	-2.74251	0.64037	466	-0.40005	2.95694	0.17028	-0.14919	-78	488	1391	2598	2688	1821	1300	543	0.50453	-0.00029	101668	582599	-191.528	-232.58	43.6319	65379.2	1.62213	-7.61743	-0.32544	-2.09719	-933	-8.42912	0.01505	0.00868	-0.00973	67	2	4	6	1	-15	-31	-149	-0.02085
[truncated: 206 more columns]
