# Supplementary material for: Radiogenomics analysis identifies correlations of digital mammography with clinical molecular signatures in breast cancer
Source: PLoS One. 2018 Mar 29;13(3):e0193871. doi: 10.1371/journal.pone.0193871 (PMC5875760; doi:10.1371/journal.pone.0193871)
Supplement: S5 Table — Raw image features obtained from the ROI of the contralateral not containing tumor. (XLS) [file pone.0193871.s005.xls]

## Sheet: Contralateral_Raw
ID	CC_RAW_Signal	MLO_RAW_Signal	CC_RAW_Signal_Surf	MLO_RAW_Signal_Surf	CC_RAW_RSxx	MLO_RAW_RSxx	CC_RAW_RSyy	MLO_RAW_RSyy	CC_RAW_RSxy	MLO_RAW_RSxy	CC_RAW_Comp	MLO_RAW_Comp	CC_RAW_Mean	MLO_RAW_Mean	CC_RAW_STD	MLO_RAW_STD	CC_RAW_Skew	MLO_RAW_Skew	CC_RAW_Kurtosis	MLO_RAW_Kurtosis	CC_RAW_Dyn_Range	MLO_RAW_Dyn_Range	CC_RAW_z_Range	MLO_RAW_z_Range	CC_RAW_z_Mean	MLO_RAW_z_Mean	CC_RAW_CDF_l2s	MLO_RAW_CDF_l2s	CC_RAW_CDF_g2s	MLO_RAW_CDF_g2s	CC_RAW_ICDF_0.001	MLO_RAW_ICDF_0.001	CC_RAW_ICDF_0.01	MLO_RAW_ICDF_0.01	CC_RAW_ICDF_0.05	MLO_RAW_ICDF_0.05	CC_RAW_ICDF_0.25	MLO_RAW_ICDF_0.25	CC_RAW_ICDF_0.75	MLO_RAW_ICDF_0.75	CC_RAW_ICDF_0.95	MLO_RAW_ICDF_0.95	CC_RAW_ICDF_0.99	MLO_RAW_ICDF_0.99	CC_RAW_ICDF_0.999	MLO_RAW_ICDF_0.999	CC_RAW_Entropy	MLO_RAW_Entropy	CC_RAW_Energy
1	74712.8	551366	119522	391997	36.5602	35.0858	5.29886	50.1683	4.18899	-4.12547	936.911	1365.59	687.232	1123.52	184.05	385.034	0.641273	0.468888	3.36132	3.04303	1445	2814	7.85112	7.30845	3.73394	2.91799	0.019907	0.026158	0.076386	0.06595	285	354	359	432	428	548	550	837	803	1381	1021	1795	1189	2125	1396	2562	8.56074	9.19957	0.003036
2	223953	468431	191395	244460	12.8179	24.3389	12.9642	15.773	5.1928	13.4515	801.49	625.123	1401.03	2497.45	679.087	658.7	0.889929	-0.262107	3.31497	2.22265	3599	3376	5.29977	5.12524	2.0631	3.79148	0.000306	0.055399	0.091316	0.021235	297	816	394	1084	539	1363	898	2000	1795	3025	2745	3478	3351	3723	3663	3861	9.91734	10.1866	0.001249
5	1.16001e+06	3.39334e+06	1.09184e+06	1.96986e+06	64.0449	120.999	107.156	299.021	19.7584	78.4314	5035.61	5603.23	2018.46	1800.33	331.793	377.218	-0.213175	0.209805	3.23395	3.08125	2649	2963	7.98389	7.85487	6.0835	4.77266	0.063828	0.051288	0.054222	0.068171	890	765	1157	969	1459	1199	1806	1547	2241	2039	2551	2456	2753	2736	2950	3048	8.83192	8.96402	0.002625
7	366846	389905	246243	242381	17.1969	47.7293	20.0169	6.99098	13.3525	-2.82153	809.914	738.306	2333.88	1811.14	591.835	743.1	-0.354372	0.285305	2.51374	2.15503	3284	3607	5.54884	4.85399	3.94346	2.43728	0.069378	0.008192	0.024653	0.048718	655	363	930	535	1262	735	1925	1204	2788	2404	3208	3071	3440	3461	3597	3739	9.76148	10.1258	0.001317
9	3.98209e+06	3.63184e+06	2.085e+06	1.9577e+06	82.4796	134.22	450.349	196.377	-17.4779	-33.5416	5349.33	5170.86	1845.29	1813.6	717.332	759.148	0.137219	0.097905	2.17417	2.13933	3843	3813	5.35736	5.02274	2.57243	2.389	0.024852	0.025281	0.048817	0.041191	339	241	499	389	738	627	1267	1205	2390	2401	3059	3065	3351	3375	3553	3697	10.2018	10.17	0.000955
10	1.37314e+06	4.53133e+06	631935	1.63345e+06	61.3784	169.406	47.7479	193.459	-7.2331	54.4989	1425.03	2885.25	2014.4	2061.25	487.452	541.256	-0.265757	-0.274817	2.89569	2.59025	3393	3342	6.96068	6.17453	4.13251	3.80828	0.069235	0.07155	0.045821	0.034676	573	597	790	804	1150	1080	1695	1699	2359	2457	2779	2894	3029	3138	3293	3346	9.77261	10.0025	0.001359
11	260221	161565	179929	129927	7.23412	9.89792	13.426	4.94145	4.21213	2.52976	609.618	511.975	2222.15	1923.65	668.283	505.058	-0.054082	0.280189	2.28645	2.5281	3387	2765	5.06821	5.47462	3.32517	3.80878	0.046268	0.031496	0.041165	0.068008	588	755	812	942	1124	1150	1726	1549	2736	2271	3304	2829	3575	3096	3728	3292	9.99764	9.42601	0.001117
12	2.73444e+06	2.96723e+06	1.71066e+06	1.1308e+06	133.033	93.7346	184.606	99.3039	-62.3031	16.7212	5243.89	2111.61	1768.65	2556.31	648.042	585.069	0.100402	-0.773821	2.36641	3.56468	3499	3678	5.39935	6.28644	2.72923	4.36924	0.041865	0.087252	0.05137	0.019963	353	449	498	834	714	1440	1285	2235	2240	2972	2854	3370	3197	3567	3453	3763	9.85315	9.84194	0.001245
13	703926	457430	569081	316723	21.5148	25.1701	228.316	39.803	8.24446	19.0603	2254.33	1074.56	2336.52	1618.68	835.168	725.959	-0.171531	0.642369	2.10907	2.63051	3660	3528	4.38235	4.85978	2.79767	2.22972	0.048328	0.001196	0.003773	0.087693	376	363	581	486	915	664	1699	1043	3023	2083	3602	3025	3755	3418	3842	3624	10.3474	10.0316	0.000848
14	4.07249e+06	4.0207e+06	1.70612e+06	1.58755e+06	140.043	81.5778	241.769	312.558	9.25845	-5.39233	3502.32	3071.5	1792.42	1970.18	590.764	723.914	0.243036	-0.004742	2.50826	2.37941	3457	3781	5.85175	5.223	3.03408	2.72157	0.033641	0.049427	0.064286	0.045068	446	277	637	447	879	768	1352	1440	2199	2509	2829	3145	3161	3528	3415	3771	9.92822	10.1174	0.001192
16	5.70483e+06	6.06251e+06	2.28965e+06	2.21641e+06	138.536	205.693	669.609	440.424	45.7037	-143.264	4502.89	3970.5	1634.06	1794.05	646.384	585.573	0.250299	0.051079	2.16724	2.34861	3410	3378	5.2755	5.76871	2.528	3.06375	0.01379	0.042019	0.052474	0.047594	354	416	486	610	676	845	1111	1353	2134	2228	2747	2760	3025	3057	3243	3306	10.2966	10.0675	0.000878
18	7.30092e+06	2.83904e+06	3.87595e+06	1.33735e+06	258.916	154.392	1227.35	124.852	222.314	-12.8661	10082.6	3086.84	1921.84	1948.32	675.615	716.362	0.104875	0.19434	2.25184	2.18864	3579	3615	5.2974	5.04633	2.84457	2.71974	0.032617	0.020315	0.049741	0.052824	414	441	602	620	858	875	1396	1363	2424	2492	3060	3176	3353	3481	3569	3695	9.96276	10.1986	0.001139
19	806441	1.34228e+06	519429	817201	39.8087	43.0466	24.3437	90.1188	-2.94677	28.0617	1639.37	2437.87	2308.25	2178.01	469.198	635.682	-0.403831	-0.304772	2.97817	2.49301	3399	3556	7.24428	5.59399	4.91958	3.42626	0.075074	0.064729	0.033429	0.025707	795	426	1105	673	1454	1060	2010	1726	2648	2666	3003	3119	3242	3407	3523	3635	9.43661	9.89931	0.001701
21	321957	764980	284321	473263	16.0255	65.4125	25.9825	38.7971	-7.36869	3.95016	1230.31	1434.66	1585.52	1450.27	551.442	818.821	0.33554	0.741416	2.59991	2.66474	3142	3737	5.69779	4.56388	2.87523	1.77117	0.023858	0	0.061007	0.084682	423	295	573	370	762	467	1157	759	1973	2005	2535	3046	2969	3527	3248	3848	9.57933	10.1606	0.001499
25	1.22127e+06	1.35609e+06	746943	983083	50.1585	198.588	193.074	66.889	-66.3835	18.3263	2238.51	3492.1	1975.77	1577.93	786.714	725.55	0.183827	0.466284	2.22656	2.49826	3780	3658	4.80479	5.04169	2.51141	2.17481	0.025202	0.00668	0.054945	0.073493	349	250	509	370	755	547	1367	1010	2565	2079	3334	2926	3652	3326	3853	3588	10.2406	10.0825	0.000951
27	157151	813549	164237	424142	18.2017	66.4026	18.996	14.4247	-1.05173	13.8423	841.047	1083.51	903.57	2286.76	613.533	541.759	1.8455	-0.135272	6.72116	2.55135	3595	3170	5.8595	5.85131	1.47273	4.22099	0	0.056581	0.105339	0.044877	226	735	282	1015	343	1373	484	1909	1116	2690	2192	3164	3300	3365	3638	3523	9.67516	9.69138	0.001518
29	1.96982e+06	1.73321e+06	1.11649e+06	989590	66.3477	62.6217	120.125	82.35	3.31627	2.98909	3100.85	2768.58	1884.15	1932.83	700.077	698.728	0.064445	0.268139	2.30897	2.3569	3711	3707	5.30085	5.30536	2.69135	2.76622	0.039575	0.023589	0.048112	0.060617	337	439	502	629	755	879	1351	1392	2401	2439	3048	3152	3393	3512	3668	3793	10.0255	10.0794	0.001105
31	4.74961e+06	3.25515e+06	2.58414e+06	1.46703e+06	173.116	162.471	390.201	233.462	15.6461	-101.514	6889.24	3239.68	1529.15	1701.61	588.984	719.151	0.207942	0.188581	2.36534	2.38328	3428	3742	5.8202	5.20336	2.59625	2.36614	0.026204	0.032075	0.053361	0.056768	325	238	445	356	616	568	1066	1152	1959	2219	2529	2935	2866	3342	3194	3623	9.78693	10.0868	0.001282
33	3.57633e+06	3.01131e+06	1.57995e+06	1.38297e+06	91.2065	121.916	340.186	198.401	55.913	68.8221	3420.15	3112.2	2013.91	1809	701.676	630.14	0.017427	0.263265	2.24474	2.40238	3669	3491	5.22891	5.54004	2.87013	2.8708	0.04275	0.025747	0.042717	0.063341	476	458	623	622	856	855	1484	1327	2547	2256	3162	2921	3462	3236	3712	3506	10.1112	9.89818	0.001025
34	6.04325e+06	7.89851e+06	2.6256e+06	2.88008e+06	206.328	350.216	532.517	350.766	141.157	-133.568	5589.64	5145.9	1861.08	1870.59	610.06	734.862	-0.018298	-0.095056	2.17248	2.14798	3401	3565	5.57486	4.85125	3.05064	2.5455	0.036713	0.044998	0.033363	0.031775	459	315	643	432	877	636	1379	1291	2343	2445	2823	3015	3094	3342	3364	3558	9.82154	10.2788	0.001232
35	1.32856e+06	2.00195e+06	1.03034e+06	1.04243e+06	86.1778	215.709	142.883	57.2836	45.3604	38.0302	3915.38	2659.72	1299.71	1767.56	601.243	755.183	0.895032	0.207876	3.36773	2.32899	3827	3716	6.36515	4.92066	2.1617	2.34057	0.00047	0.03127	0.090363	0.05687	320	266	414	370	542	572	846	1199	1645	2310	2508	3072	2994	3434	3407	3728	9.7829	10.1486	0.00134
36	9.02042e+06	7.63611e+06	3.04998e+06	2.07778e+06	163.398	146.042	1051.59	466.047	197.25	-111.546	5053.16	2770.28	2167.86	2361.74	703.499	791.873	-0.177964	-0.31296	2.2119	2.32946	3557	3871	5.05616	4.88841	3.08154	2.98247	0.055063	0.064707	0.022505	0.013803	483	323	673	567	952	949	1647	1800	2728	2984	3248	3549	3470	3750	3643	3888	10.3603	10.4653	0.000843
37	1.66191e+06	1.98844e+06	1.02472e+06	1.21757e+06	63.4696	60.1562	96.9554	156.814	9.37046	-11.2866	3095.97	3653.15	1857.28	1893.66	516.42	659.309	-0.179454	-0.096889	2.652	2.34547	3474	3461	6.72708	5.24944	3.59645	2.87219	0.063417	0.054443	0.04326	0.038418	436	299	639	467	960	772	1508	1412	2230	2390	2675	2949	2934	3217	3173	3436	9.73335	10.1334	0.001378
39	7.34928e+06	7.75882e+06	3.82821e+06	3.75477e+06	358.143	354.06	545.629	512.265	25.5449	75.6465	9771.1	8903.64	1347.39	1531	650.601	772.927	0.72583	0.383015	3.17124	2.32366	3894	3779	5.98523	4.8892	2.07099	1.98078	0.002801	0.002223	0.08147	0.063907	233	170	326	258	468	420	847	904	1741	2093	2589	2909	3153	3324	3588	3640	9.91125	10.1752	0.001223
41	2.04709e+06	2.99168e+06	973195	1.22641e+06	111.79	98.4738	121.311	164.926	-79.2004	39.6257	2267.03	2463.51	1917.86	2044.63	610.393	647.453	-0.171364	-0.186736	2.54944	2.36741	3478	3434	5.69797	5.30386	3.14201	3.15796	0.066566	0.062742	0.040984	0.031877	366	443	539	627	838	906	1502	1593	2356	2533	2887	3055	3172	3296	3440	3512	9.98767	10.1537	0.001159
43	5.18493e+06	4.9324e+06	2.20654e+06	2.06184e+06	278.301	184.457	281.49	321.958	-172.505	121.325	4601.27	4223.24	1779.44	1824.05	743.851	716.485	0.005475	0.168116	2.21409	2.28034	3882	3667	5.21879	5.11804	2.39221	2.54583	0.037596	0.026835	0.039289	0.051559	257	354	368	494	560	702	1195	1271	2344	2356	2970	3037	3351	3400	3643	3665	10.1045	10.2069	0.00104
44	836352	551572	627337	372497	48.73	29.3282	133.406	38.5786	67.2552	-4.62412	2305.73	1232.65	1554.24	1448.27	644.328	586.76	0.394602	0.692799	2.50089	3.03105	3553	3285	5.51427	5.59855	2.41218	2.46826	0.014856	0.006174	0.068081	0.082494	304	398	427	501	614	646	1049	1007	2000	1814	2712	2577	3113	3048	3403	3306	9.84761	9.7534	0.001247
45	796362	1.91709e+06	636392	1.27692e+06	33.0451	147.214	115.371	135.6	-18.4605	-24.1495	2491.92	4167.53	1172.8	1302.98	642.329	666.684	0.753073	0.757641	2.84822	2.94479	3458	3637	5.38354	5.45536	1.82586	1.95442	0	0	0.08523	0.085274	182	254	251	337	359	454	666	772	1587	1726	2414	2591	2852	3074	3253	3525	9.98407	9.90617	0.001119
46	1.66752e+06	568349	893153	444730	35.7256	31.7536	116.17	47.981	1.87663	2.02613	2344.1	1705.2	2031.89	1596.11	695.392	716.413	-0.052498	0.383904	2.33665	2.14332	3616	3510	5.19995	4.89941	2.92193	2.22792	0.048972	0.000426	0.042787	0.050101	349	366	568	471	875	613	1513	987	2545	2168	3159	2826	3472	3167	3667	3632	10.0497	10.0382	0.00109
47	9.02237e+06	1.07324e+07	3.54655e+06	3.30437e+06	275.972	283.356	526.612	503.1	-92.0763	-27.463	6831.05	4985.12	1814.41	2012.62	612.857	656.397	0.025669	-0.194035	2.37493	2.28968	3834	3582	6.25594	5.45707	2.96057	3.06616	0.043937	0.05961	0.04475	0.031718	323	461	517	633	823	870	1357	1523	2278	2506	2812	3021	3100	3312	3418	3528	9.83596	10.1724	0.001259
48	2.51457e+06	2.54232e+06	1.27851e+06	1.06872e+06	97.766	168.886	107.446	74.0108	11.3632	-51.1887	3185.23	2201.38	2239.91	2059.9	598.839	525.734	-0.119053	0.068204	2.65535	2.57663	3681	3327	6.14689	6.32829	3.74041	3.91815	0.058148	0.046432	0.049237	0.055335	496	639	838	922	1230	1214	1826	1680	2668	2435	3214	2943	3487	3240	3798	3464	9.87476	9.77303	0.001258
51	2.87835e+06	5.60021e+06	1.15625e+06	1.84773e+06	106.108	209.577	181.844	205.753	45.0578	-10.152	2275.93	2987.22	2028.49	2046.63	591.44	506.201	-0.338953	-0.246735	2.59037	2.4451	3295	3253	5.57115	6.4263	3.42974	4.04312	0.073753	0.062687	0.030129	0.028722	485	694	625	885	931	1158	1639	1684	2469	2433	2926	2814	3153	3026	3332	3225	10.4431	10.3221	0.000825
52	1.80701e+06	2.41438e+06	1.21573e+06	1.25253e+06	166.57	118.352	131.356	189.197	89.8346	-25.8762	4007.83	3183.97	1452.4	1380.76	590.986	556.182	0.665718	0.531556	3.01151	2.83657	3510	3456	5.93923	6.21379	2.45758	2.48256	0.009394	0.014911	0.085335	0.07593	357	302	475	422	634	585	1011	959	1806	1740	2610	2409	3026	2814	3331	3181	9.76874	9.75578	0.001353
54	2.21648e+06	1.79029e+06	1.59686e+06	1.76116e+06	199.252	126.818	265.224	216.911	-174.379	-22.1058	5637.23	8489.28	1404.07	1260.63	645.948	704.606	0.807349	1.73128	3.53971	6.64924	3955	3938	6.12279	5.58894	2.17366	1.78912	0.004654	0.000341	0.080976	0.09368	281	275	387	373	539	499	915	781	1799	1536	2610	2639	3228	3962	3993	4090	9.95094	9.87645	0.001198
56	5.90628e+06	8.3885e+06	2.20423e+06	3.34473e+06	226.887	489.682	636.341	253.462	196.614	12.2007	4030.83	6534.84	1578.55	2011.94	651.484	707.29	0.551547	0.051841	2.72923	2.39631	3906	3762	5.99554	5.31889	2.42301	2.84457	0.011137	0.047396	0.079947	0.051873	339	388	474	559	662	847	1082	1494	2002	2521	2812	3198	3224	3539	3537	3798	11.3069	10.0022	0.000446
57	7.49284e+06	6.32274e+06	2.70452e+06	2.11424e+06	243.118	320.376	728.133	151.965	323.464	6.34609	4783.31	3464.17	2397.18	2308.16	840.117	806.097	-0.229906	-0.376079	2.25575	2.35001	3951	3943	4.70292	4.89147	2.85339	2.86338	0.057076	0.067787	0.017469	0.011136	324	245	536	449	936	843	1782	1729	3065	2954	3679	3467	3902	3706	4020	3853	10.3921	10.4985	0.000838
88	216430	358429	182091	337004	25.6508	9.98662	14.4654	62.001	5.57028	5.77494	750.679	1552.61	1246.43	1335.53	585.692	589.328	0.584925	0.832881	2.69066	3.59742	3006	3636	5.13239	6.16974	2.12813	2.26619	8.5e-05	0.007008	0.079885	0.082019	280	300	352	400	452	551	768	892	1621	1684	2368	2447	2730	3082	2989	3552	9.76565	9.70537	0.001292
89	4.23061e+06	6.09502e+06	2.4944e+06	2.39185e+06	94.3078	194.568	677.468	320.859	-37.4945	-57.1942	7206.49	4599.26	1759.79	2112.24	648.288	817.833	0.274218	-0.242853	2.5063	2.18684	3717	3867	5.73356	4.72835	2.71451	2.58273	0.030119	0.058591	0.062963	0.019425	338	272	521	414	771	679	1270	1499	2217	2756	2895	3329	3279	3637	3626	3864	9.92167	10.4344	0.001204
90	253363	354492	234639	283418	29.4689	20.8805	23.4763	54.6805	3.33479	21.5797	1064.77	1110.31	1054.66	1544.26	488.042	752.581	1.26371	0.527332	5.4185	2.7047	3921	3847	8.03415	5.11174	2.16101	2.05196	0.003323	0.001302	0.097554	0.065297	223	249	339	362	468	517	707	916	1288	2072	2033	2875	2465	3527	3906	3998	9.47879	10.0539	0.001683
91	5.64031e+06	7.85667e+06	2.39835e+06	2.64167e+06	198.857	187.29	335.07	593.992	38.8239	-93.7355	4997.1	4352.25	1658.5	1846.2	698.14	727.087	0.168164	0.092578	2.24377	2.27762	3546	3915	5.07921	5.3845	2.3756	2.53917	0.025972	0.035495	0.05204	0.048341	247	297	371	438	568	683	1115	1287	2180	2384	2846	3062	3167	3396	3437	3663	10.1276	10.3119	0.001013
93	7.1899e+06	6.95765e+06	3.36356e+06	2.25975e+06	308.559	219.088	520.702	302.23	181.306	10.6044	7710.32	3596.27	1853.9	2094.33	795.336	677.669	0.101459	-0.177025	2.18318	2.43137	3962	3778	4.98154	5.575	2.33096	3.09049	0.028948	0.057425	0.04434	0.03923	241	336	364	553	594	936	1223	1599	2471	2597	3170	3169	3517	3442	4045	3654	10.2757	10.2992	0.000919
94	3.19725e+06	1.75914e+06	1.30411e+06	803955	56.8267	90.852	384.687	90.9214	-25.9845	-64.6694	2606.46	1800.36	1993.57	2455.86	599.049	625.954	0.152044	-0.25572	2.47992	2.68185	3643	3615	6.08131	5.77518	3.32789	3.92338	0.038484	0.064406	0.061057	0.042048	517	582	772	923	1054	1364	1553	2042	2418	2914	3034	3451	3320	3671	3627	3812	10.178	10.0708	0.000999
96	2.244e+06	3.93687e+06	1.06118e+06	1.53658e+06	55.9592	111.671	157.543	192.523	-23.8589	21.9404	2458.95	2938.7	1867.54	1988.28	701.298	784.856	0.221748	-0.060588	2.2539	2.15036	3543	3716	5.05206	4.73463	2.66298	2.53331	0.023678	0.040902	0.058287	0.033996	366	261	558	416	800	695	1320	1377	2384	2600	3094	3245	3378	3531	3566	3708	10.0592	10.2046	0.00107
97	1.69279e+06	4.4581e+06	948107	1.71491e+06	61.3446	107.196	182.575	372.162	-40.5969	-41.275	2602.01	3232.41	1453.06	1745.37	582.612	637.791	0.245813	-0.136423	2.33362	2.36002	3075	3537	5.27796	5.5457	2.49404	2.73658	0.023605	0.060774	0.059197	0.035662	276	242	384	380	557	629	1009	1291	1875	2224	2471	2756	2753	3017	2975	3234	9.9813	10.233	0.001116
102	4.58899e+06	3.67619e+06	1.71294e+06	1.25596e+06	71.8827	133.189	363.201	107.029	-14.2375	-22.2591	3133	2102.58	2090.33	2341.03	650.669	687.05	-0.192104	-0.332591	2.30996	2.35909	3464	3566	5.32375	5.19031	3.21258	3.40737	0.054905	0.06095	0.029063	0.010314	413	445	653	715	978	1136	1609	1844	2595	2912	3093	3335	3340	3523	3503	3665	10.0473	10.1957	0.00107
103	2.91851e+06	5.62957e+06	1.60369e+06	2.06282e+06	69.3257	180.642	531.339	373.854	-62.3114	14.2073	4317.93	3703.78	1424.48	1946.13	731.226	889.9	0.640941	0.016443	2.82322	1.9485	3735	3804	5.10786	4.27464	1.94807	2.18691	9.3e-05	0.0138	0.077554	0.022022	227	244	315	352	445	543	833	1206	1897	2674	2803	3357	3378	3621	3689	3794	10.2589	10.5979	0.000937
107	1.42119e+06	1.07417e+06	857800	699140	85.6888	79.3932	101.48	93.9962	35.3292	-49.6957	2536.97	2229.73	1434.96	1389.19	598.809	535.438	0.384868	0.463056	2.50371	2.65821	3513	3297	5.86664	6.15757	2.39636	2.59449	0.008665	0.014836	0.059928	0.071988	324	346	422	459	568	619	953	972	1870	1749	2477	2372	2872	2722	3357	3018	9.7908	9.72984	0.001269
109	3.06493e+06	1.79359e+06	1.93025e+06	1.16247e+06	162.69	202.621	324.662	160.455	98.0448	92.8347	5956.66	3691.82	1333.98	1056.04	509.872	439.348	0.690385	1.04449	3.48053	4.55153	3780	3639	7.41363	8.28272	2.6163	2.40364	0.02073	0.008988	0.077713	0.087514	336	280	447	365	613	480	959	740	1644	1291	2277	1895	2757	2411	3315	3034	9.57902	9.40823	0.001551
110	67378.5	48743.2	147144	74511.9	5.75519	2.00052	7.25876	7.43894	1.26628	-2.16116	1574.56	558.127	1879.78	1472.26	598.554	510.327	0.012325	0.679472	2.41648	3.25788	3092	2805	5.16578	5.49648	3.14054	2.88493	0.050567	0.021157	0.050704	0.085072	449	456	632	581	885	740	1459	1109	2315	1751	2875	2503	3156	2874	3324	3071	9.59027	9.35594	0.001513
112	1.17418e+06	1.33595e+06	576247	564600	31.2371	44.5286	55.0918	44.5847	4.51422	5.06762	1385.73	1169.2	2085.82	2345.76	561.331	430.705	-0.339908	-0.218486	2.52486	2.7983	3200	3029	5.70074	7.03266	3.71585	5.44632	0.069288	0.062226	0.027003	0.047921	504	1007	772	1289	1083	1612	1692	2056	2509	2653	2914	3037	3170	3232	3370	3375	9.59026	9.50278	0.001498
113	3.4101e+06	2.891e+06	1.80386e+06	1.50608e+06	364.908	94.691	399.968	315.958	-303.675	18.4108	4675.56	3844.52	1331.79	1390.42	627.836	622.383	0.834412	0.654862	3.28413	3.01553	3587	3584	5.71328	5.75851	2.12124	2.23402	0.001171	0.005143	0.089816	0.079148	284	292	377	388	516	531	858	913	1696	1780	2567	2562	3097	3080	3498	3458	9.84433	9.88065	0.001289
116	2.60518e+06	3.38768e+06	1.65504e+06	2.06341e+06	109.672	219.357	254.392	206.812	-1.98727	16.5921	5151.99	6158.35	1220.92	1251.53	535.002	551.011	0.692991	0.579454	3.12768	3.07063	3395	3614	6.34577	6.55886	2.28208	2.27133	0.005874	0.007871	0.078151	0.070109	263	257	361	345	494	468	809	824	1560	1611	2224	2237	2692	2742	3113	3271	9.7021	9.75466	0.001387
117	6.57659e+06	9.40473e+06	3.09988e+06	3.74235e+06	280.311	367.753	401.045	523.577	-143.998	-98.4145	7159.54	7296.9	1736.19	1742.69	742.717	699.918	0.356761	0.205434	2.32938	2.28107	3672	3633	4.94401	5.19061	2.33763	2.48984	0.014218	0.021068	0.067851	0.055828	281	351	425	475	653	672	1157	1181	2271	2255	3082	2952	3411	3306	3608	3563	10.0957	10.1277	0.001057
125	1.50163e+06	1.78843e+06	1.00873e+06	1.19399e+06	79.8518	105.668	109.915	112.519	29.84	-1.79201	3320.33	3905.95	1581.67	1504.78	591.092	593.926	0.197963	0.426854	2.38882	2.80723	3888	3914	6.57765	6.59005	2.67585	2.53362	0.02797	0.022643	0.05238	0.069872	321	296	467	437	666	622	1123	1054	2020	1895	2580	2573	2871	2977	3295	3534	9.97473	9.99438	0.00112
129	4.18585e+06	5.41974e+06	1.94071e+06	2.32275e+06	315.13	250.036	204.513	253.346	-129.137	58.5691	4408.94	4877.8	1504.16	1677.1	719.142	781.794	0.335261	0.119645	2.35452	2.11014	3755	3751	5.2215	4.79794	2.09161	2.1452	0.006805	0.018549	0.058828	0.04308	193	170	288	268	452	462	918	1041	2027	2281	2757	2975	3181	3306	3585	3560	10.2094	10.2061	0.000955
130	8.37103e+06	8.29258e+06	2.9604e+06	2.72418e+06	344.278	241.715	240.072	378.26	-65.4583	-18.3619	5129.99	4385.09	2320.32	2126.26	779.277	722.828	-0.289657	-0.028654	2.22082	2.27179	3805	3642	4.88273	5.03854	2.97753	2.94158	0.060961	0.046239	0.012201	0.039826	408	441	623	642	943	928	1744	1587	2944	2669	3470	3296	3690	3619	3845	3764	10.3276	10.3383	0.000864
133	7.59265e+06	6.62835e+06	4.10044e+06	2.8807e+06	299.359	330.755	502.514	264.564	175.906	44.8683	10850.9	6134.59	1796.49	1727.8	741.752	808.095	0.493329	0.379633	2.51776	2.20646	3843	3824	5.18098	4.73212	2.42196	2.13811	0.006748	0.000585	0.073826	0.059302	401	326	564	439	766	598	1205	1050	2307	2338	3173	3156	3604	3545	3886	3870	10.1208	10.2436	0.001051
134	1.7838e+06	2.87956e+06	740214	1.04566e+06	35.4966	70.4715	163.884	206.362	-11.4778	-34.4852	1505.1	1860.6	1826.06	2055.39	701.748	683.472	-0.197364	-0.338846	1.97838	2.41063	3307	3527	4.71252	5.16042	2.60216	3.00727	0.038032	0.07405	0.011865	0.023215	336	338	458	526	656	807	1230	1572	2396	2573	2851	3062	3085	3356	3353	3567	10.3211	10.4423	0.000864
137	2.5729e+06	1.55496e+06	1.46666e+06	736156	72.9865	70.3966	207.663	57.7758	33.4238	22.0359	4096.67	1707.72	1926.81	2393.6	708.897	890.128	0.36168	-0.31067	2.51348	2.07786	3782	3813	5.33505	4.28365	2.71805	2.68905	0.022584	0.052177	0.068687	0.003303	426	355	627	514	879	853	1384	1698	2424	3127	3203	3659	3632	3878	3876	4014	10.0158	10.5599	0.001141
141	7.66765e+06	9.0907e+06	3.52611e+06	3.45718e+06	362.884	286.921	549.3	593.257	42.9417	48.0976	7945.58	6442.33	1558.89	1634.99	593.566	686.234	0.202218	0.155453	2.58797	2.29913	3438	3626	5.79211	5.28391	2.62631	2.38255	0.04258	0.032747	0.060079	0.05369	263	208	387	325	612	553	1121	1106	1968	2142	2580	2803	2974	3133	3279	3406	9.994	10.2698	0.001149
142	3.09334e+06	1.95942e+06	1.6981e+06	1.27197e+06	205.357	180.946	114.889	210.554	-1.08571	-62.9202	4567.69	4046	1600.28	968.058	621.924	448.207	0.310796	1.56869	2.61921	7.20193	3710	3945	5.96536	8.80173	2.57311	2.15984	0.034046	0.006303	0.065314	0.091241	290	245	422	318	636	426	1142	662	2026	1166	2697	1825	3089	2524	3514	3387	9.85419	9.44585	0.001271
143	6.17099e+06	5.66411e+06	3.07183e+06	2.59143e+06	137.254	239.13	661.923	271.161	0.812766	104.798	7492.67	5809.58	1747.51	1858.2	792.262	717.042	0.087508	0.009036	2.14591	2.23821	4011	3958	5.06272	5.5199	2.20572	2.59149	0.028197	0.041304	0.040926	0.041574	166	247	273	409	488	689	1119	1314	2363	2406	3048	3029	3389	3317	3652	3553	10.2308	10.2099	0.000948
144	2.09856e+06	2.35169e+06	1.09209e+06	1.11011e+06	96.1301	113.181	93.7779	170.949	10.9064	-86.218	2784.77	2567.73	1786.04	1686.39	469.011	476.989	0.16014	0.261881	2.67328	2.69836	3404	3464	7.25783	7.26222	3.8081	3.53549	0.044989	0.037084	0.057746	0.061764	640	595	822	755	1036	943	1446	1331	2106	2012	2580	2511	2901	2828	3190	3211	9.32354	9.59293	0.001812
145	3.32864e+06	4.57004e+06	1.98353e+06	1.91265e+06	371.104	152.031	584.323	321.866	-393.722	-24.1458	5791.69	3922.37	1905.53	1639.63	668.855	630.31	0.125409	0.232975	2.50501	2.43719	3806	3446	5.69032	5.46715	2.84895	2.60131	0.043566	0.032025	0.057105	0.059658	346	290	537	438	833	659	1415	1161	2372	2090	3043	2735	3428	3093	3747	3367	9.94584	10.1187	0.001196
147	1.91273e+06	1.58303e+06	983626	915041	77.1671	74.0938	167.035	140.645	81.5232	-57.1015	2478.58	2591.72	1861.82	1712.54	663.982	569.113	0.021063	0.068848	2.31736	2.36367	3555	3254	5.35407	5.71767	2.80403	3.00913	0.047364	0.043746	0.047745	0.047519	360	458	519	584	758	781	1374	1285	2352	2131	2966	2651	3242	2955	3473	3248	10.0969	9.98736	0.001046
152	3.43636e+06	3.73751e+06	1.63786e+06	1.33132e+06	104.803	87.5041	208.538	210.952	15.0132	-13.5109	3825.19	2323.68	1847.34	2259.74	730.225	608.891	-0.006082	-0.373657	2.17881	2.57149	3912	3479	5.35725	5.71366	2.52983	3.71123	0.038651	0.072064	0.035733	0.023778	250	518	396	808	655	1151	1277	1851	2417	2719	3018	3164	3307	3390	3662	3564	10.2764	10.211	0.000912
153	2.49055e+06	3.60989e+06	1.3977e+06	1.48169e+06	121.544	192.021	152.998	109.983	-39.6315	15.3411	3843.52	2980	1517.91	1833.23	694.123	832.152	0.413294	0.106606	2.39106	2.00303	3507	3760	5.05242	4.51841	2.1868	2.203	0.006986	0.011431	0.070665	0.033427	237	260	347	363	524	549	966	1145	2006	2506	2789	3190	3134	3483	3371	3719	10.2007	10.502	0.000962
156	1.40869e+06	2.80489e+06	610355	1.3473e+06	24.4099	151.349	84.8028	131.03	-7.22562	41.7504	1295.83	3171.11	2466.38	1794.61	764.397	692.202	-0.505281	0.128817	2.5011	2.35199	3731	3642	4.88097	5.26147	3.22657	2.59261	0.07428	0.035338	0.003071	0.053949	340	286	577	426	1057	697	1937	1274	3076	2296	3528	2972	3704	3310	3823	3582	10.1979	10.0613	0.000956
157	3.76107e+06	3.02924e+06	1.8353e+06	1.37633e+06	233.59	105.475	261.697	368.853	62.2847	134.565	4388.31	3064.14	1266.23	1827.27	625.809	814.281	0.822728	0.126272	3.44069	2.01763	3509	3660	5.60714	4.49476	2.02335	2.24403	0.001494	0.012771	0.082032	0.039513	228	270	310	384	436	582	789	1149	1632	2475	2474	3178	3107	3465	3429	3632	9.914	10.261	0.001218
158	2.74437e+06	2.05603e+06	1.43525e+06	1.04597e+06	143.802	104.665	118.525	133.368	44.3595	37.0968	3677.96	2607.36	1734.09	1793.79	552.265	566.732	0.08144	0.073854	2.61979	2.36074	3588	3092	6.49689	5.45585	3.13996	3.16515	0.051443	0.042443	0.0527	0.048166	414	516	590	653	824	876	1337	1369	2119	2214	2648	2732	2995	3025	3420	3298	9.70251	9.88195	0.001407
162	2.32951e+06	3.5913e+06	978002	1.45086e+06	46.7234	123.481	148.983	181.268	21.096	77.0891	2011.92	2872.06	2206.62	2230.63	746.752	712.331	0.012095	-0.222867	2.25267	2.36262	3815	3750	5.10879	5.2644	2.95496	3.13145	0.039541	0.059006	0.042005	0.028052	363	392	681	630	1002	995	1636	1711	2774	2776	3437	3323	3695	3594	3955	3813	10.3133	10.3666	0.000897
[truncated: 206 more columns]
