# Supplementary material for: Radiogenomics analysis identifies correlations of digital mammography with clinical molecular signatures in breast cancer
Source: PLoS One. 2018 Mar 29;13(3):e0193871. doi: 10.1371/journal.pone.0193871 (PMC5875760; doi:10.1371/journal.pone.0193871)
Supplement: S6 Table — Raw image features obtained from the ROI surrounding the contralateral ROI. (XLS) [file pone.0193871.s006.xls]

## Sheet: Contralateral_BckRaw
ID	CC_RAW_Signal	MLO_RAW_Signal	CC_RAW_Signal_Surf	MLO_RAW_Signal_Surf	CC_RAW_RSxx	MLO_RAW_RSxx	CC_RAW_RSyy	MLO_RAW_RSyy	CC_RAW_RSxy	MLO_RAW_RSxy	CC_RAW_Comp	MLO_RAW_Comp	CC_RAW_Mean	MLO_RAW_Mean	CC_RAW_STD	MLO_RAW_STD	CC_RAW_Skew	MLO_RAW_Skew	CC_RAW_Kurtosis	MLO_RAW_Kurtosis	CC_RAW_Dyn_Range	MLO_RAW_Dyn_Range	CC_RAW_z_Range	MLO_RAW_z_Range	CC_RAW_z_Mean	MLO_RAW_z_Mean	CC_RAW_CDF_l2s	MLO_RAW_CDF_l2s	CC_RAW_CDF_g2s	MLO_RAW_CDF_g2s	CC_RAW_ICDF_0.001	MLO_RAW_ICDF_0.001	CC_RAW_ICDF_0.01	MLO_RAW_ICDF_0.01	CC_RAW_ICDF_0.05	MLO_RAW_ICDF_0.05	CC_RAW_ICDF_0.25	MLO_RAW_ICDF_0.25	CC_RAW_ICDF_0.75	MLO_RAW_ICDF_0.75	CC_RAW_ICDF_0.95	MLO_RAW_ICDF_0.95	CC_RAW_ICDF_0.99	MLO_RAW_ICDF_0.99	CC_RAW_ICDF_0.999	MLO_RAW_ICDF_0.999	CC_RAW_Entropy	MLO_RAW_Entropy	CC_RAW_Energy
1	41191.9	166777	544310	637257	81.4527	77.7899	15.6497	112.914	4.72103	-5.08382	35243.3	11931.3	828.973	1177.82	169.631	313.296	1.46992	0.564587	5.45699	2.87135	1252	1789	7.38074	5.71026	4.88693	3.75944	0	0	0.101803	0.069215	644	685	646	695	653	733	700	930	905	1389	1173	1741	1384	2002	1643	2284	7.80307	8.7237	0.005437
2	76647	267637	430739	464694	44.8743	57.5425	35.4197	53.1917	14.8644	27.8529	11861.2	3953.51	1164.62	1873.67	479.785	551.831	1.23912	0.332786	4.36007	2.74713	2710	2941	5.64837	5.32953	2.42738	3.39537	0	0.040879	0.09459	0.080593	618	633	624	753	648	1020	785	1493	1424	2208	2119	2901	2698	3187	3173	3417	9.14738	9.78626	0.002078
5	1.25501e+06	1.2401e+06	1.84534e+06	2.0171e+06	201.793	313.384	175.898	550.275	23.4333	157.157	13295.4	16076.7	1890.91	1661.21	401.638	458.792	0.062402	0.297261	2.62429	2.54392	3118	2703	7.76321	5.89156	4.708	3.62084	0.049998	0.029496	0.055187	0.062424	844	637	1033	783	1237	969	1605	1317	2170	1989	2564	2459	2800	2754	3012	3014	9.11306	9.25423	0.002079
7	213474	131572	356233	379072	39.1664	96.4777	53.565	29.2582	22.0073	-21.4632	2912.86	5351.5	1515.42	1282.07	675.248	484.24	0.563696	1.34866	2.54461	5.34317	3151	2865	4.66643	5.91649	2.24424	2.64759	0.000243	0	0.08196	0.089395	374	629	462	639	595	690	982	935	1959	1503	2808	2238	3141	2995	3370	3350	9.88152	9.31636	0.001208
9	402830	293333	1.54073e+06	1.16229e+06	189.617	265.881	855.346	500.791	-8.726	-37.2965	28875.2	22566.4	1387.36	1402.43	600.233	623.72	0.83133	0.796467	2.94662	2.83946	2874	2901	4.78814	4.65112	2.31137	2.24849	0	0	0.088768	0.086298	610	593	620	603	664	646	896	889	1760	1804	2606	2630	2991	3051	3218	3329	9.72476	9.63915	0.001331
10	252047	650112	662225	1.12378e+06	115.156	361.182	139.451	469.326	-45.384	127.691	8525.6	9518.55	1449.3	1717.34	482.966	588.495	0.41183	0.37796	2.46495	3.10607	2615	3177	5.41446	5.39852	3.00083	2.9182	0	0.050518	0.051938	0.076554	679	457	694	542	761	782	1049	1314	1821	2053	2265	2814	2603	3275	3076	3467	9.6644	10.0961	0.00133
11	95051.3	108729	412608	205951	24.9968	23.1086	38.1013	24.5051	14.4014	7.15567	8776.32	1911.51	1563.61	1334.25	536.322	462.142	0.604783	0.405962	2.51211	2.64834	2475	2477	4.61477	5.35983	2.91543	2.88711	0	0.02266	0.070991	0.070566	825	475	834	515	876	640	1112	983	1951	1631	2542	2182	2921	2489	3176	2695	9.37255	9.37313	0.001684
12	768193	827820	2.41594e+06	1.27893e+06	299.883	230.682	412.357	242.55	-126.043	27.6927	37230.4	9681.68	1663.36	2232.01	510.378	608.006	0.662455	-0.086838	2.93621	2.42782	2788	3315	5.46262	5.45225	3.25907	3.67103	0	0.054274	0.0778	0.044275	885	693	902	889	970	1205	1261	1799	1995	2681	2612	3218	3012	3484	3445	3652	9.31045	9.82717	0.001774
13	289669	164845	849690	685321	40.9696	68.2041	364.566	89.0508	43.4329	17.9164	12212.8	13960.7	1123.91	1150.41	471.011	343.077	0.639577	1.01796	2.78944	3.89747	2566	2044	5.44785	5.95785	2.38617	3.35322	0	0	0.076546	0.086239	433	686	444	694	495	728	741	881	1439	1342	2015	1826	2346	2195	2663	2475	9.46753	8.85659	0.001531
14	447786	374098	1.28098e+06	1.12192e+06	234.9	213.991	606.987	605.357	-6.30333	-8.05933	17956	16486.6	1473.07	1188.05	576.068	495.505	0.779312	1.19827	2.77992	4.36594	2709	2754	4.70257	5.55797	2.55712	2.39766	0	0	0.091366	0.094744	694	538	706	550	760	597	1007	818	1822	1422	2628	2224	2946	2779	3161	3063	9.69524	9.37622	0.001355
16	740099	511347	1.66533e+06	1.42694e+06	231.47	398.58	1108.67	732.437	-6.72396	-207.068	18361.4	19511.6	1531.42	1373.03	625.767	669.271	0.452787	0.93541	2.24747	2.88233	2817	3137	4.50167	4.68719	2.44727	2.05154	0	0	0.065883	0.098761	599	575	613	584	676	627	1006	848	1989	1785	2665	2751	2957	3077	3190	3442	10.1291	9.99968	0.00096
18	1.28556e+06	609865	4.27399e+06	1.23041e+06	446.833	247.052	1618.29	234.232	268.454	1.27187	69625.9	12163.5	1785.49	1620.34	659.042	649.306	0.745325	0.288762	2.77661	2.40458	2999	3233	4.55055	4.97916	2.70922	2.4955	0	0.020446	0.085236	0.053764	879	431	893	471	953	630	1254	1109	2211	2103	3079	2718	3497	3181	3728	3486	9.69601	10.033	0.001402
19	440477	371963	728598	1.09312e+06	94.1124	105.063	75.5526	147.833	-8.83334	45.904	5905.39	15740.9	2271.16	1929.42	622.12	707.46	-0.234887	0.209511	2.28503	1.85441	3184	2864	5.11798	4.04829	3.65068	2.72725	0.061078	0	0.02243	0.033745	729	828	920	843	1180	928	1815	1296	2759	2535	3203	3086	3443	3359	3651	3547	9.85333	9.84482	0.001211
21	206052	154022	427672	645873	42.8409	115.971	59.3662	101.856	-11.231	3.50386	4349.51	13271.1	1500.19	1092.49	475.367	431.837	0.480405	1.15868	2.79517	4.34112	2623	2582	5.51784	5.97911	3.15586	2.52988	0.023003	0	0.074893	0.091332	561	560	643	567	804	597	1145	753	1807	1331	2372	1928	2703	2462	2995	2907	9.33128	9.10779	0.001793
25	283471	372443	1.04251e+06	1.51756e+06	89.9936	271.556	383.619	124.464	-104.32	-17.7475	18786.5	30298.9	1603.78	1285.41	587.133	467.266	0.599678	0.856698	2.48927	3.17563	2703	2589	4.60372	5.54074	2.73155	2.75091	0	0	0.076296	0.085673	777	662	785	672	836	711	1117	908	2009	1575	2712	2199	3040	2579	3279	2932	9.54411	9.2268	0.001485
27	38155.4	277508	335606	544388	37.8184	140.171	43.9633	46.5237	-6.9608	13.8311	14464.4	5232.84	710.847	1654.3	184.925	499.841	1.5039	0.322294	5.89967	2.57512	1275	2666	6.89468	5.3337	3.84397	3.30965	0	0.031216	0.092228	0.064681	499	653	501	717	512	886	572	1281	798	1999	1074	2541	1352	2866	1621	3124	8.10349	9.46866	0.004236
29	418480	369371	999243	1.39604e+06	174.853	122.836	269.853	230.122	-5.65604	-33.1209	11691.3	25854.2	1359.51	1734.25	546.011	537.232	0.66685	0.609334	3.10598	2.80672	3044	2801	5.57498	5.21377	2.48989	3.22813	0	0	0.076078	0.069574	476	938	502	950	596	1007	942	1298	1707	2102	2361	2712	2883	3180	3285	3509	9.59901	9.47819	0.001463
31	379817	296937	1.40116e+06	988130	390.198	272.787	727.388	414.783	-75.603	-158.373	25327.8	16112.4	1291.38	1141.24	469.959	487.918	0.983161	1.17278	3.85686	4.27961	2824	2847	6.00904	5.83499	2.74787	2.33899	0	0	0.084834	0.092747	656	543	666	551	713	587	922	758	1571	1402	2176	2102	2701	2700	3204	3148	9.2665	9.30994	0.001832
33	718356	487638	1.65014e+06	1.14945e+06	219.701	311.42	377.602	354.255	68.2244	112.859	18573.7	13276.3	1731.99	1443.61	621.813	571.539	0.230817	0.817983	2.17105	3.07172	2740	2865	4.40647	5.01278	2.78538	2.52582	0	0	0.05414	0.087963	698	610	715	633	792	716	1227	996	2183	1784	2812	2589	3065	3004	3270	3270	9.78615	9.63151	0.001221
34	938757	649790	1.87491e+06	1.58053e+06	394.512	621.544	962.652	678.937	274.492	-46.6825	18348.7	18837.7	1740	1371.81	639.609	639.858	0.398466	0.612851	2.09411	2.3901	2919	2909	4.56372	4.54632	2.72041	2.14393	0	0	0.054541	0.069626	676	511	710	523	841	569	1229	829	2259	1854	2860	2550	3085	2926	3298	3189	9.77316	9.90919	0.001261
35	246558	334137	1.48594e+06	840651	186.826	296.531	340.174	170.384	25.5301	81.2632	43881.2	10363.4	1256.94	1204.27	453.048	437.117	1.1259	0.628248	3.96392	3.04487	2671	2703	5.89562	6.1837	2.77441	2.75504	0	0	0.094262	0.072377	725	503	730	522	754	596	898	859	1510	1490	2154	1995	2610	2368	3141	2814	9.06783	9.29766	0.002191
36	598640	400410	2.7456e+06	1.24414e+06	266.121	439.943	1449.84	874.253	13.037	-265.322	61702.6	18942	1250.3	1008.1	419.599	470.95	1.17012	1.5575	4.07572	5.78663	2364	2891	5.63395	6.13865	2.97975	2.14057	0	0	0.094943	0.097546	749	457	754	466	780	503	925	668	1469	1207	2112	1978	2538	2700	2912	3103	9.3085	9.49013	0.001848
37	408472	324597	1.03879e+06	1.20834e+06	148.85	122.796	242.546	341.165	26.8662	17.3286	12944.5	22040.9	1662.65	1472.5	513.514	560.968	0.501943	0.868682	2.64945	3.26315	2656	2864	5.1722	5.10546	3.23778	2.62492	0.005025	0	0.07509	0.08735	780	703	810	717	922	772	1267	1026	2002	1806	2618	2570	2950	3065	3186	3425	9.63603	9.68146	0.001415
39	542463	608708	1.48932e+06	1.53228e+06	504.456	788.505	1216.03	927.395	200.193	231.398	20035.6	18900	1287.35	1257.6	530.151	625.305	0.754789	0.877217	3.23559	3.37717	2969	3211	5.60029	5.13509	2.42828	2.01117	0	0	0.081833	0.085064	514	396	526	409	581	470	864	761	1605	1625	2312	2462	2760	3107	3218	3417	9.47929	9.74557	0.001562
41	328520	429842	785306	1.14446e+06	239.57	169.595	256.144	462.597	-148.776	15.2965	9198.38	14931	1308.67	1441.46	532.407	577.305	0.561639	0.991899	2.98552	3.4026	2845	2892	5.34366	5.00948	2.45802	2.49688	0	0	0.069013	0.094385	436	681	458	695	544	758	890	994	1653	1760	2275	2616	2771	3107	3080	3384	9.77901	9.75578	0.001281
43	369260	468673	1.09152e+06	1.26057e+06	498.732	341.983	527.357	590.665	-290.483	73.5487	15809.8	16613.5	1291.01	1254.91	588.248	401.404	0.61145	0.811816	2.63866	3.4927	3191	2516	5.42458	6.268	2.19467	3.12631	0	0	0.072455	0.081627	472	631	483	647	525	713	790	954	1695	1495	2392	2013	2811	2418	3060	2785	9.63056	9.27116	0.001368
44	188722	112801	820834	559401	103.735	62.7629	240.792	88.8007	116.928	-15.7581	17493.8	13593.4	1338.46	1143.02	417.974	333.096	0.696369	0.946162	2.96522	3.46624	2279	1903	5.4525	5.71306	3.20227	3.43151	0	0	0.07719	0.086754	735	713	743	718	785	742	998	876	1608	1342	2129	1793	2465	2114	2762	2359	9.03696	8.77951	0.002093
45	147899	259261	800328	1.14913e+06	112.405	309.461	263.18	337.838	-92.843	-103.062	21221	24957.4	929.74	1111.53	573.677	489.155	2.3222	1.22709	8.8298	4.2227	3215	2996	5.6042	6.12485	1.62067	2.27234	0	0	0.101164	0.094996	444	560	448	565	465	589	568	729	1049	1374	2241	2105	3345	2660	3552	3079	9.23839	9.17418	0.002131
46	176737	168624	799958	702644	117.269	66.4227	213.209	93.4494	-17.52	-0.930436	17742	14346.5	1094.65	1093.95	428.245	439.269	1.12281	1.37006	3.83623	4.7069	2503	2463	5.84478	5.60704	2.55613	2.49038	0	0	0.097285	0.099326	563	588	572	594	604	622	767	763	1315	1284	1989	2065	2375	2512	2660	2828	9.15728	9.1405	0.002003
47	653552	418158	1.43086e+06	1.46891e+06	599.513	691.773	1208.24	1031.66	-287.918	-45.518	15350.1	25284	1350.95	1088.47	682.222	585.223	0.355166	1.85969	2.01555	6.0431	2971	2990	4.35489	5.10916	1.98021	1.85993	0	0	0.048995	0.10398	367	549	380	555	436	583	736	706	1900	1239	2533	2603	2820	3080	3040	3345	9.94113	9.49463	0.001066
48	453829	382351	1.05722e+06	1.04577e+06	239.656	327.106	217.119	179.968	39.8204	-98.9394	12068	14015.5	1582.23	1627.47	579.364	492.394	0.365091	0.297008	2.39882	2.25141	2880	2543	4.97097	5.16456	2.73098	3.30521	0.006199	0	0.061464	0.052418	568	808	603	828	728	906	1119	1212	1999	1998	2601	2469	2949	2754	3250	3051	9.70358	9.54094	0.001327
51	428567	480270	1.0762e+06	1.34684e+06	137.656	352.399	353.957	491.181	43.6648	-99.0551	13242.2	18507.3	1385.43	1565.12	455.438	372.005	0.199716	0.446379	2.19801	3.03792	2242	2249	4.92273	6.04562	3.04198	4.20727	0	0.011398	0.04649	0.060437	642	936	653	946	698	998	1004	1278	1725	1811	2150	2200	2395	2570	2647	2924	9.99854	9.79914	0.001049
52	375325	307408	1.25472e+06	843814	305.354	187.224	246.847	428.063	116.16	-47.3103	20553.3	11349.4	1302.26	1139.84	411.051	398.377	0.893038	0.709829	3.85141	3.21183	2764	2334	6.72423	5.85877	3.16813	2.8612	0	0	0.08246	0.080488	683	517	698	530	756	586	989	840	1542	1382	2076	1888	2497	2237	3037	2594	9.13217	9.24662	0.002015
54	163934	174588	1.65656e+06	1.68523e+06	238.113	302.999	433.896	265.876	-211.399	-16.0729	82024.4	79708.2	1367.61	1445.18	450.687	461.772	2.34556	1.84603	10.9381	7.6748	2974	2933	6.59882	6.35161	3.0345	3.12964	0	0	0.101136	0.097109	926	966	932	970	951	990	1059	1111	1533	1645	2155	2319	3476	3248	3876	3859	8.7467	8.84188	0.002962
56	839360	729848	1.59093e+06	1.88425e+06	401.021	984.634	1156.1	496.024	236.074	106.414	14775.8	23836.3	1481.2	1462.64	602.093	597.564	0.524928	0.794778	2.72626	3.08413	2975	3261	4.9411	5.45716	2.46009	2.44768	0	0	0.073301	0.081398	482	603	506	623	612	702	1018	985	1877	1840	2593	2625	3033	3124	3295	3418	11.1467	9.5702	0.000487
57	990473	742881	2.67921e+06	1.50675e+06	473.247	583.112	1125.04	333.427	534.476	-15.7182	35511.5	14974.7	1982.26	1782.68	864.926	877.535	0.377607	0.166837	2.10729	1.98471	3256	3548	3.76449	4.04315	2.29182	2.03147	0	0	0.061079	0.038957	646	330	669	356	772	461	1250	1047	2651	2503	3534	3251	3848	3547	3897	3764	10.2045	10.5345	0.000935
88	76870.9	161107	471614	776964	52.4226	27.4687	41.9379	120.631	-7.95243	6.55704	14177.7	18360.4	997.889	1296.33	267.385	444.621	0.821786	0.956213	3.14066	3.35303	1594	2317	5.96145	5.21118	3.73204	2.91558	0	0	0.082777	0.091593	643	735	646	741	668	774	779	942	1167	1562	1512	2196	1724	2556	1962	2863	8.50638	9.02577	0.003029
89	520618	446538	1.72528e+06	1.31071e+06	194.711	320.341	1001.69	714.387	36.8208	-105.716	28015.5	18851.8	1322.1	1317.24	529.161	678.627	0.600855	0.655916	2.67017	2.4787	2809	3055	5.30841	4.50174	2.49848	1.94104	0	0	0.073314	0.081868	548	415	561	426	615	475	884	741	1680	1775	2299	2624	2683	2964	2994	3201	9.52901	9.99943	0.00147
90	78181.2	36179.8	438222	390778	89.2327	50.5245	63.7093	111.87	7.54599	50.9264	12036	20681.9	885.826	765.088	458.382	248.476	1.88884	1.90213	6.81033	7.83994	2706	1905	5.90337	7.66674	1.93251	3.07913	0	0	0.107091	0.100445	463	522	468	523	484	533	573	588	1037	862	1888	1268	2597	1663	3043	2128	9.0012	8.23547	0.002466
91	347069	379538	973468	1.12597e+06	420.797	526.141	709.148	1120.95	123.188	-176.876	13379	16367.9	1275.09	1061.78	688.045	464.899	0.661311	1.13671	2.25512	3.96013	2864	2551	4.16252	5.48721	1.85321	2.2839	0	0	0.078242	0.097336	423	464	432	475	470	519	682	710	1806	1291	2582	2045	2840	2477	3035	2785	9.8944	9.55502	0.00114
93	494393	364187	1.55112e+06	992266	750.333	552.38	862.078	608.235	432.39	76.7548	23846.1	13247.3	1333.1	1097.08	706.059	463.716	0.748837	0.972731	2.57653	4.49742	3082	3137	4.36508	6.76492	1.88809	2.36584	0	0	0.091529	0.072369	441	430	451	443	495	490	739	731	1791	1378	2724	1903	3063	2551	3310	3253	9.89751	9.69963	0.001154
94	331201	358801	1.3326e+06	1.11366e+06	151.25	125.949	725.063	154.681	-80.3591	-71.965	26272.5	16937.4	1168.62	1924.63	397.877	656.079	1.20522	0.461434	4.4771	2.19696	3140	2783	7.89189	4.24186	2.93713	2.93353	0	0	0.0941	0.05978	675	962	682	977	714	1049	862	1362	1372	2433	1981	3086	2393	3462	2898	3657	9.38287	9.81564	0.001734
96	416135	420962	893895	964365	153.233	283.784	352.182	415.605	-52.496	24.4411	9408.82	10825.2	1661.57	1434.06	561.87	623.67	0.268972	0.45645	2.48043	2.46574	2983	3126	5.30906	5.01226	2.95721	2.29939	0.025975	0	0.056369	0.069183	591	422	640	448	796	545	1224	935	2066	1865	2618	2567	2994	2938	3371	3234	9.67259	9.78369	0.001377
97	418282	496794	936779	936957	126.593	203.727	358.745	697.532	-40.9886	-130.361	10280.2	8658.83	1394.44	1441.14	556.841	820.318	0.514066	0.332393	2.64627	1.90482	2803	3130	5.03375	3.81559	2.5042	1.75681	0	0	0.072389	0.038962	513	267	530	286	606	354	946	681	1764	2085	2430	2852	2809	3060	3048	3214	9.82591	10.4964	0.001216
102	453563	427038	983185	933839	219.058	314.478	676.925	255.847	-31.1822	-38.0637	10443.1	10006.3	1419.74	1637.62	559.37	723.042	0.159778	0.442029	2.23575	2.1674	2797	3172	5.00027	4.38702	2.5381	2.26491	0.011852	0	0.045353	0.063568	420	447	449	502	553	646	958	1049	1843	2208	2340	2937	2683	3243	2961	3420	9.79533	10.1393	0.001236
103	469041	544081	1.11714e+06	1.26616e+06	76.0569	318.927	836.858	746.402	-82.7862	-61.7079	13037.8	14438.1	1389.07	1402.06	649.701	642.487	0.33521	0.505859	2.27769	2.50643	2949	3016	4.53901	4.69426	2.13802	2.18223	0	0	0.05508	0.069234	405	428	415	446	465	521	823	859	1870	1839	2511	2573	2934	3011	3208	3270	9.98155	10.0332	0.001071
107	252523	213984	987460	761968	161.02	129.571	222.597	133.027	33.3236	-11.6343	18920.6	13295	1183.43	1337	492.962	463.395	1.32078	0.628461	4.35412	3.01783	2770	2645	5.61909	5.70787	2.40064	2.88523	0	0	0.103108	0.071247	619	653	627	659	659	701	815	960	1396	1639	2278	2170	2707	2598	3099	3029	9.19458	9.36268	0.002031
109	562904	315902	1.45104e+06	938269	276.299	317.417	564.827	316.517	133.861	122.793	18328.2	13655.2	1472.51	1114.14	519.777	425.822	0.475989	0.810112	2.81132	3.31191	3052	2595	5.87174	6.09409	2.83296	2.61645	0	0	0.072948	0.078665	610	521	629	531	707	572	1068	767	1796	1384	2433	1920	2812	2297	3131	2760	9.49267	9.20597	0.001563
110	79261.9	9542.84	381695	132926	21.1923	7.61408	27.0208	34.8485	-3.37707	-3.91095	9006.7	9072.74	1064.98	1256.96	374.951	292.422	1.0269	2.0377	4.0153	7.80702	2362	1781	6.2995	6.09051	2.84033	4.29846	0	0	0.085417	0.100645	575	983	582	983	612	996	766	1055	1281	1347	1789	1886	2184	2377	2694	2730	8.94021	7.78513	0.002272
112	284569	462489	548907	631472	92.9405	108.737	140.01	129.846	8.93055	13.1535	5188.07	4224.76	1510.32	1859.29	574.16	474.125	0.524177	-0.246793	2.62947	2.74061	3184	2981	5.54549	6.28737	2.63049	3.92151	0.011907	0.076628	0.075575	0.03986	391	564	526	762	703	990	1073	1557	1903	2193	2580	2589	2934	2867	3214	3131	9.60244	9.54415	0.001491
113	368859	327892	1.25658e+06	1.1082e+06	555.754	170.223	643.429	670.876	-466.811	29.959	20975.5	18352.8	1094.82	1042.72	486.093	441.273	1.02656	0.965293	3.55191	3.54501	2678	2615	5.50924	5.92604	2.25229	2.36298	0	0	0.092006	0.085802	503	493	509	499	536	525	706	679	1367	1306	2095	1910	2508	2332	2837	2713	9.3272	9.27056	0.001751
116	311828	377209	1.00362e+06	1.15723e+06	204.861	348.608	491.683	416.516	24.349	98.0107	15827.9	17396.2	1275.36	1420.25	516.14	539.524	0.457438	0.320013	2.52967	2.47103	2823	2843	5.46945	5.26946	2.47095	2.63241	0	0	0.059037	0.059385	508	560	517	570	561	621	832	969	1648	1793	2176	2374	2559	2713	2961	3074	9.4954	9.52805	0.001491
117	500688	617532	1.57218e+06	1.76431e+06	625.329	839.513	740.425	1099.86	-227.806	-255.354	24189.9	24699.4	1073.98	1232.19	454.841	574.893	1.02394	1.14609	3.66841	3.95357	2650	3028	5.82621	5.26707	2.36121	2.14335	0	0	0.092618	0.094048	483	541	491	549	531	583	717	784	1322	1537	2000	2439	2418	2995	2742	3309	9.30582	9.6328	0.001768
125	286848	267480	999047	989302	188.348	231.147	290.56	250.238	66.1265	-57.7849	17049.7	17929.3	1260.41	1306.33	494.275	458.876	1.42344	0.804164	5.65194	3.3559	3271	2497	6.61778	5.44156	2.55002	2.84681	0	0	0.091878	0.080186	613	637	628	648	683	700	903	946	1488	1582	2250	2184	2977	2640	3604	2907	9.50193	9.47486	0.00163
129	430295	722255	970342	1.17037e+06	561.933	418.505	491.441	683.076	-260.177	61.4496	10722.1	9292.89	1069.41	1546.75	681.025	834.503	0.908965	0.637113	3.0377	2.5718	3460	3557	5.08058	4.26242	1.5703	1.85349	0	0	0.08523	0.084037	278	297	285	331	316	458	499	866	1520	2093	2396	3189	2921	3591	3412	3750	10.0231	10.2337	0.001074
130	655958	570969	1.82352e+06	1.31841e+06	797.57	591.694	523.305	841.437	-152.138	-37.329	24839.5	14917.1	1792.25	1408.75	694.598	526.338	0.421389	0.683424	2.28527	3.04526	3020	3014	4.34784	5.72636	2.58027	2.67652	0	0	0.067591	0.076864	731	574	749	598	824	694	1206	996	2284	1747	3059	2392	3393	2843	3604	3248	9.93833	9.75644	0.001122
133	613485	395155	2.38686e+06	1.46431e+06	724.53	672.538	902.96	531.146	339.606	-54.5277	45503.5	26588.4	1715.63	1431.63	633.686	597.431	0.841766	0.770763	2.89809	2.97282	2963	3118	4.67582	5.21902	2.70738	2.3963	0	0	0.092277	0.082254	877	645	890	653	952	691	1210	930	2109	1815	2977	2582	3389	3046	3686	3481	9.62879	9.57986	0.001491
134	309482	377025	714416	937891	90.2152	128.099	349.737	419.869	-60.3967	-55.9304	8080.96	11432.2	1563.24	1513.09	693.34	632.247	0.191227	0.414731	1.84569	2.20995	2800	2912	4.03842	4.60579	2.25465	2.39319	0	0	0.031324	0.063595	502	580	514	592	568	643	957	982	2164	1983	2692	2654	2947	2917	3114	3240	10.1931	10.1819	0.000904
137	385257	351708	1.14366e+06	947956	170.204	153.696	366.891	129.877	64.1614	0.307821	16635.7	12519.6	1618.91	1700.33	736.417	805.422	0.536683	0.47574	2.5007	2.44991	3285	3386	4.46079	4.20401	2.19836	2.11111	0	0	0.070233	0.066973	566	515	580	529	646	599	976	1011	2129	2272	3004	3184	3465	3742	3704	3888	9.9266	10.2177	0.001146
141	619742	465591	1.47594e+06	978679	646.766	770.657	1286.52	1092.93	-11.3117	222.205	17223.6	10080.3	1203.26	948.855	558.258	523.264	0.984945	1.10786	3.47772	3.66682	2875	2765	5.14995	5.28414	2.15539	1.81334	0	0	0.095743	0.097073	454	310	465	320	514	364	784	544	1494	1235	2392	2056	2783	2486	3052	2806	9.78292	9.83907	0.001296
142	372239	209802	1.1194e+06	910227	356.641	351.618	287.64	355.025	-58.1631	-133.588	16494.6	19350.2	1411.27	1034.82	476.679	308.993	0.358773	0.845195	2.96831	3.58353	2875	2158	6.03131	6.98397	2.96063	3.34901	0.026612	0	0.059204	0.079887	579	593	594	598	661	629	1062	791	1719	1223	2218	1617	2675	1931	3096	2275	9.36393	8.78442	0.001727
143	559392	513918	1.24895e+06	1.19921e+06	377.557	565.777	1097.31	470.905	56.0091	140.933	13663.7	13711.8	1234.17	1405.46	723.483	637.549	0.726797	0.537346	2.68115	2.57878	3316	3268	4.58338	5.12588	1.70588	2.20446	0	0	0.083717	0.066483	295	461	304	475	349	539	623	875	1710	1861	2650	2553	3076	3008	3387	3459	10.023	9.93745	0.001047
144	403992	456710	804485	930788	231.983	250.482	191.807	347.191	0.898954	-140.421	7849.8	9295.15	1709.68	1426.56	566.382	370.142	0.106646	0.316898	2.26165	2.76701	3321	2248	5.86353	6.07334	3.0186	3.8541	0.031241	0.036521	0.043596	0.061399	573	673	637	722	813	851	1270	1152	2147	1678	2637	2062	2918	2353	3206	2651	9.58438	9.22881	0.001443
145	701709	389985	1.62799e+06	976221	475.335	354.96	860.017	657.545	-492.499	-74.8217	18507.4	11974.1	1609.84	1289.62	785.813	531.676	0.364475	0.548757	2.09688	2.83414	3438	2903	4.37509	5.46009	2.04863	2.42557	0	0	0.053223	0.073827	414	427	438	443	527	526	925	878	2219	1639	2981	2263	3326	2687	3637	3065	10.1071	9.85138	0.000979
147	254168	295348	864370	1.15403e+06	206.996	120.673	349.055	336.066	195.872	-112.375	14403.7	22095.2	1317.09	1446.43	542.869	528.575	0.960502	0.92875	3.69264	3.29066	2979	2674	5.48751	5.05888	2.42617	2.73647	0	0	0.080562	0.0872	596	787	607	794	653	829	882	1012	1645	1769	2338	2494	2984	2949	3328	3314	9.62017	9.60441	0.001435
152	415365	418314	938467	892645	229.75	171.244	455.886	438.944	17.2154	42.8573	10389.7	9333.63	1314.25	1546.11	710.885	658.35	0.802703	0.230065	2.80126	2.13481	3235	3139	4.55067	4.76798	1.84875	2.34846	0	0.008183	0.093981	0.04633	335	338	359	407	443	557	748	1025	1749	2065	2727	2660	3145	2927	3392	3273	10.15	10.2825	0.000996
153	428111	487614	862436	1.03825e+06	303.556	444.182	306.441	239.708	-57.5683	22.2367	8513.2	10832.3	1405.95	1830.86	559.539	781.08	0.587461	0.055005	2.72362	1.92361	2952	3163	5.27577	4.04952	2.51269	2.34401	0.007657	0	0.080222	0.025309	376	525	476	543	636	628	974	1168	1770	2484	2471	3059	2826	3376	3072	3569	9.82811	10.2732	0.001262
156	250506	376094	587675	980388	83.156	320.183	186.001	249.753	-25.9494	7.11132	6755.42	12522.6	1259.67	1419.9	598.328	771.189	0.800501	0.930153	3.1284	3.28931	3203	3487	5.35325	4.52159	2.10532	1.84118	0	0	0.087904	0.084845	312	414	352	432	476	502	804	805	1619	1914	2420	2867	2918	3708	3218	3878	9.74161	10.0655	0.00136
157	443284	527009	1.02128e+06	1.02782e+06	477.329	239.143	544.117	571.176	113.858	188.382	11529.3	9822.21	1069.8	1454.98	502.9	677.539	1.01205	0.634209	3.69709	2.65898	2967	3157	5.89978	4.65951	2.12726	2.14745	0	0	0.092975	0.07688	419	461	428	481	471	558	673	904	1352	1910	2062	2727	2539	3201	3080	3420	9.50233	9.88235	0.001536
158	401287	443878	843761	1.17264e+06	303.468	183.626	314.682	263.219	143.219	103.73	8693.2	15179.8	1529.97	1333.41	640.404	516.771	0.404693	0.706769	2.40681	2.81642	2995	2512	4.67674	4.86096	2.38906	2.58028	0.000766	0	0.070483	0.079912	428	615	470	626	600	671	1023	905	1973	1667	2694	2327	3032	2706	3256	2954	9.90198	9.63556	0.001169
162	297893	402490	808174	1.10896e+06	123.459	293.7	310.587	349.476	88.1395	98.3132	10743.5	14971.8	1343.64	1489.75	621.292	595.9	0.918831	0.619361	3.14522	2.52282	2944	2773	4.73851	4.65347	2.16265	2.49999	0	0	0.099706	0.078432	508	607	522	627	586	707	867	1008	1675	1903	2622	2621	3035	2946	3315	3184	9.83534	9.91135	0.001256
[truncated: 206 more columns]
