# Supplementary material for: Radiogenomics analysis identifies correlations of digital mammography with clinical molecular signatures in breast cancer
Source: PLoS One. 2018 Mar 29;13(3):e0193871. doi: 10.1371/journal.pone.0193871 (PMC5875760; doi:10.1371/journal.pone.0193871)
Supplement: S7 Table — Sums and Differences of the image features from the contralateral. (XLS) [file pone.0193871.s007.xls]

## Sheet: Contralateral_S_D
ID	S_RAW_Signal	S_RAW_Signal_Surf	S_RAW_RSxx	S_RAW_RSyy	S_RAW_RSxy	S_RAW_Comp	S_RAW_Mean	S_RAW_STD	S_RAW_Skew	S_RAW_Kurtosis	S_RAW_Dyn_Range	S_RAW_z_Range	S_RAW_z_Mean	S_RAW_CDF_l2s	S_RAW_CDF_g2s	S_RAW_ICDF_0.001	S_RAW_ICDF_0.01	S_RAW_ICDF_0.05	S_RAW_ICDF_0.25	S_RAW_ICDF_0.75	S_RAW_ICDF_0.95	S_RAW_ICDF_0.99	S_RAW_ICDF_0.999	S_RAW_Entropy	S_RAW_Energy	S_HL_1_Signal	S_HL_1_Signal_Surf	S_HL_1_RSxx	S_HL_1_RSyy	S_HL_1_RSxy	S_HL_1_Comp	S_HL_1_Mean	S_HL_1_STD	S_HL_1_Skew	S_HL_1_Kurtosis	S_HL_1_Dyn_Range	S_HL_1_z_Range	S_HL_1_z_Mean	S_HL_1_CDF_l2s	S_HL_1_CDF_g2s	S_HL_1_ICDF_0.001	S_HL_1_ICDF_0.01	S_HL_1_ICDF_0.05	S_HL_1_ICDF_0.25	S_HL_1_ICDF_0.75	S_HL_1_ICDF_0.95	S_HL_1_ICDF_0.99	S_HL_1_ICDF_0.999	S_HL_1_Entropy
1	418109	-670048	-87.5965	-73.0968	0.42631	-44872.1	-196.033	86.1574	-0.92435	-1.92399	1218	2.06857	-1.99444	0.04607	-0.02868	-690	-550	-410	-243	-110	-98	-72	31	1.23354	-0.00303	36124.6	223383	-89.4022	-72.3329	-2.54441	26078	0.33128	-11.4896	-0.14619	0.50373	170	2.46755	0.00788	0.01051	-0.00237	4	-4	15	15	-10	-24	-30	-31	-0.00026
2	348100	-459578	-65.2601	-59.8742	-24.073	-14388.1	860.184	306.171	-0.94409	-1.56958	1324	-0.55289	0.03183	0.01483	-0.06262	-138	101	234	620	1188	1203	1189	934	1.17031	-0.00124	14946.9	93087.6	-61.5271	-53.6351	-18.5553	11141.1	0.27604	-0.25356	-0.02986	-0.02132	-69	-0.28601	0.002	0.0053	-0.00475	-2	-5	-7	3	3	-8	-9	28	0.10474
5	2.05825e+06	-800745	-330.133	-319.997	-82.4006	-18733.3	266.67	-151.419	-0.36303	1.14699	-209	2.18398	2.52731	0.03562	0.00478	174	310	452	431	121	-16	-65	-28	-0.57135	0.00108	125322	737225	-296.615	-320.493	-81.5453	84709.2	2.18287	7.43661	0.00379	0.02971	11	-0.36183	0.01444	-0.00151	-0.00078	-40	-15	-8	-4	6	12	23	29	0.0786
7	411705	-246680	-70.718	-55.8153	9.98696	-6716.14	1347.54	175.447	-1.98142	-3.21902	875	-0.1801	1.48891	0.07733	-0.09799	15	364	712	1212	1730	1233	765	616	0.68936	-0.00073	14416.5	89819.3	-66.901	-56.2349	5.4456	10785.4	-2.53086	11.2039	-0.21305	-0.50726	224	0.82094	-0.01337	0.00544	-0.01519	-15	-30	-33	-13	12	5	-4	-51	0.19101
9	6.91777e+06	1.3397e+06	-238.799	-709.411	-4.99698	-40921.4	869.097	252.526	-1.39267	-1.47258	1881	0.94084	0.40157	0.05013	-0.08506	-623	-335	55	687	1227	888	684	703	1.00797	-0.0008	478605	2.74294e+06	-243.921	-674.026	15.4725	307263	0.50453	16.5587	-0.0872	-0.18813	766	3.83166	0.00232	-0.00035	-0.0054	-51	-46	-32	-11	13	22	24	18	0.27249
10	5.00231e+06	479380	-245.554	-367.571	-35.0414	-13733.9	909.011	-42.7523	-1.33037	-0.08508	943	2.32223	2.02176	0.09027	-0.04799	34	358	687	1031	942	594	289	96	0.0146	4e-05	229416	1.32296e+06	-265.158	-344.334	-9.64715	149288	-0.036	14.5423	-0.11681	-0.25469	79	-0.41878	0.00031	-0.00101	-0.01103	-56	-35	-26	-9	14	18	28	2	0.25682
11	218006	-308701	-30.9733	-44.239	-14.8152	-9566.24	1247.94	174.877	-0.78463	-0.3459	1200	0.56823	1.33141	0.05511	-0.03238	43	405	758	1180	1425	1409	1261	1149	0.67798	-0.0006	8623.27	60274.5	-31.8311	-44.8183	-14.2341	7708.11	1.39806	10.7791	-0.23953	0.12739	408	2.28073	0.01371	0.01338	-0.00891	-33	-52	-34	0	14	6	1	80	0.21501
12	4.10566e+06	-853410	-303.798	-370.998	52.7686	-39556.6	429.594	114.727	-1.24904	0.56704	1074	0.77092	0.16837	0.07485	-0.05075	-776	-459	-21	460	536	394	268	119	0.55747	-0.00048	200336	1.1716e+06	-297.277	-371.574	30.7931	133655	0.55435	-7.33615	-0.04656	0.33059	405	3.38975	0.0044	0.00335	0.00119	-8	5	12	7	-6	-9	-18	-6	-0.03982
13	706842	-649206	-62.4888	-185.498	-34.0446	-22844.6	1680.88	747.039	-1.1867	-1.94733	2578	-2.16357	-0.712	0.04953	-0.07133	-380	-71	356	1120	2325	2786	2632	2328	2.05485	-0.00199	19732.1	130657	-59.2287	-124.283	-29.0792	16206.9	6.70906	14.8459	-0.23264	0.05382	303	1.52385	0.05431	0.00861	-0.00984	-95	-44	-23	-1	19	26	10	44	0.21028
14	7.27131e+06	890778	-227.269	-658.018	18.2288	-27868.8	1101.47	243.105	-1.73928	-2.25819	1775	0.81421	0.80087	0.08307	-0.07675	-509	-172	290	967	1464	1122	964	962	0.9742	-0.00086	378884	2.17287e+06	-255.933	-587.146	2.83491	243804	-0.07424	23.2183	-0.14249	-0.14735	426	1.84882	-0.00107	0.00343	-0.00597	-77	-68	-44	-15	18	31	42	48	0.3485
16	1.05159e+07	1.41379e+06	-285.82	-731.074	116.231	-29399.6	523.65	-63.0822	-1.08682	-0.61395	834	1.85536	1.09294	0.05581	-0.06458	-404	-101	218	610	588	91	48	-83	0.23537	-0.00016	524540	3.00004e+06	-320.828	-786.213	100.974	335951	-0.7594	16.0394	-0.05731	-0.3661	255	0.95299	-0.009	-0.00341	-0.00562	-43	-32	-28	-15	14	23	27	40	0.28303
18	8.24454e+06	-291103	-280.577	-500.311	-60.278	-68620	464.324	83.6287	-0.73487	-0.74071	962	0.81402	0.35959	0.03249	-0.03644	-455	-142	150	396	602	439	156	50	0.4323	-0.00037	476133	2.76964e+06	-302.825	-557.204	-44.7505	314257	2.1161	4.78621	-0.04078	0.0132	388	2.8075	0.01494	0.00159	-0.00561	-19	-10	-6	-2	8	6	9	21	0.0973
19	1.33628e+06	-485085	-116.32	-108.923	-11.9557	-17569.1	285.678	-224.7	-0.68322	1.33174	907	3.672	1.9679	0.07872	0.00296	-336	15	406	625	20	-167	-153	-40	-0.36223	0.00053	82108.6	486077	-102.81	-131.206	-8.47631	55960.1	6.15811	8.46716	-0.03305	-0.18794	81	0.06364	0.03588	-0.0051	-0.00113	-54	-14	-8	-3	16	21	17	-51	0.17576
21	726863	-315962	-77.3741	-96.4429	4.30857	-14955.7	443.103	463.059	-0.56213	-1.87164	1674	-1.23528	-1.03934	0.00086	-0.02053	-403	-267	-172	18	840	1281	1331	1194	1.30088	-0.00135	46394.2	277512	-88.1371	-98.1886	-1.28101	32173.6	-5.36512	5.42	-0.10718	0.12738	23	-0.15568	-0.02727	0.01079	-0.00318	-43	-39	-25	-3	-6	-7	12	9	0.1652
25	1.92145e+06	-830039	-112.803	-248.12	74.0106	-43354.8	664.504	457.865	-0.80627	-0.94008	2146	-0.29799	-0.79624	0.03188	-0.03353	-840	-578	-245	352	1060	1349	1359	1230	1.55227	-0.00134	122311	735843	-118.874	-233.544	59.8161	85412.2	2.86127	2.50572	-0.03587	0.34315	31	0.07838	0.01872	0.00561	0.00291	-72	-13	-6	3	-1	10	26	43	0.11699
33	5.38165e+06	163336	-318	-193.27	-56.3479	-25317.6	647.318	138.464	-0.7681	-0.59566	1555	1.3497	0.42974	0.0685	-0.03604	-374	-103	203	588	836	682	629	678	0.59177	-0.00043	274348	1.58221e+06	-310.246	-249.726	-50.1844	178485	1.9894	7.69606	-0.05703	-0.12813	196	1.02496	0.01528	0.00258	-0.00432	-30	-17	-13	-6	8	12	23	2	0.14977
34	1.23532e+07	2.05025e+06	-459.512	-758.306	-220.221	-26450.8	619.859	65.4545	-1.12468	-0.16375	1138	1.31606	0.73181	0.08171	-0.05903	-413	-158	103	612	675	428	425	435	0.41804	-0.00025	629967	3.59611e+06	-488.054	-744.871	-230.346	402036	0.42694	14.55	-0.05254	-0.27897	263	0.78183	0.00385	0.00047	-0.00287	-29	-34	-24	-11	13	22	25	37	0.23499
35	2.74982e+06	-253822	-181.47	-310.392	-23.4028	-47669.5	606.054	466.261	-0.65124	-1.31207	2169	-0.79351	-1.02718	0.03174	-0.01941	-642	-468	-236	288	955	1431	1450	1180	1.56601	-0.00159	186248	1.09407e+06	-180.403	-306.699	-25.3004	124706	5.02278	11.344	-0.11818	0.04058	485	2.75951	0.03862	0.00486	-0.00275	-52	-28	-20	2	13	20	22	29	0.21763
36	1.56575e+07	1.13803e+06	-396.623	-806.46	337.989	-72821.1	2271.2	604.822	-3.21854	-5.32099	2173	-1.82803	0.94369	0.11977	-0.15618	-400	20	618	1854	3036	2707	1982	1516	2.02701	-0.00185	566603	3.26298e+06	-349.324	-601.247	293.483	367109	3.54087	32.5047	-0.20975	-0.29516	466	1.53678	0.03788	0.00765	-0.00946	-80	-85	-58	-16	26	52	67	70	0.52456
37	2.91729e+06	-4841.21	-148.021	-329.942	-46.1109	-28236.3	615.794	101.246	-1.64696	-0.91513	1415	1.69886	0.60594	0.11283	-0.08076	-748	-421	38	627	812	436	136	-2	0.54929	-0.00041	206165	1.19704e+06	-145.187	-328.009	-22.6305	135574	-1.17165	14.7748	-0.05222	-0.17247	698	3.30659	-0.00715	0.00315	-0.00427	-25	-38	-34	-13	9	20	17	11	0.23952
41	4.28041e+06	269842	-198.901	-432.504	93.9048	-19398.8	1212.36	148.133	-1.91164	-1.47127	1175	0.64869	1.34507	0.12931	-0.09054	-308	13	442	1211	1476	1051	590	488	0.6066	-0.00047	204371	1.17712e+06	-198.561	-420.589	67.18	132544	-2.62559	20.3379	-0.09064	-0.30412	349	1.35795	-0.02032	-0.00183	-0.00774	-69	-44	-35	-19	15	26	30	46	0.31296
43	9.2794e+06	1.91629e+06	-377.957	-514.574	165.754	-23598.8	1057.58	470.684	-1.24967	-1.63693	1842	-1.35575	-0.38293	0.06444	-0.06324	-492	-268	24	722	1510	1602	1522	1463	1.40971	-0.0012	515621	2.94981e+06	-370.363	-471.491	172.474	330368	1.3705	21.8609	-0.09651	-0.06715	693	3.8496	0.0111	0.00698	-0.00466	-70	-55	-41	-11	17	35	39	51	0.32849
44	1.0864e+06	-380401	-88.4393	-157.608	-38.5384	-27548.9	521.023	480.017	-0.55513	-0.89951	2656	-0.05274	-1.75334	0.02103	-0.01337	-746	-533	-267	182	864	1367	1582	1588	1.78454	-0.00205	77785.1	461530	-92.0322	-145.443	-33.8305	53046.7	3.11825	9.78299	-0.17631	-0.05978	140	0.32012	0.02274	0.00945	-0.0052	-39	-42	-23	0	12	10	19	-3	0.28661
45	2.30629e+06	-36153	-241.607	-350.046	153.295	-39519	434.51	246.181	-2.03858	-7.25949	884	-0.89015	-0.11273	0	-0.02566	-568	-425	-241	141	890	659	-79	147	1.47767	-0.00184	184654	1.07246e+06	-232.799	-313.802	138.878	121134	-2.18485	35.575	-0.1203	-0.19878	355	0.14204	-0.01103	0.00371	0.00534	-150	-97	-62	-21	17	62	71	74	0.49672
46	1.89051e+06	-164719	-116.212	-142.508	22.3532	-28039.3	1439.39	544.29	-2.16147	-4.06315	2160	-1.35246	0.10334	0.0494	-0.10373	-436	-127	262	970	2114	1931	1752	1811	1.79015	-0.00194	111992	656292	-112.897	-123.663	25.8064	74755.2	5.81353	34.6981	-0.13976	-0.77745	54	-1.61701	0.04557	-0.00266	-0.01451	-87	-66	-55	-22	38	60	67	35	0.49306
47	1.86831e+07	3.95115e+06	-731.958	-1210.19	213.897	-28817.9	1387.61	1.80867	-2.38323	-3.39404	1455	2.24896	2.18659	0.10355	-0.07651	-132	215	674	1438	1645	697	512	561	0.57256	-0.00065	985951	5.6463e+06	-767.303	-1216.7	221.517	633324	-1.63518	45.3528	-0.13262	-0.87233	1048	4.6422	-0.02038	0.00036	-0.01444	-95	-96	-82	-37	38	66	75	90	0.6462
48	4.22071e+06	244233	-300.11	-215.631	19.2935	-20697	1090.11	52.8155	-0.71295	0.58175	1585	2.33965	1.62237	0.09838	-0.0093	-241	329	810	1175	1106	1087	1024	961	0.40327	-0.00018	217391	1.25063e+06	-295.224	-216.641	11.0358	140750	3.55408	7.33001	-0.15501	-0.15135	-168	-1.40966	0.0234	0.00513	-0.00365	-38	-29	-16	-2	12	9	5	-29	0.16792
51	7.56972e+06	580945	-174.37	-457.541	90.2961	-26486.3	1124.56	270.198	-1.23179	-0.20046	2057	1.0291	0.22361	0.12504	-0.04808	-399	-89	393	1041	1366	1390	1214	986	0.96743	-0.00059	319312	1.82633e+06	-162.202	-468.093	88.1441	204459	0.57488	16.5861	-0.0908	-0.3311	300	1.33971	0.00499	-0.00174	-0.00832	-48	-40	-26	-13	17	22	27	30	0.28834
52	3.53866e+06	369731	-207.656	-354.357	-4.89172	-24710.9	391.053	337.74	-0.40559	-1.21516	1868	-0.42998	-1.08919	0.0243	-0.00168	-541	-331	-123	141	622	1055	1106	881	1.14574	-0.00117	272303	1.57008e+06	-203.694	-358.484	-3.80454	176896	3.159	10.1855	0.01537	-0.12387	300	1.54404	0.01836	0.00035	-0.0036	28	-19	-12	-5	13	20	29	36	0.19586
54	3.66825e+06	16225.6	-215.042	-217.637	30.9863	-147606	-148.097	438.095	-1.65296	-8.42396	1986	-1.2387	-2.20136	0.00499	-0.02359	-1336	-1142	-903	-474	157	775	466	348	2.23881	-0.0032	354329	2.05904e+06	-239.699	-242.989	43.2356	230782	2.12616	-29.4144	-0.35994	-0.81167	1438	10.5556	0.01077	0.01085	0.00099	98	46	30	28	-19	-43	-87	-409	0.05825
56	1.27256e+07	2.07378e+06	-669.087	-762.322	-133.673	-28046.5	646.644	159.118	-0.71632	-0.68485	1432	0.91617	0.35981	0.05854	-0.02288	-358	-96	195	573	806	792	606	622	0.59212	-0.00039	612718	3.51707e+06	-732.049	-781.408	-133.239	395289	2.35222	7.70915	-0.02403	0.02683	619	5.2008	0.01919	0.00141	-0.00282	-18	-18	-13	-1	7	11	22	32	0.13865
88	336881	-729482	-44.2539	-86.102	12.7406	-30234.9	287.738	463.014	-0.36019	-0.20561	2731	0.1295	-2.2533	0.0071	-0.01246	-798	-635	-439	-61	576	1107	1532	1716	1.93886	-0.00251	25835.3	162074	-44.3707	-92.7417	11.139	19309.7	-0.25264	14.4111	0.03232	0.47208	619	3.68477	-0.00381	0.005	0.00811	-99	-36	-22	-3	1	32	49	45	0.29293
89	9.35848e+06	1.85025e+06	-226.176	-717.755	-25.7936	-35061.5	1232.69	258.334	-1.22541	-0.45573	1720	0.65176	0.85772	0.08871	-0.07279	-353	-52	360	1144	1518	1301	1269	1295	0.82758	-0.00051	537887	3.08718e+06	-271.262	-757.672	-32.3081	346562	4.86076	19.7015	-0.13163	-0.48748	380	1.53943	0.03748	-0.00282	-0.01247	-39	-34	-31	-14	25	30	31	12	0.27851
90	493494	-310944	-89.4078	-97.4224	-33.5579	-30542.9	948.012	533.764	-1.99993	-6.52707	3157	-0.42422	-0.79867	0.00462	-0.04469	-513	-290	-32	462	1461	1752	1732	2733	2.296	-0.00385	36629.5	220125	-78.9379	-91.6689	-33.4774	25191.3	-0.03671	51.9837	-0.26793	-0.97532	335	-1.20638	0.00377	0.00766	-0.00939	-139	-133	-93	-33	36	81	90	138	0.89785
91	1.27704e+07	2.94058e+06	-560.791	-901.034	-1.2239	-20397.5	1167.82	272.283	-1.53728	-1.69386	2046	0.81398	0.77766	0.06147	-0.0752	-343	-98	262	1010	1467	1281	1246	1280	0.99013	-0.00075	653346	3.72497e+06	-581.335	-846.819	-17.2741	415965	0.6028	40.1622	-0.23037	-0.739	1056	6.16902	0.00529	-0.00209	-0.01291	-113	-92	-70	-31	34	62	70	62	0.63587
93	1.3289e+07	3.07992e+06	-775.066	-647.382	-317.234	-25786.8	1518.05	303.231	-1.79714	-2.4594	1521	-0.57346	1.16752	0.08638	-0.08033	-294	23	545	1352	1899	1712	1345	1136	0.97775	-0.00066	730740	4.17614e+06	-766.464	-640.855	-306.397	467256	3.70415	38.4783	-0.1887	-0.70942	523	1.07788	0.02767	-1e-05	-0.0124	-81	-84	-66	-26	36	62	67	46	0.53848
94	4.26638e+06	-338186	-129.52	-404.136	61.6701	-38803.1	1356.18	171.047	-1.77033	-1.51229	1335	-0.27727	1.38061	0.10289	-0.05077	-538	36	655	1371	1527	1418	1136	884	1.05027	-0.00089	177597	1.02729e+06	-135.235	-371.462	63.0316	115983	-0.46976	9.24957	-0.10655	-0.24773	301	1.76245	0.00303	0.00613	-0.00259	-20	-28	-22	-7	6	11	8	6	0.2525
96	5.34377e+06	739497	-269.387	-417.722	26.1364	-14836.4	760.193	300.613	-0.56426	-0.54192	1150	-0.53463	-0.06031	0.0386	-0.03326	-386	-114	154	538	1053	1154	977	669	0.80756	-0.0006	278131	1.59657e+06	-263.313	-382.971	18.6623	179388	2.90468	3.71918	-0.10457	0.0227	508	3.56028	0.02268	0.00264	-0.00614	-18	-18	-7	2	9	1	11	6	0.12543
97	5.23581e+06	789277	-161.778	-501.54	89.4782	-13104.6	362.837	-156.757	-0.73707	0.14255	679	1.97432	0.96961	0.08438	-0.01649	-262	-52	226	673	250	-55	-99	-53	-0.10799	0.00012	279356	1.59335e+06	-207.436	-496.579	88.1557	177953	-1.68934	15.7385	-0.06009	-0.58694	46	-0.92946	-0.01662	-0.00486	-0.00787	-32	-24	-29	-17	15	21	17	20	0.29188
103	7.53496e+06	1.28321e+06	-145.016	-678.067	96.3901	-19454.1	579.48	328.937	-0.18369	-0.0124	1574	0.14923	-0.18527	0.01389	-0.02474	-362	-194	2	357	862	1076	1054	1005	0.842	-0.00047	378761	2.15754e+06	-145.381	-702.929	66.411	240650	-0.36888	1.66394	-0.0626	-0.13829	230	1.82564	-0.00316	-0.0009	-0.00454	16	-7	-3	-4	2	0	-9	15	0.09141
107	2.02886e+06	-192488	-125.51	-160.148	-36.0557	-27448.9	303.723	177.89	-1.10131	-2.21003	1395	0.69725	-0.29502	0.02351	-0.04244	-602	-405	-173	150	584	401	289	247	0.96338	-0.00109	159680	934319	-132.092	-174.779	-34.8947	106459	-1.41845	13.9154	-0.07085	-0.06361	281	1.15161	-0.01107	0.00549	-0.00474	-46	-41	-29	-8	9	11	31	40	0.26044
109	3.9797e+06	703415	-228.404	-396.226	-65.7745	-22334.9	-196.635	3.62042	0.44878	1.90883	1772	3.73051	-0.42947	0.02972	0.0136	-515	-348	-186	-136	-245	-181	59	458	0.28861	-0.0001	327557	1.88395e+06	-268.492	-421.724	-71.5434	211893	0.23679	-8.34521	0.01277	0.08342	145	1.96211	0.00414	-0.00188	0.00156	8	23	17	7	-8	-11	-18	-14	-0.01863
110	27317.1	-292966	-21.0507	-47.1717	6.39314	-15946.8	1030.09	441.508	-2.3728	-6.14796	1754	-1.72775	-1.11332	0.07173	-0.0503	-653	-352	17	747	1438	1703	1469	971	2.22087	-0.00468	-247.901	7516.25	-18.9768	-47.1697	4.92922	1487.67	-6.09074	35.2388	-0.06494	-0.2958	229	-0.20452	-0.05644	-0.00176	-0.02585	-129	-79	-73	-32	22	46	38	190	1.05791
112	1.76307e+06	-39530.7	-125.912	-170.179	-12.5023	-6857.9	1061.97	-56.2497	-0.83579	-0.04692	64	0.90054	2.61017	0.04298	-0.04052	556	773	1002	1118	1066	782	601	400	-0.05356	2e-05	80757.7	462133	-130.143	-158.954	-8.53901	51810.3	-4.13267	7.32876	-0.17853	-0.07604	-6	-0.42649	-0.02882	0.00814	-0.00319	-65	-38	-24	-5	2	5	-6	-32	0.1531
113	5.60435e+06	945160	-266.378	-598.379	151.588	-30808.2	584.667	322.854	-0.50258	-0.79726	1878	0.03651	-0.26001	0.00631	-0.00884	-420	-243	-14	386	803	1124	1337	1406	1.12722	-0.00102	425800	2.4463e+06	-313.281	-637.987	187.255	274890	1.46586	28.9545	-0.09356	-0.46501	562	2.28873	0.00698	-0.00212	-0.00359	-59	-65	-47	-21	24	51	47	54	0.41099
116	5.30382e+06	1.55759e+06	-224.439	-446.995	-107.755	-21913.8	-223.157	30.3494	0.49499	1.19761	1343	2.16572	-0.54995	0.01374	0.02983	-548	-381	-220	-168	-270	-89	162	349	0.43331	-0.00025	485023	2.78608e+06	-259.68	-502.914	-105.267	313186	1.14435	-12.6279	0.03469	0.14635	805	6.18975	0.0082	0.00105	8e-05	40	28	22	10	-8	-20	-22	-4	-0.02123
117	1.48631e+07	3.50574e+06	-816.778	-915.667	240.748	-34432.9	1172.71	412.9	-1.60784	-3.01153	1627	-0.95866	0.32291	0.03529	-0.06299	-392	-140	211	837	1667	1595	1304	1120	1.28475	-0.00115	951697	5.46523e+06	-801.87	-914.294	243.121	614284	0.58815	35.6561	-0.10235	-0.55032	438	0.64801	0.00497	0.00062	-0.00722	-77	-73	-63	-26	30	56	58	70	0.43184
125	2.73573e+06	214370	-233.976	-318.363	19.7065	-27752.6	519.713	231.868	-1.60279	-3.81179	2034	1.10836	-0.18736	0.05061	-0.04982	-633	-372	-95	328	845	719	231	318	0.99232	-0.00094	234699	1.3618e+06	-233.748	-315.524	7.37253	154175	3.24328	21.432	-0.11628	0.11606	900	4.16096	0.01856	0.00512	-0.00369	-111	-63	-39	-6	18	35	40	58	0.30165
130	1.54367e+07	2.54265e+06	-803.271	-746.41	105.647	-30241.5	1245.58	281.17	-1.42312	-0.83792	1413	-0.15293	0.66232	0.1072	-0.09242	-456	-82	353	1129	1582	1315	1073	757	0.97109	-0.00068	688452	3.93338e+06	-724.482	-725.683	100.363	440169	-0.70121	7.08615	-0.14291	0.16963	542	3.7106	-0.0058	0.00621	-0.00127	-53	-31	-19	0	2	10	19	22	0.1513
133	1.32124e+07	3.12998e+06	-766.954	-667.027	-64.3041	-55106.4	377.036	318.731	-0.73957	-1.14669	1586	0.01826	-0.54361	0.00734	-0.0414	-795	-540	-279	115	721	770	714	589	1.15575	-0.00098	959793	5.50827e+06	-712.954	-706.556	-81.2892	617876	2.44161	1.20966	-0.09055	0.09612	520	3.1964	0.01384	0.00754	-0.002	-16	-12	-7	8	2	0	-5	7	0.12267
134	3.97685e+06	133569	-112.346	-399.36	70.3642	-16147.5	805.123	59.6326	-1.14217	0.33337	1122	1.22872	0.96159	0.11208	-0.05983	-408	-122	252	863	822	567	577	566	0.38837	-0.00014	152653	876451	-124.066	-379.859	70.5282	98401.7	1.90866	8.41372	-0.05281	-0.62396	158	0.85223	0.01936	-0.00255	-0.01244	25	-9	-17	-8	14	11	0	-3	0.21473
137	3.39089e+06	111197	-180.517	-231.33	-9.0096	-23350.9	1001.17	57.1873	-0.96141	-0.35927	924	0.9539	1.09763	0.07476	-0.06521	-300	32	487	1095	1150	674	303	298	0.4314	-0.00022	206410	1.19665e+06	-180.643	-222.721	-15.4791	135475	1.00366	4.12088	-0.00854	-0.01212	220	1.39289	0.00612	0.00038	-0.00048	11	8	-7	-3	5	8	20	7	0.12835
141	1.5673e+07	4.52867e+06	-767.617	-1236.89	-119.854	-12916	1041.76	198.278	-1.73514	-2.25746	1424	0.64194	1.04013	0.07533	-0.07904	-293	-73	287	899	1381	935	838	827	0.64183	-0.00047	997161	5.69001e+06	-782.123	-1101.02	-85.5917	635986	0.70757	44.1033	-0.22007	-1.12837	541	0.82305	0.00652	-0.00252	-0.01366	-101	-98	-79	-34	41	67	66	54	0.63436
142	4.47072e+06	940455	-321.956	-317.222	127.745	-27231.1	122.245	284.459	0.67552	3.2693	2622	1.75181	-1.57669	0.01374	0.01746	-637	-452	-228	-49	250	687	1007	1530	1.15169	-0.0012	366733	2.11359e+06	-342.821	-334.417	137.873	238117	1.2768	-6.62746	-0.05194	0.36987	553	4.91399	0.0105	0.00379	0.00116	-5	-1	9	9	-6	-12	-2	-7	0.00842
143	1.07618e+07	3.21511e+06	-566.95	-635.129	-91.332	-14073.2	966.082	148.272	-1.1676	-0.87581	1385	0.87336	0.88686	0.0695	-0.0677	-343	-97	289	935	1198	874	622	359	0.48023	-0.00025	766026	4.37479e+06	-513.317	-654.348	-53.6065	489178	-2.0174	31.6056	-0.16753	-0.70771	330	0.19028	-0.01285	-0.0065	-0.01286	-95	-67	-56	-31	29	41	27	43	0.38155
144	3.58955e+06	466926	-273.154	-274.271	64.2106	-11792.5	336.185	9.47538	-0.00153	0.34298	1299	2.58318	0.47089	0.01431	0.01451	-11	218	315	355	293	392	458	544	0.10328	-3e-05	228365	1.31066e+06	-271.735	-288.925	51.6051	147297	0.54139	11.4855	-0.02762	-0.3641	-345	-3.01627	0.00339	-0.00021	-0.00276	-23	-31	-21	-8	9	17	16	10	0.20668
145	6.80699e+06	1.29197e+06	-307.16	-611.373	149.454	-20767.5	645.704	-18.3249	-0.55485	0.01117	911	1.3223	0.97606	0.0756	-0.01028	-205	94	439	773	604	534	508	412	0.10601	5e-05	425439	2.43508e+06	-264.307	-555.548	81.1972	272848	0.11324	22.9108	-0.02721	-0.39174	246	0.55246	0.00144	-0.00392	-0.00607	-21	-38	-40	-20	21	35	36	48	0.30799
147	2.94624e+06	-119735	-176.408	-377.441	-59.0753	-31428.6	810.838	161.65	-1.79934	-2.30227	1156	0.52535	0.65052	0.09111	-0.07249	-565	-298	57	765	1069	785	264	79	0.85965	-0.00076	164114	950620	-164.069	-352.033	-33.4977	107320	0.0359	17.5367	-0.11517	-0.3368	190	0.33367	0.00026	-0.00172	-0.00628	-52	-38	-31	-13	17	27	26	6	0.30009
152	6.34019e+06	1.13807e+06	-208.687	-475.34	-58.5703	-13574.5	1246.72	-30.1186	-1.41251	-0.18577	1017	1.75226	2.04385	0.10253	-0.0808	95	438	806	1355	1322	795	625	561	0.05489	-1e-05	304558	1.74041e+06	-219.551	-505.354	-31.5125	194730	2.11207	22.3685	-0.12064	-0.46617	418	1.52621	0.01703	-3e-05	-0.0136	-57	-43	-41	-18	25	30	35	32	0.33964
153	5.18472e+06	978709	-434.172	-283.168	11.0412	-12522	114.334	185.656	-0.12257	-0.25314	1152	0.24554	-0.4669	0.01076	-0.00143	-404	-309	-191	-31	258	449	415	449	0.60146	-0.0004	308614	1.76213e+06	-406.767	-314.908	32.9167	197022	-0.34971	-2.81738	0.00295	-0.06226	-34	-0.00806	-0.0048	0.00293	0.00253	13	9	3	7	-3	-3	-3	-41	0.06069
156	3.58698e+06	389595	-227.58	-219.92	53.3629	-14811.1	1581.42	87.082	-2.10711	-1.56462	683	0.2676	1.87268	0.10962	-0.11573	-100	219	776	1602	1839	1213	388	309	0.45212	-0.00039	178730	1.02532e+06	-199.459	-235.374	35.4622	115138	-1.18188	16.868	-0.19842	-0.15561	91	-0.55178	-0.00966	0.00801	-0.01227	-75	-57	-40	-11	15	17	18	18	0.27494
157	5.82001e+06	1.16253e+06	-377.407	-484.742	-105.391	-13899.1	568.723	259.652	-0.69727	-0.89775	1045	-0.45739	-0.00733	0.01426	-0.04832	-382	-215	-11	361	845	863	832	561	0.79036	-0.0006	327872	1.87964e+06	-372.847	-440.999	-57.9025	210995	0.12748	11.2061	-0.06817	-0.30806	193	0.78806	0.00048	0.00424	-0.00572	-27	-25	-25	-7	9	16	14	11	0.21243
158	3.95524e+06	464807	-238.627	-326.008	-165.493	-17587.7	664.504	-38.178	-0.95617	-0.2427	1173	2.41504	1.33576	0.09311	-0.04952	-113	147	429	778	693	359	282	508	0.04691	6e-05	242561	1.39373e+06	-241.87	-306.348	-131.179	156719	0.3575	19.4556	-0.13566	-0.3518	406	1.9388	0.00472	-0.00326	-0.0071	-62	-37	-30	-17	18	28	17	11	0.30001
162	5.22043e+06	511724	-246.955	-329.812	-88.2676	-20831.3	1603.87	241.891	-1.74896	-1.05275	1848	0.98121	1.42377	0.09855	-0.10808	-360	162	704	1472	1972	1517	1308	1269	0.93323	-0.00065	250080	1.44385e+06	-240.114	-308.346	-91.7107	162907	2.39952	18.1473	-0.23771	0.03881	405	1.78317	0.01897	0.00984	-0.00718	-94	-68	-38	-4	16	25	26	20	0.27814
[truncated: 206 more columns]
