# Supplementary material for: Radiogenomics analysis identifies correlations of digital mammography with clinical molecular signatures in breast cancer
Source: PLoS One. 2018 Mar 29;13(3):e0193871. doi: 10.1371/journal.pone.0193871 (PMC5875760; doi:10.1371/journal.pone.0193871)
Supplement: S8 Table — Bootstrapping estimations of the image features associated to OncortypeDX risk score. (XLS) [file pone.0193871.s008.xls]

## Sheet: Univariate-OncotypeDX-
	Rank	Spearman	Spearman.SD	Pearson	Pearson.SD
S_FRACTAL_ICDF_0.75	1	0.48313	0.0310533	0.434382	0.0381237
S_FRACTAL_Mean	2	0.476183	0.0314701	0.437653	0.038836
S_FRACTAL_ICDF_0.95	3	0.470921	0.0315548	0.455222	0.032797
S_FRACTAL_ICDF_0.25	4	0.45786	0.0336477	0.414342	0.0429073
D_LH_3_ICDF_0.99	5	-0.440612	0.0340785	-0.450251	0.0268144
S_HL_4_ICDF_0.01	6	0.410925	0.0379113	0.192028	0.0442187
S_LH_2_Mean	7	-0.387055	0.0335061	-0.390427	0.0261167
D_HL_3_ICDF_0.99	8	-0.381253	0.0344198	-0.257556	0.0437394
S_FRACTAL_ICDF_0.05	9	0.37858	0.0380796	0.393735	0.0409798
D_LH_3_ICDF_0.999	10	-0.37857	0.0424128	-0.426963	0.0353863
D_LH_4_ICDF_0.99	11	-0.372924	0.0397378	-0.337424	0.0280133
S_FRACTAL_ICDF_0.99	12	0.358372	0.0376657	0.316125	0.0405841
S_GLCM_4_Inertia	13	-0.347342	0.034458	-0.347477	0.0309574
D_LH_3_ICDF_0.001	14	-0.346421	0.0418243	-0.302879	0.0345945
S_HL_3_ICDF_0.75	15	-0.344713	0.0333181	-0.326263	0.0301689
S_LH_2_z_Mean	16	-0.344337	0.0357706	-0.371436	0.0284648
D_MF_Comp_Slope_Energy	17	0.336385	0.0355572	0.14666	0.0550662
S_LSTD_STD	18	-0.328095	0.0391638	-0.201076	0.0486969
S_HL_2_z_Mean	19	-0.325901	0.0382387	-0.290834	0.0372396
D_LH_3_ICDF_0.01	20	-0.325824	0.0365497	-0.326408	0.0344316
S_RAW_Signal_Surf	21	0.322937	0.0403794	0.260943	0.0401098
S_HL_4_ICDF_0.95	22	-0.322635	0.0384875	-0.34048	0.0362381
D_LH_3_ICDF_0.05	23	-0.320816	0.0332825	-0.31097	0.0314247
S_HL_2_Mean	24	-0.31717	0.0390649	-0.173558	0.0517103
S_FRACTAL_STD	25	-0.316701	0.0407387	-0.338621	0.040079
D_HH_4_CDF_g2s	26	-0.315733	0.0416701	-0.333612	0.0359672
D_HL_4_Mean	27	-0.314301	0.0378691	-0.299983	0.0286765
S_FRACTAL_z_Mean	28	0.311804	0.0385571	0.323851	0.038036
S_MF_Euler_Max_Slope	29	0.311193	0.0318644	0.0878021	0.0507172
S_HL_1_z_Mean	30	-0.310168	0.0395629	-0.298657	0.0380044
S_HL_1_Mean	31	-0.307878	0.0407044	-0.326504	0.0376729
S_LSTD_ICDF_0.999	32	-0.304192	0.0417661	-0.193307	0.0482826
S_HL_3_STD	33	-0.304052	0.0407492	-0.204146	0.0373853
S_GLCM_2_Inertia	34	-0.30173	0.0347471	-0.304241	0.0319713
S_HL_4_STD	35	-0.301551	0.0402524	-0.198608	0.0367061
S_GLCM_4_DiffMoment	36	0.299128	0.031985	0.282139	0.0308487
S_LSTD_Energy	37	0.296021	0.036948	0.283356	0.039308
S_HH_4_ICDF_0.95	38	-0.292727	0.0340646	-0.315547	0.0339264
D_HL_4_ICDF_0.01	39	-0.289422	0.0352681	-0.0518894	0.0591868
D_HL_4_ICDF_0.05	40	-0.289072	0.0391263	-0.310725	0.0339803
D_MF_Euler_Slope_Energy	41	0.287655	0.036456	0.167866	0.0373456
S_LSTD_Comp	42	0.287423	0.0387318	0.191523	0.0463114
D_MF_Cont_Slope_Energy	43	0.28729	0.0379668	0.208073	0.0260507
D_HH_3_ICDF_0.001	44	-0.284803	0.0416316	-0.242261	0.0273883
S_FRACTAL_Skew	45	-0.283939	0.048414	-0.117382	0.0503219
S_HL_4_ICDF_0.75	46	-0.283595	0.038242	-0.282532	0.0345371
S_RAW_Signal	47	0.283509	0.0416029	0.270697	0.0377977
S_HL_3_RSxx	48	-0.281549	0.0380713	-0.25104	0.0359642
S_FRACTAL_CDF_g2s	49	-0.281541	0.0465218	-0.178727	0.0519982
S_LSTD_Entropy	50	-0.280691	0.0380819	-0.278579	0.0385814
D_LH_3_STD	51	-0.280252	0.0377495	-0.319011	0.0328045
D_MF_Euler_Max_Slope	52	0.279382	0.0383464	0.162158	0.0499211
D_HL_3_ICDF_0.01	53	-0.278148	0.0355827	-0.136904	0.0362624
S_RAW_RSyy	54	-0.277709	0.0399979	-0.245687	0.0367033
S_LSTD_ICDF_0.99	55	-0.277375	0.0424074	-0.167466	0.0522177
S_FRACTAL_Signal	56	0.273728	0.0405036	0.259563	0.0378678
S_MF_Euler_Slope_Energy	57	0.273563	0.033095	-0.0112892	0.0339711
D_HH_4_CDF_l2s	58	-0.271843	0.0442092	-0.320327	0.0337854
D_HL_4_ICDF_0.999	59	-0.271816	0.0416286	-0.314626	0.0379206
D_LSTD_ICDF_0.999	60	-0.271728	0.0414694	-0.215697	0.0602615
S_HL_4_RSxx	61	-0.269996	0.0394998	-0.241142	0.036058
S_HL_2_RSxx	62	-0.269897	0.0403061	-0.241047	0.0368785
S_HL_4_ICDF_0.05	63	0.26698	0.0439247	0.171856	0.0363035
S_FRACTAL_ICDF_0.001	64	0.266877	0.0392314	0.263361	0.0334297
D_LH_2_ICDF_0.999	65	-0.266544	0.0437937	-0.305669	0.0377029
S_HL_3_ICDF_0.999	66	-0.26647	0.0406724	-0.101282	0.0450097
S_HL_3_ICDF_0.95	67	-0.265691	0.0364469	-0.256852	0.0368146
S_HH_3_RSxx	68	-0.264335	0.0412346	-0.246933	0.0375283
S_LH_3_STD	69	-0.264061	0.0369745	-0.206701	0.0469333
D_HH_3_ICDF_0.01	70	-0.262988	0.0377301	-0.188037	0.0185157
D_HH_4_ICDF_0.25	71	-0.261834	0.0412096	-0.261062	0.0376545
S_FRACTAL_RSxx	72	-0.261606	0.0412951	-0.232375	0.0378054
S_HL_3_ICDF_0.99	73	-0.259392	0.0437554	-0.114704	0.0505183
D_LSTD_STD	74	-0.259339	0.0457544	-0.246016	0.0529695
S_HL_1_ICDF_0.999	75	-0.257134	0.0351697	-0.237942	0.0369694
S_FRACTAL_Entropy	76	-0.256686	0.0418529	-0.316294	0.0400718
S_HL_4_ICDF_0.999	77	-0.255113	0.039393	-0.189708	0.0394546
S_LSTD_RSxx	78	-0.254426	0.0411861	-0.235608	0.0374599
S_LH_3_RSxx	79	-0.254078	0.0418143	-0.238982	0.0397424
S_FRACTAL_RSyy	80	-0.253408	0.0402868	-0.241142	0.037562
D_MF_Comp_Curv_Energy	81	0.253392	0.0400295	0.0488405	0.0455445
S_LH_4_RSxx	82	-0.252855	0.0417048	-0.238815	0.040605
S_HH_4_RSyy	83	-0.252735	0.0408226	-0.214517	0.0371636
S_RAW_RSxx	84	-0.252728	0.0412031	-0.233934	0.0378369
S_HH_2_RSxx	85	-0.252706	0.0414044	-0.238906	0.0373412
D_LH_3_ICDF_0.95	86	-0.250862	0.0388804	-0.287781	0.0306956
S_MF_Cont_Max_Slope	87	0.250779	0.035672	0.235574	0.0356892
S_LH_2_RSxx	88	-0.249712	0.0414769	-0.235267	0.0376323
S_LSTD_Signal_Surf	89	0.248538	0.0401742	0.228048	0.0388839
S_LH_3_ICDF_0.95	90	-0.247816	0.0334411	-0.244219	0.0359465
S_HH_1_RSyy	91	-0.245924	0.0407667	-0.232491	0.0372634
S_HL_1_RSxx	92	-0.244982	0.0418062	-0.231938	0.0372805
D_LH_4_z_Range	93	0.244803	0.042038	0.11382	0.0636197
S_HL_4_z_Range	94	0.244439	0.0366727	0.235246	0.0373545
S_LH_1_RSxx	95	-0.244091	0.0419579	-0.232926	0.0372295
S_HL_4_ICDF_0.99	96	-0.243904	0.0349308	-0.0810891	0.0491716
S_HH_2_RSyy	97	-0.24353	0.0403551	-0.218795	0.0373053
D_LSTD_Entropy	98	-0.243388	0.0387711	-0.27051	0.0401239
S_LH_1_RSyy	99	-0.243281	0.0406552	-0.231786	0.0371002
S_LH_1_Signal_Surf	100	0.243018	0.0399859	0.21791	0.0382987
S_HL_1_ICDF_0.001	101	0.242913	0.0365394	0.234896	0.0331858
S_HH_1_Signal	102	0.24281	0.040388	0.222384	0.0383531
S_LSTD_ICDF_0.95	103	-0.242688	0.0390214	-0.161455	0.0474426
S_HH_1_Comp	104	0.242601	0.0404001	0.221144	0.0383386
S_LH_1_Comp	105	0.242246	0.0401729	0.217305	0.0382601
S_HH_1_Signal_Surf	106	0.242194	0.0403006	0.221745	0.0383455
S_HH_1_RSxx	107	-0.241982	0.041469	-0.228982	0.0372896
S_HH_2_ICDF_0.999	108	-0.241784	0.0369571	-0.205116	0.0482368
S_HL_1_RSyy	109	-0.24177	0.0408337	-0.22288	0.0375345
S_LH_1_Signal	110	0.240143	0.0404728	0.218635	0.0383389
D_HL_4_STD	111	-0.239717	0.0371931	-0.21029	0.0350355
S_HL_1_Signal_Surf	112	0.239626	0.0403701	0.215914	0.0383579
S_HL_1_Signal	113	0.239378	0.0404079	0.217064	0.0384055
S_FRACTAL_ICDF_0.01	114	0.239351	0.0427597	0.311428	0.0332512
D_HH_4_ICDF_0.99	115	-0.238233	0.0389409	-0.171087	0.0249316
S_RAW_Skew	116	-0.238213	0.0420733	-0.178251	0.0463414
S_HH_2_Signal_Surf	117	0.237915	0.0406971	0.21183	0.0385
S_HH_3_RSyy	118	-0.237798	0.0410666	-0.208657	0.0372803
S_HH_2_Signal	119	0.236616	0.0406039	0.21409	0.0384557
S_HL_2_Signal	120	0.236534	0.0410085	0.20547	0.0389073
S_HH_4_RSxx	121	-0.235077	0.0406414	-0.242355	0.0385003
S_HL_1_Comp	122	0.234898	0.0403772	0.214901	0.0383129
S_LH_2_RSyy	123	-0.234731	0.0409627	-0.214852	0.0375806
S_HL_2_Signal_Surf	124	0.234304	0.0407992	0.203771	0.0387934
S_LH_3_ICDF_0.75	125	-0.233856	0.0358429	-0.259931	0.0315424
S_LH_4_RSyy	126	-0.231522	0.0401357	-0.217587	0.0361543
D_MF_Comp_Max_Slope	127	0.231362	0.0399301	0.104779	0.0431735
S_HH_2_Comp	128	0.230468	0.0412581	0.209918	0.0385378
S_LSTD_RSyy	129	-0.230421	0.0411504	-0.206408	0.0379994
S_LH_2_Comp	130	0.229268	0.0407128	0.204342	0.0384278
D_GLCM_1_HaralickCorr	131	-0.22799	0.0363988	-0.246408	0.0348039
S_LH_2_Signal_Surf	132	0.227914	0.0406847	0.204128	0.0384804
S_LH_2_ICDF_0.001	133	0.227784	0.0430061	0.186557	0.0468813
S_LSTD_Signal	134	0.227451	0.0410287	0.203004	0.0388645
S_LH_3_RSyy	135	-0.226983	0.0416138	-0.217025	0.0373612
S_HL_2_Comp	136	0.226981	0.0410932	0.202174	0.0387145
S_HL_3_ICDF_0.05	137	0.22684	0.0373179	0.133199	0.0333217
D_HL_4_ICDF_0.99	138	-0.225914	0.0407203	-0.201232	0.0346207
S_LH_2_Signal	139	0.225637	0.0407066	0.204025	0.0385362
S_HH_3_ICDF_0.01	140	0.224215	0.0386804	0.115547	0.0499735
D_HH_2_ICDF_0.999	141	-0.22401	0.0384298	-0.261568	0.0254454
D_LSTD_ICDF_0.99	142	-0.222675	0.0398186	-0.25292	0.0322862
S_HL_3_Mean	143	-0.222608	0.0394667	-0.140456	0.0478821
D_HH_4_ICDF_0.01	144	-0.22204	0.0410847	-0.160348	0.0460694
S_HH_3_Signal	145	0.22138	0.0418284	0.194124	0.0390517
D_RAW_z_Mean	146	0.221312	0.0384485	0.0540019	0.0327413
S_LH_3_Comp	147	0.221056	0.0421129	0.184579	0.0389205
D_HL_3_z_Range	148	0.220767	0.0436271	0.11908	0.0415869
S_HH_3_Comp	149	0.219677	0.042528	0.188191	0.0392665
S_GLCM_2_DiffMoment	150	0.218805	0.0347879	0.224682	0.0328617
D_HL_4_ICDF_0.75	151	-0.21824	0.0389095	-0.244923	0.0324263
S_HH_3_Signal_Surf	152	0.218089	0.0417807	0.190881	0.0391548
S_HH_4_Comp	153	0.217996	0.0431632	0.175392	0.0394783
S_HL_3_Skew	154	-0.217766	0.0446933	-0.123148	0.0425302
S_LH_4_ICDF_0.99	155	-0.217167	0.0409739	-0.224081	0.0420949
D_HL_4_CDF_l2s	156	-0.216357	0.0416869	-0.28771	0.0299287
S_LH_3_Skew	157	-0.216142	0.0446209	-0.163532	0.0450646
D_GLCM_2_HaralickCorr	158	-0.216084	0.0370421	-0.244231	0.0350854
D_GLCM_4_HaralickCorr	159	-0.215144	0.0380352	-0.240859	0.035675
S_HH_4_Signal_Surf	160	0.21512	0.0429831	0.174498	0.0394517
S_LH_4_Signal	161	0.214771	0.0415189	0.165576	0.0382331
S_LH_4_Comp	162	0.214573	0.0428142	0.165787	0.0387062
D_HL_3_ICDF_0.05	163	-0.21426	0.0378722	-0.17921	0.0378031
D_LH_4_ICDF_0.05	164	-0.213698	0.0386806	-0.235677	0.0330407
D_LH_4_ICDF_0.01	165	-0.213678	0.0403659	-0.191968	0.0479577
S_LH_3_Signal	166	0.213381	0.0412757	0.180535	0.0386546
S_LH_3_Signal_Surf	167	0.212823	0.0418092	0.182504	0.0387973
D_HH_4_ICDF_0.999	168	-0.212422	0.0424069	-0.147094	0.0351161
S_HH_4_Signal	169	0.212128	0.0430573	0.173456	0.0394911
S_HL_4_Comp	170	0.212103	0.043571	0.165231	0.039506
D_MF_Euler_STD	171	0.21155	0.0396829	0.224778	0.0344817
S_MF_Cont_Slope_Energy	172	0.210473	0.0321578	0.0961209	0.0330248
S_HL_2_RSyy	173	-0.210284	0.0421948	-0.187395	0.0387911
S_LH_4_Signal_Surf	174	0.209142	0.0420777	0.165328	0.0384604
S_HL_2_Skew	175	-0.208956	0.0420422	-0.286676	0.0363886
D_LSTD_Energy	176	-0.207512	0.0411688	-0.207136	0.0398107
S_LH_3_ICDF_0.99	177	-0.207124	0.0407981	-0.0881799	0.0567461
S_HL_3_Comp	178	0.206679	0.0429665	0.177986	0.0394693
S_HH_4_STD	179	-0.206546	0.0380923	-0.185806	0.0372155
S_HL_3_ICDF_0.01	180	0.206433	0.0406903	0.10332	0.0383287
S_HL_3_Signal	181	0.206079	0.0425686	0.174383	0.0399785
S_HL_3_Signal_Surf	182	0.206011	0.0430892	0.176639	0.0396579
S_HH_3_ICDF_0.95	183	-0.205015	0.039425	-0.203975	0.0392964
D_MF_Cont_STD	184	0.204625	0.0395891	0.197746	0.0353604
S_HL_4_Signal_Surf	185	0.204559	0.0437613	0.162969	0.0399351
S_GLCM_1_Inertia	186	-0.204113	0.0371323	-0.222984	0.0348954
D_HH_4_ICDF_0.05	187	-0.202999	0.0398945	-0.216176	0.0385831
D_HL_4_Entropy	188	-0.202549	0.0448745	-0.191552	0.0441563
S_HH_4_ICDF_0.99	189	-0.202448	0.0438553	-0.135714	0.0416052
S_HH_4_ICDF_0.05	190	0.202406	0.0413921	0.167518	0.0435476
D_MF_Euler_Mean	191	0.202254	0.0383662	0.16218	0.0379699
S_LSTD_ICDF_0.75	192	-0.201878	0.0358174	-0.204816	0.0342773
D_HL_2_ICDF_0.999	193	-0.201691	0.0440879	-0.23765	0.0222297
S_HH_3_STD	194	-0.201595	0.0395618	-0.171913	0.0403734
S_HH_3_Skew	195	-0.20142	0.0486873	-0.247622	0.0483863
S_HL_2_ICDF_0.99	196	-0.201156	0.0409273	-0.162402	0.0383212
S_HH_1_z_Mean	197	-0.199732	0.042537	-0.224133	0.0415424
S_LH_4_STD	198	-0.198382	0.0385009	-0.183781	0.0401153
S_LH_3_ICDF_0.05	199	0.197739	0.0369519	0.185896	0.0368494
D_LH_4_STD	200	-0.197263	0.0426531	-0.264662	0.0342067
S_HH_2_Mean	201	-0.194778	0.0402815	-0.266559	0.037612
S_MF_Cont_STD	202	0.194311	0.0323255	0.0983353	0.0345034
D_LH_2_ICDF_0.99	203	-0.194201	0.0381414	-0.282922	0.0314288
D_MF_Euler_STD_signal	204	-0.194147	0.0478528	-0.220382	0.0420567
D_GLCM_1_DiffMoment	205	0.193502	0.0397608	0.172708	0.0409331
S_HL_4_Signal	206	0.191713	0.0443023	0.159181	0.0407471
D_HH_1_z_Mean	207	-0.190866	0.0422791	-0.20284	0.0333606
S_LH_2_STD	208	-0.190509	0.0369175	-0.175338	0.0382375
S_MF_Comp_Curv_Energy	209	0.190309	0.0366394	-0.0562866	0.0830656
D_MF_Comp_STD	210	0.189147	0.0475796	0.240474	0.0351904
S_HH_2_z_Mean	211	-0.18866	0.0386925	-0.232455	0.0370963
S_LH_2_ICDF_0.999	212	-0.187718	0.0405789	-0.136505	0.0474705
S_HH_1_Mean	213	-0.18749	0.0406556	-0.209406	0.0376823
S_MF_Euler_Curv_Energy	214	0.187362	0.0337545	-0.0448281	0.0733813
S_GLCM_4_Entropy	215	-0.186956	0.0387548	-0.177972	0.0384308
D_HH_3_Dyn_Range	216	-0.186526	0.0411727	-0.228615	0.033002
D_MF_Comp_Mean	217	0.186318	0.041365	0.209588	0.0382463
D_HL_2_Mean	218	-0.183925	0.0403615	-0.0963841	0.0334991
D_LH_1_CDF_l2s	219	-0.183858	0.0429938	-0.0977241	0.0663649
S_LH_1_Mean	220	-0.182976	0.0464104	-0.196523	0.0420349
S_RAW_Comp	221	0.182788	0.0393173	0.102093	0.0434156
D_HH_3_Mean	222	-0.182781	0.0420856	-0.214885	0.0342814
S_HL_3_RSyy	223	-0.181891	0.043359	-0.13618	0.0405429
D_FRACTAL_ICDF_0.001	224	0.181689	0.0416263	0.175082	0.0315478
D_FRACTAL_ICDF_0.95	225	-0.18143	0.0426475	-0.176252	0.0391423
D_HH_3_ICDF_0.999	226	-0.181263	0.046022	-0.228313	0.0285463
D_MF_Area_Max_Slope	227	-0.179753	0.0436758	-0.0812352	0.0470779
D_LH_3_Mean	228	-0.179744	0.0397709	-0.213675	0.0272077
S_HL_2_ICDF_0.999	229	-0.179617	0.0396066	-0.187518	0.0433022
D_LH_4_Skew	230	-0.178883	0.0416507	-0.171857	0.0389076
D_LH_4_ICDF_0.999	231	-0.178804	0.0422791	-0.218431	0.0447207
S_GLCM_4_Energy	232	0.178563	0.0389134	0.135754	0.0450371
D_LH_1_Dyn_Range	233	-0.177355	0.041794	-0.207347	0.0294279
D_LH_3_CDF_g2s	234	-0.176956	0.0450021	-0.141296	0.0467365
D_HL_4_Dyn_Range	235	-0.176905	0.0476763	-0.122576	0.0568631
S_HL_3_z_Mean	236	-0.176866	0.0395818	-0.197551	0.0340141
S_HL_4_ICDF_0.25	237	0.176485	0.0378932	0.204148	0.0368669
S_HH_3_ICDF_0.99	238	-0.176378	0.0363077	-0.104539	0.0454734
D_HH_3_z_Mean	239	-0.176034	0.0430391	-0.183496	0.0396319
S_HH_2_CDF_g2s	240	-0.176024	0.0371232	-0.118762	0.0373853
S_LH_3_ICDF_0.01	241	0.174908	0.0393849	0.138326	0.0433019
S_LH_3_z_Mean	242	-0.174659	0.039626	-0.231411	0.0294399
S_FRACTAL_Kurtosis	243	0.174299	0.0529708	-0.0959646	0.0410351
S_HH_1_ICDF_0.999	244	-0.174164	0.0360982	-0.0264879	0.0494361
D_LSTD_Dyn_Range	245	-0.174081	0.0437907	-0.205594	0.0410125
D_LH_4_ICDF_0.25	246	-0.173505	0.0382641	-0.167724	0.03835
S_GLCM_2_Entropy	247	-0.173401	0.0392462	-0.156776	0.0392186
D_HH_4_Energy	248	-0.17248	0.0413234	-0.17009	0.036113
D_RAW_Dyn_Range	249	-0.172378	0.0396612	-0.0849079	0.0423189
D_LH_4_CDF_g2s	250	-0.172013	0.0414671	-0.118217	0.0462619
D_FRACTAL_RSxy	251	0.171657	0.044849	0.00145742	0.0399753
S_LSTD_Mean	252	-0.170928	0.0363586	-0.170891	0.0345728
D_HL_3_RSxy	253	0.170921	0.0399107	0.0042575	0.0430563
D_LH_3_ICDF_0.75	254	-0.170779	0.0394804	-0.143194	0.0417472
D_LH_4_ICDF_0.95	255	-0.170291	0.0398852	-0.264465	0.0299356
S_HL_2_STD	256	-0.170214	0.0426317	-0.133326	0.037376
S_MF_Euler_STD	257	0.170066	0.0358304	0.0346556	0.0303434
D_HL_2_z_Mean	258	-0.169773	0.0386128	-0.0620659	0.0377568
S_LH_4_ICDF_0.75	259	-0.169606	0.0355369	-0.157755	0.034309
S_FRACTAL_Signal_Surf	260	0.16921	0.0352289	0.146079	0.0338338
D_RAW_Kurtosis	261	0.169004	0.0392176	0.184256	0.040308
D_FRACTAL_ICDF_0.99	262	-0.167299	0.0436826	-0.221827	0.042146
S_GLCM_2_Energy	263	0.167191	0.0399254	0.109038	0.0457853
S_LSTD_z_Range	264	0.167154	0.0420993	0.130892	0.050711
S_LH_4_ICDF_0.05	265	0.166562	0.0346989	0.176398	0.0386004
D_HL_4_RSxy	266	0.166081	0.0405676	0.00921079	0.0448234
D_FRACTAL_ICDF_0.999	267	-0.165861	0.0437433	-0.255643	0.0406514
S_HH_1_CDF_g2s	268	-0.16554	0.043226	-0.0935395	0.0393936
S_LH_3_ICDF_0.999	269	-0.165503	0.0439149	-0.136618	0.052167
S_LH_4_Entropy	270	0.165279	0.0429284	0.226266	0.0336128
S_LH_3_Mean	271	-0.164212	0.0391437	-0.234875	0.0315712
D_MF_Cont_Slope_Loc	272	-0.16383	0.0440086	-0.0223813	0.0557008
S_HH_4_z_Range	273	0.163432	0.0430945	0.174727	0.0458921
D_HH_3_CDF_l2s	274	-0.162891	0.0438016	-0.144922	0.0494714
D_HH_4_RSxy	275	0.162462	0.0435993	0.0102282	0.0414055
D_HH_2_Energy	276	0.162421	0.0435336	0.226703	0.0341821
D_LSTD_ICDF_0.95	277	-0.161748	0.0394403	-0.185479	0.0397709
S_LH_2_ICDF_0.75	278	-0.161644	0.0401867	-0.160835	0.037658
D_HL_1_CDF_g2s	279	-0.161267	0.04107	-0.0265333	0.0571704
D_FRACTAL_Comp	280	-0.161172	0.0423352	-0.165982	0.0398293
D_LH_2_ICDF_0.001	281	-0.160787	0.0460397	-0.239714	0.0438592
S_LH_1_ICDF_0.999	282	-0.160581	0.0403129	-0.114057	0.0462216
D_HH_3_ICDF_0.99	283	-0.159639	0.0412505	-0.166165	0.037282
D_HL_1_Energy	284	0.159301	0.0488399	0.227566	0.036034
D_HH_4_Entropy	285	-0.159256	0.0446599	-0.149431	0.0448578
D_LH_2_CDF_g2s	286	-0.15922	0.0415436	-0.0146229	0.0571625
S_LH_4_ICDF_0.01	287	0.158713	0.0407896	0.0792235	0.0479164
S_HL_4_Skew	288	-0.158522	0.0422618	-0.177574	0.035194
D_FRACTAL_ICDF_0.75	289	-0.158372	0.0385668	-0.133644	0.0370601
S_HH_2_ICDF_0.001	290	0.157929	0.0402961	0.0883823	0.0592895
D_HL_2_CDF_l2s	291	-0.156759	0.0424316	-0.175511	0.0625086
D_LH_4_Mean	292	-0.156415	0.0425674	-0.185036	0.0415734
S_HL_4_RSyy	293	-0.156377	0.0433465	-0.116874	0.0408584
S_HH_3_ICDF_0.05	294	0.155878	0.0397633	0.158857	0.0370659
S_GLCM_1_Entropy	295	-0.155837	0.0393545	-0.12677	0.0405822
D_GLCM_1_ClusterProm	296	-0.155397	0.03605	-0.284474	0.0355753
S_LH_4_ICDF_0.001	297	0.155337	0.0469021	0.176654	0.0446045
S_RAW_CDF_g2s	298	-0.155086	0.0391413	-0.107745	0.0460845
S_LH_1_z_Mean	299	-0.154801	0.04777	-0.168991	0.0448702
S_HH_4_ICDF_0.75	300	-0.154794	0.03938	-0.180466	0.0387586
S_HH_3_ICDF_0.75	301	-0.154626	0.0401471	-0.133614	0.0369086
D_RAW_Signal	302	0.153548	0.0418408	0.129443	0.0537261
S_HL_2_ICDF_0.001	303	0.152973	0.0423945	0.0685453	0.0434853
D_HL_4_Energy	304	-0.151623	0.0434541	-0.182283	0.0268699
D_MF_Euler_Curv_Energy	305	0.15133	0.0393357	0.123378	0.0618675
S_LH_4_ICDF_0.999	306	-0.151324	0.0481704	-0.215727	0.0481623
S_RAW_Energy	307	0.151137	0.0412292	0.156268	0.0382219
D_HH_2_Dyn_Range	308	-0.150936	0.0396789	-0.273961	0.0374338
D_HL_1_Entropy	309	0.1508	0.0467836	0.176353	0.0427193
D_LH_3_ICDF_0.25	310	-0.150086	0.0407054	-0.0975335	0.0430555
S_HH_4_ICDF_0.01	311	0.149723	0.0395696	0.102796	0.0474614
S_HH_4_z_Mean	312	-0.149436	0.0419073	-0.17169	0.0375349
D_FRACTAL_Mean	313	-0.14848	0.033475	-0.126385	0.0344147
S_RAW_Dyn_Range	314	-0.147674	0.0423259	-0.122934	0.0387015
S_LH_4_Energy	315	-0.147072	0.0474797	-0.149566	0.0378843
D_HH_4_ICDF_0.95	316	-0.145473	0.0466515	-0.068336	0.0423338
D_GLCM_2_ClusterProm	317	-0.144688	0.038033	-0.281773	0.0361148
D_HH_1_Energy	318	0.144335	0.0456286	0.217865	0.0361932
D_HL_3_ICDF_0.001	319	-0.144206	0.0452281	0.113017	0.0361522
S_HL_4_ICDF_0.001	320	0.143597	0.0411328	0.0228922	0.0442315
S_HH_3_ICDF_0.001	321	0.142954	0.0454568	0.028609	0.0508786
D_HL_3_ICDF_0.95	322	-0.142814	0.0360219	-0.157891	0.0343089
D_LH_1_Energy	323	0.142641	0.0459353	0.219992	0.0356911
S_HL_2_ICDF_0.95	324	-0.142471	0.0378999	-0.149016	0.0366722
S_HL_1_ICDF_0.01	325	0.142039	0.0422143	0.114014	0.0419751
S_HL_1_Kurtosis	326	-0.141835	0.044966	-0.220508	0.033098
D_LH_2_Dyn_Range	327	-0.141772	0.0410826	-0.131721	0.0396323
D_HL_3_ICDF_0.999	328	-0.141618	0.0444052	-0.104312	0.0397317
S_HL_4_Energy	329	-0.141434	0.0481659	-0.153829	0.0382758
S_GLCM_1_Energy	330	0.140829	0.0409252	0.0788147	0.0468436
S_LH_2_ICDF_0.01	331	0.140556	0.0416941	0.105076	0.0482076
D_FRACTAL_ICDF_0.25	332	-0.140429	0.0333079	-0.126389	0.0343627
S_LSTD_z_Mean	333	0.1399	0.0464056	0.14815	0.0445479
D_HL_3_STD	334	-0.139892	0.0391805	-0.125954	0.0379263
D_HH_3_Kurtosis	335	0.139124	0.0435577	-0.0538609	0.0577499
S_RAW_z_Mean	336	0.138583	0.0374226	0.132129	0.0362269
S_HH_2_ICDF_0.99	337	-0.138516	0.0390657	-0.121243	0.0372767
S_RAW_ICDF_0.01	338	0.138344	0.0405349	0.0963041	0.038152
D_HL_1_RSxy	339	0.138032	0.0454081	-0.0158017	0.0407657
D_LH_3_Entropy	340	-0.137836	0.0413456	-0.128402	0.0394819
S_LSTD_Dyn_Range	341	-0.137454	0.045115	-0.112406	0.0489131
D_HH_3_RSxy	342	0.13732	0.0432124	-0.0155913	0.0398634
D_HL_1_ICDF_0.001	343	-0.136848	0.0452781	-0.117167	0.0447075
D_GLCM_4_ClusterProm	344	-0.136753	0.0387667	-0.264767	0.0371317
S_LH_1_ICDF_0.001	345	0.136688	0.0401797	0.121626	0.0506904
S_HL_4_Entropy	346	0.136226	0.0459124	0.212739	0.0357295
D_LH_1_Entropy	347	0.136121	0.0434416	0.161363	0.0423883
D_HH_1_RSxy	348	0.135385	0.0454096	-0.0184966	0.0404219
D_HH_2_ICDF_0.75	349	0.134301	0.0445473	0.179117	0.0429355
D_HL_1_CDF_l2s	350	-0.134183	0.0420122	-0.000182245	0.0607757
D_HL_2_Energy	351	0.13414	0.0357654	0.207026	0.0340926
S_FRACTAL_Dyn_Range	352	-0.133879	0.0450447	-0.189429	0.0443789
D_HL_3_z_Mean	353	0.133218	0.0399705	0.028596	0.0321327
S_LH_1_Dyn_Range	354	-0.133164	0.0426313	-0.152535	0.0442647
S_RAW_Entropy	355	-0.132811	0.0403529	-0.123091	0.0396361
D_HH_1_Mean	356	-0.132045	0.0408275	-0.170014	0.0327637
D_LH_1_z_Mean	357	0.131851	0.0438476	-0.000222348	0.0437391
S_HH_4_ICDF_0.25	358	0.131809	0.0427587	0.187689	0.0398519
D_LH_1_RSxy	359	0.131311	0.0456315	-0.0194212	0.0403353
S_LH_2_ICDF_0.95	360	-0.131225	0.0371117	-0.147102	0.036432
S_RAW_ICDF_0.999	361	-0.130634	0.0396679	-0.120322	0.0367119
D_FRACTAL_Signal	362	0.130436	0.0438191	0.0651213	0.0559551
D_GLCM_4_Inertia	363	-0.129107	0.0401125	-0.183849	0.0381609
D_HL_4_z_Mean	364	-0.128646	0.0428418	-0.233164	0.0342446
S_MF_Comp_Slope_Loc	365	-0.128464	0.0393859	-0.0656513	0.0412148
D_HL_2_RSxy	366	0.127284	0.0441316	-0.0130252	0.0412511
D_HL_3_ICDF_0.75	367	-0.127197	0.0400517	-0.131649	0.0445406
D_RAW_Comp	368	-0.126603	0.042057	-0.148137	0.0385239
S_RAW_ICDF_0.001	369	0.126268	0.0419895	0.074745	0.0378579
D_LH_2_Skew	370	-0.125848	0.0377966	-0.148881	0.0345579
D_HH_2_RSxy	371	0.125667	0.0452673	-0.0182905	0.0402488
S_LH_4_z_Range	372	0.125664	0.0489542	0.0952754	0.0424111
D_LH_2_ICDF_0.25	373	0.12558	0.0413744	0.123323	0.0441755
S_LH_4_Skew	374	-0.124762	0.0445408	-0.185762	0.0465971
D_HH_2_Mean	375	-0.12439	0.0416635	-0.175406	0.0442052
S_GLCM_4_Correlation	376	0.124072	0.04127	0.0648172	0.037999
D_LH_4_Signal	377	0.123691	0.0436542	0.00100287	0.0581409
D_RAW_RSxy	378	0.12364	0.0454176	-0.04225	0.0403046
S_FRACTAL_Comp	379	0.123567	0.0364204	0.0840329	0.033829
D_HH_2_CDF_g2s	380	-0.123404	0.039205	-0.0809349	0.058871
D_LH_4_Signal_Surf	381	0.122308	0.0431497	0.00198866	0.0601744
D_LH_2_ICDF_0.01	382	-0.122289	0.0396469	-0.1504	0.0408208
D_RAW_CDF_g2s	383	-0.121772	0.0449505	0.00707471	0.0576709
D_LSTD_RSxy	384	0.121496	0.0451214	-0.0211128	0.040612
D_HL_2_z_Range	385	0.121154	0.040665	0.137272	0.0472252
S_HL_1_CDF_l2s	386	-0.120247	0.0422915	-0.116757	0.0390319
S_LH_4_ICDF_0.95	387	-0.120239	0.03863	-0.0898044	0.0404543
D_HH_4_STD	388	-0.12003	0.0403488	-0.129528	0.036409
D_MF_Area_Kurt_signal	389	-0.11996	0.0390993	0.0803274	0.0770988
S_GLCM_2_HaralickCorr	390	-0.119527	0.0381216	-0.13225	0.0355964
D_MF_Cont_STD_signal	391	-0.119354	0.040875	-0.193479	0.0343383
D_LH_2_z_Range	392	0.118898	0.0430941	0.10912	0.0468737
S_HH_4_Mean	393	-0.118778	0.0408126	-0.179924	0.038849
S_GLCM_1_HaralickCorr	394	-0.117677	0.0377971	-0.134562	0.0356912
D_LH_4_ICDF_0.001	395	-0.116784	0.0498645	-0.0348467	0.0522115
D_LH_2_ICDF_0.95	396	-0.116692	0.0399604	-0.117124	0.0392693
S_HL_3_Dyn_Range	397	-0.115812	0.0452768	-0.122784	0.0426831
D_HH_2_z_Range	398	-0.115055	0.0396424	-0.0807244	0.043317
S_FRACTAL_CDF_l2s	399	0.114847	0.0473772	0.0842253	0.0594423
D_HL_3_CDF_l2s	400	-0.114667	0.0446862	-0.135564	0.0475235
S_GLCM_1_DiffMoment	401	0.114629	0.0388706	0.130079	0.0369457
D_HH_1_Entropy	402	0.114435	0.0471545	0.161954	0.0431348
D_LH_2_RSxy	403	0.114222	0.0455862	-0.0261287	0.0396805
S_RAW_ICDF_0.05	404	0.114187	0.0398259	0.12083	0.0374397
D_HH_3_RSyy	405	-0.113662	0.0441294	-0.0896856	0.0343117
S_LH_3_Energy	406	-0.113541	0.045114	-0.0519004	0.0459228
S_HL_3_ICDF_0.25	407	0.113071	0.0390305	0.126428	0.0371199
D_HH_4_Kurtosis	408	0.113068	0.0420294	0.130465	0.03935
D_LH_3_Dyn_Range	409	-0.112786	0.0488269	-0.173123	0.0463761
D_HL_2_ICDF_0.99	410	-0.112752	0.0370768	-0.172142	0.037818
S_HL_3_z_Range	411	0.112479	0.0435179	0.0649447	0.0448384
D_HH_2_ICDF_0.001	412	-0.112331	0.0388386	-0.0746171	0.0426545
S_LH_2_ICDF_0.99	413	-0.112305	0.0406618	-0.0815448	0.0477081
D_MF_Comp_STD_signal	414	-0.112064	0.0509009	-0.137972	0.0468868
D_LH_4_RSxy	415	0.112053	0.0440281	-0.0229639	0.0394415
D_RAW_STD	416	-0.111818	0.0382444	-0.186488	0.0339245
S_LH_1_CDF_l2s	417	-0.111742	0.0432902	-0.12541	0.0372846
S_MF_Comp_STD	418	0.111683	0.0388583	0.0376903	0.0321378
S_GLCM_4_HaralickCorr	419	-0.111581	0.0373081	-0.125085	0.0356523
D_LH_3_z_Range	420	0.111524	0.0457352	0.0311949	0.036516
D_LH_3_Energy	421	-0.111157	0.0387493	-0.017399	0.0480564
D_LH_2_Kurtosis	422	0.10874	0.0412018	0.160549	0.0420478
D_HL_4_ICDF_0.95	423	-0.10872	0.0409755	-0.137693	0.0383353
S_MF_Area_Curv_Energy	424	0.108464	0.0399178	-0.0262097	0.0496236
D_MF_Area_Curv_Energy	425	-0.108393	0.0432487	0.0905089	0.0486637
S_HH_3_ICDF_0.999	426	-0.107464	0.0480061	-0.169254	0.0488296
D_LH_2_z_Mean	427	0.107174	0.0451807	0.0438918	0.0422959
S_HH_2_CDF_l2s	428	-0.107173	0.0461413	-0.0898013	0.0442188
S_LH_3_ICDF_0.001	429	0.10639	0.0435097	0.0682092	0.0553635
S_MF_Comp_Slope_Energy	430	0.106361	0.0382692	-0.0268282	0.0423716
S_HL_1_CDF_g2s	431	-0.105837	0.0450874	-0.0669108	0.0421726
S_HH_1_ICDF_0.001	432	0.105295	0.0418993	0.0756588	0.0407944
S_HH_4_CDF_l2s	433	0.105105	0.0514767	0.0670141	0.0532183
D_HL_2_Kurtosis	434	0.104906	0.043242	0.184327	0.0300642
D_HH_2_Entropy	435	0.104818	0.0407181	0.166592	0.0407334
D_LH_4_Comp	436	0.10475	0.0425922	0.00185023	0.0619587
D_HL_2_Entropy	437	0.104397	0.0394661	0.136583	0.0383655
D_HL_1_ICDF_0.999	438	-0.104357	0.0444045	-0.118558	0.0414923
S_HL_4_CDF_l2s	439	0.104152	0.0448075	0.0365142	0.0401874
S_RAW_ICDF_0.25	440	0.104064	0.0416501	0.121518	0.0381075
D_FRACTAL_Entropy	441	0.103888	0.0424701	0.0969845	0.0373897
D_HL_2_RSyy	442	-0.103659	0.0441163	-0.0899974	0.033841
D_MF_Euler_Skew_signal	443	0.103206	0.044564	0.149815	0.0439964
D_MF_Cont_Curv_Energy	444	0.103161	0.0370031	0.0957103	0.0556772
D_HH_2_ICDF_0.25	445	0.101096	0.0425692	0.158537	0.0431827
S_HL_2_z_Range	446	0.100899	0.0441131	0.0772186	0.0444878
S_LH_2_ICDF_0.05	447	0.100764	0.0386521	0.0978154	0.0384658
D_LSTD_RSyy	448	-0.100604	0.0441184	-0.0824831	0.0338583
D_LH_4_z_Mean	449	-0.100503	0.0440114	-0.134762	0.045117
S_MF_Comp_Max_Slope	450	0.100111	0.038132	0.0598871	0.051758
S_HH_4_ICDF_0.999	451	-0.099847	0.0483054	-0.107055	0.0518064
S_GLCM_2_Correlation	452	0.0995925	0.041811	0.0348336	0.0390761
S_MF_Comp_Mean	453	0.0990652	0.0365333	0.0345967	0.030621
D_HL_1_ICDF_0.75	454	0.0990306	0.0474046	0.177038	0.0422118
S_LSTD_Kurtosis	455	-0.0989579	0.0478486	-0.179282	0.0380977
D_MF_Comp_Slope_Loc	456	-0.0988881	0.0400237	-0.172568	0.039141
D_HH_4_Signal	457	0.0986785	0.0456939	0.0171643	0.0625535
D_HL_2_Skew	458	0.0982469	0.0395718	0.166763	0.0296463
D_HH_2_RSyy	459	-0.0976599	0.0446442	-0.0867848	0.0335724
S_HL_2_ICDF_0.75	460	-0.0971534	0.0404983	-0.108227	0.0380015
S_LH_4_ICDF_0.25	461	0.096879	0.0423818	0.152471	0.0397001
S_GLCM_1_Correlation	462	0.0963719	0.0415872	0.0408145	0.03974
D_MF_Area_STD	463	0.096316	0.0421087	0.124592	0.0492419
D_LH_1_RSyy	464	-0.095974	0.0444848	-0.08379	0.0336208
D_LH_3_RSxy	465	0.095878	0.0433742	-0.0281687	0.0388589
D_HH_1_RSyy	466	-0.0955688	0.0447582	-0.0846053	0.0334736
D_LH_3_z_Mean	467	-0.0953533	0.0380099	-0.153105	0.0325552
S_MF_Euler_Mean	468	0.0953055	0.0356295	0.0711006	0.0356212
D_HH_1_CDF_l2s	469	-0.0952301	0.0420444	-0.00829375	0.0572524
D_FRACTAL_CDF_g2s	470	-0.0945766	0.0457888	-0.136757	0.0428529
D_HL_2_ICDF_0.001	471	-0.0944193	0.042086	0.0833871	0.0271902
D_HH_4_Signal_Surf	472	0.0943937	0.045469	0.0179191	0.0636354
D_GLCM_2_DiffMoment	473	0.0942801	0.0382259	0.110735	0.0393773
D_MF_Cont_Max_Slope	474	0.0939209	0.0453368	0.0773041	0.0469912
S_MF_Cont_Curv_Energy	475	0.0933053	0.0388065	-0.0289836	0.0385348
D_LH_1_z_Range	476	0.093185	0.0427483	0.138732	0.0437268
D_LH_3_Skew	477	-0.093114	0.0353551	-0.0265752	0.0303521
D_HL_1_RSyy	478	-0.0925758	0.0444339	-0.084901	0.0335315
D_HH_4_Comp	479	0.0924352	0.0449571	0.0182297	0.0645712
S_RAW_Kurtosis	480	0.092357	0.0434071	0.0622522	0.0496989
D_HL_3_Dyn_Range	481	0.0920179	0.0414038	0.0541012	0.0387733
S_HL_3_ICDF_0.001	482	0.091988	0.0440064	0.117276	0.0448915
S_RAW_STD	483	-0.0913484	0.0414078	-0.0482299	0.0424393
D_HH_2_ICDF_0.01	484	-0.0909072	0.0406667	-0.0731127	0.0445737
S_HH_4_Entropy	485	0.0907191	0.0459911	0.158274	0.0381952
S_HH_4_Energy	486	-0.0903974	0.0500116	-0.123326	0.0403022
S_LH_3_z_Range	487	0.090277	0.0404468	0.0799306	0.045989
D_LH_1_Skew	488	-0.0901696	0.0382802	-0.0197073	0.0531652
S_HL_1_ICDF_0.99	489	-0.0894405	0.0408832	-0.0821122	0.0415978
D_LH_3_Comp	490	0.0893928	0.0437876	0.00795748	0.0578927
D_HH_1_Dyn_Range	491	-0.0892994	0.0404584	-0.129212	0.042374
D_HH_4_RSyy	492	-0.0892425	0.044136	-0.0891171	0.0349543
D_GLCM_1_Inertia	493	0.0890438	0.0391754	-0.00301457	0.0451589
D_FRACTAL_z_Range	494	0.0887735	0.0445666	0.156513	0.0377404
D_HH_4_Mean	495	-0.0885868	0.0426433	-0.194536	0.0339064
D_LSTD_Mean	496	0.0884524	0.0386444	0.0916164	0.0413922
S_MF_Area_Kurt_signal	497	0.0882159	0.0391476	-0.053155	0.059282
S_HH_2_ICDF_0.01	498	0.0881109	0.0384469	0.0710421	0.0370821
S_FRACTAL_RSxy	499	-0.0878754	0.0371655	-0.0380911	0.0260365
D_HL_3_Signal_Surf	500	0.0878586	0.0428353	8.68897e-05	0.0619952
D_HL_4_RSyy	501	-0.0873392	0.0425541	-0.073399	0.0345471
D_HL_4_ICDF_0.25	502	-0.0862513	0.0454523	-0.162823	0.0402884
S_FRACTAL_Energy	503	0.0860695	0.0509766	-0.0380006	0.0574247
D_LH_3_Signal_Surf	504	0.0858343	0.0444126	-0.000529608	0.0565794
S_HH_1_ICDF_0.99	505	-0.0857909	0.0428116	-0.0248308	0.0423442
S_HL_3_CDF_l2s	506	-0.0857004	0.0493221	-0.0965194	0.0449433
D_LH_4_Entropy	507	-0.0855525	0.0412655	-0.127031	0.0428526
D_HL_3_RSyy	508	-0.0854455	0.0431393	-0.0862723	0.0341379
D_LH_2_RSyy	509	-0.0852919	0.0445234	-0.0829834	0.0340526
S_MF_Cont_Mean	510	0.0849918	0.0374339	0.0575599	0.0364896
S_HH_3_Energy	511	-0.0837034	0.0425245	-0.0281547	0.0449222
S_HL_2_CDF_g2s	512	-0.0836507	0.0474409	-0.0679847	0.0531486
D_HL_1_STD	513	0.0832349	0.0472484	0.10121	0.0465027
S_MF_Cont_Kurt_signal	514	0.0829089	0.0366028	-0.0508073	0.0504996
D_HL_3_Signal	515	0.0827146	0.0429743	-0.00548496	0.0612753
D_LH_1_ICDF_0.99	516	0.0826092	0.0450914	0.0250163	0.046116
D_MF_Comp_Skew_signal	517	-0.0819336	0.0541858	0.0126231	0.0526998
D_RAW_ICDF_0.95	518	-0.0818175	0.0424428	0.00946185	0.0556256
S_HL_4_Dyn_Range	519	-0.0816201	0.0419607	-0.012928	0.0439486
D_HH_3_Energy	520	0.0812921	0.0357757	0.168374	0.0363242
S_HL_4_Mean	521	-0.0809313	0.0417645	0.00666793	0.0400396
D_FRACTAL_RSyy	522	-0.080732	0.0440625	-0.0800766	0.0317758
S_HH_2_Dyn_Range	523	-0.0803059	0.0427373	-0.0584733	0.0450385
D_RAW_CDF_l2s	524	-0.0794744	0.0365176	0.0234023	0.0480858
D_HL_3_CDF_g2s	525	-0.079231	0.035388	-0.072464	0.0340343
S_LSTD_ICDF_0.25	526	-0.0792305	0.0407997	-0.0914755	0.0377011
D_HH_4_Skew	527	-0.0790519	0.0480205	0.103361	0.0474246
D_LH_3_Signal	528	0.0789847	0.0454859	-0.0100381	0.0551197
D_LH_4_ICDF_0.75	529	-0.0786417	0.0399799	-0.112196	0.0382043
D_RAW_ICDF_0.05	530	0.0782941	0.0399305	0.0860098	0.0380794
S_LH_1_Kurtosis	531	-0.0782431	0.048724	-0.212962	0.0525626
S_HH_1_RSxy	532	-0.0781658	0.0369831	-0.0423973	0.0266097
S_LSTD_CDF_g2s	533	0.0780265	0.0458815	0.0882668	0.0554611
S_LH_1_ICDF_0.01	534	0.0777374	0.0415426	0.0302243	0.0412357
S_LH_1_z_Range	535	-0.0777199	0.0446155	-0.142495	0.0471079
D_HH_2_STD	536	0.0776541	0.0438573	0.0954317	0.0455299
D_LSTD_CDF_g2s	537	0.0767196	0.0414306	0.124179	0.0410639
S_MF_Area_Skew_signal	538	0.0765607	0.0386018	-0.0125515	0.0467879
S_HH_2_STD	539	-0.0758607	0.0389269	-0.0602634	0.0366669
S_RAW_Mean	540	0.0756399	0.0439268	0.09234	0.0386064
S_LH_2_z_Range	541	0.0755165	0.0486077	0.0121519	0.0493969
S_HL_2_ICDF_0.05	542	0.0753671	0.0408316	0.0802559	0.0390197
D_LH_1_CDF_g2s	543	-0.0752191	0.0426762	0.0389411	0.048931
D_LH_3_RSyy	544	-0.0749683	0.0438971	-0.0711325	0.034446
S_LH_3_Entropy	545	0.0749256	0.0438452	0.0367358	0.043647
S_HH_4_ICDF_0.001	546	0.074758	0.0479008	0.164023	0.0479265
S_HH_3_Dyn_Range	547	-0.074485	0.0468669	-0.0952394	0.0485434
D_HL_3_Kurtosis	548	-0.0744158	0.0416032	0.15579	0.0289474
S_RAW_CDF_l2s	549	0.0741417	0.042731	0.0815046	0.0434376
D_HL_2_ICDF_0.25	550	0.074053	0.0430091	0.114176	0.0454345
D_HL_2_ICDF_0.75	551	0.0739305	0.0407915	0.140475	0.0444118
S_MF_Area_Slope_Energy	552	0.0739277	0.0422323	0.057103	0.0465683
D_HH_3_STD	553	-0.073449	0.0412085	-0.0894173	0.0454243
S_RAW_RSxy	554	-0.0729796	0.0367732	-0.0508068	0.0275519
S_HH_3_CDF_g2s	555	-0.072642	0.0493268	-0.069399	0.0479471
D_RAW_ICDF_0.99	556	-0.0724568	0.0461352	0.00142077	0.0582603
S_MF_Area_Max_Slope	557	0.0723414	0.0434782	0.0552518	0.0481525
D_LH_2_Mean	558	0.0723344	0.0442114	-0.0120845	0.0385564
S_LH_2_Kurtosis	559	-0.0723301	0.0478053	-0.21128	0.0462057
D_HL_2_STD	560	0.0719715	0.0391823	0.063828	0.0411684
S_HL_1_STD	561	-0.0717108	0.0424249	-0.0699005	0.0395629
S_HL_1_Skew	562	0.0713863	0.0478065	0.131459	0.032907
S_MF_Cont_Skew_signal	563	0.0712844	0.0388729	0.0268259	0.0402766
S_MF_Comp_Skew_signal	564	0.070681	0.0387717	-0.00595455	0.0398889
D_LSTD_CDF_l2s	565	-0.0702595	0.0526262	-0.0172828	0.0544845
D_FRACTAL_Signal_Surf	566	-0.0702256	0.0453772	-0.168396	0.0408225
D_HL_3_Comp	567	0.0701027	0.0425405	0.00357544	0.0620234
D_HH_4_ICDF_0.75	568	-0.0691316	0.041746	-0.0635707	0.042932
D_LSTD_ICDF_0.75	569	0.0690461	0.0373431	0.028615	0.0381818
S_HH_1_CDF_l2s	570	-0.068657	0.0451476	-0.0538507	0.0396766
S_RAW_ICDF_0.75	571	0.0683137	0.0413575	0.069695	0.0417483
D_LSTD_ICDF_0.05	572	0.0681988	0.0421411	0.0994022	0.0477143
D_MF_Area_Slope_Loc	573	-0.0678209	0.049386	-0.0027927	0.0580368
S_LH_2_CDF_g2s	574	-0.0675919	0.0473271	-0.0439223	0.0465289
S_HH_1_ICDF_0.01	575	0.0672465	0.0431476	0.0120726	0.043158
S_HL_1_ICDF_0.05	576	0.0672091	0.0439211	0.0444191	0.0407692
D_HH_1_CDF_g2s	577	-0.0669428	0.0412446	0.0200167	0.0543211
S_LSTD_Skew	578	-0.0663407	0.0498144	-0.166882	0.0435847
S_HL_4_z_Mean	579	-0.0662361	0.0414375	-0.0138284	0.0390757
S_LH_2_Skew	580	-0.0659673	0.043847	-0.116185	0.0415123
S_HL_1_ICDF_0.95	581	-0.0658094	0.0432939	-0.0603235	0.0407486
D_RAW_RSyy	582	-0.0654983	0.0424114	-0.0783582	0.0328947
D_LH_4_CDF_l2s	583	-0.0654349	0.0410296	-0.104723	0.0310557
D_HH_3_Signal_Surf	584	0.0650091	0.0446693	0.00621	0.0570187
S_MF_Euler_Skew_signal	585	0.0649009	0.0374125	0.0814394	0.0426301
D_LH_4_RSxx	586	-0.0648584	0.045167	-0.140885	0.0394627
D_HH_3_Entropy	587	0.0647792	0.0349456	0.108284	0.0349993
S_HH_3_ICDF_0.25	588	0.0647597	0.0404745	0.114909	0.037317
D_LSTD_ICDF_0.01	589	0.0641626	0.0402764	0.097925	0.0460493
S_HH_2_RSxy	590	-0.0639243	0.0369425	-0.037753	0.026052
D_RAW_Energy	591	-0.0634888	0.0430338	-0.0546264	0.0437086
S_LH_3_Dyn_Range	592	-0.0626674	0.0421485	-0.101792	0.0480705
S_LH_4_CDF_g2s	593	0.0624827	0.0438103	0.0806253	0.0370449
D_LH_4_Dyn_Range	594	0.0624672	0.0460918	0.0477917	0.0399477
D_FRACTAL_CDF_l2s	595	-0.0623037	0.0462342	-0.11898	0.043754
S_LH_1_Skew	596	0.0614291	0.0407285	0.149913	0.0502209
S_HL_3_CDF_g2s	597	-0.0613324	0.0522029	0.0404293	0.0433847
S_FRACTAL_ICDF_0.999	598	-0.061258	0.0463539	-0.195327	0.0369338
S_LH_3_CDF_g2s	599	0.0611622	0.0407406	0.0488683	0.0381863
S_LH_4_z_Mean	600	-0.0605688	0.0455733	-0.0512041	0.0456648
S_MF_Comp_STD_signal	601	-0.0603183	0.0424273	-0.00402412	0.0458839
S_HL_1_RSxy	602	-0.0602573	0.037202	-0.0386087	0.026461
D_HL_3_Entropy	603	-0.0599664	0.0374617	-0.0577026	0.0349951
D_HH_3_Comp	604	0.0595968	0.0442465	0.00863582	0.0588044
D_HH_2_ICDF_0.99	605	-0.0594443	0.0397792	-0.0508915	0.0455915
D_LH_2_CDF_l2s	606	-0.0590073	0.0421776	-0.104381	0.056186
D_LH_1_Mean	607	0.0589007	0.0423442	-0.0718892	0.0364664
S_HL_1_Dyn_Range	608	-0.058846	0.0425768	-0.101673	0.0403518
S_LH_1_RSxy	609	-0.0586929	0.0364341	-0.0312376	0.0260777
D_HH_3_Signal	610	0.0585028	0.0448926	0.00307094	0.0551162
S_LH_4_Dyn_Range	611	-0.0583777	0.0466346	-0.102677	0.0431664
D_HL_1_ICDF_0.95	612	0.0581989	0.0463831	0.0863083	0.0448697
D_HL_1_ICDF_0.25	613	0.0581077	0.0462299	0.130594	0.0488256
D_HL_3_ICDF_0.25	614	-0.0580028	0.0413391	-0.0889138	0.0399724
S_HH_3_Mean	615	-0.0578922	0.0495516	-0.0831971	0.0501891
D_HL_2_ICDF_0.95	616	0.0577421	0.0409535	0.0179534	0.0413328
D_LSTD_Kurtosis	617	-0.0574976	0.0406559	0.0690695	0.0864399
D_LH_2_Energy	618	0.0571803	0.0380838	0.174732	0.0382153
S_LH_3_ICDF_0.25	619	0.0569309	0.0381887	0.0958443	0.035532
S_RAW_ICDF_0.99	620	-0.05688	0.0419816	-0.053085	0.0405798
S_MF_Comp_Mean_signal	621	-0.0558442	0.0391029	-0.0238022	0.0365348
D_HH_3_Skew	622	-0.0556932	0.0475283	-0.150592	0.039375
D_HH_2_ICDF_0.05	623	0.0556414	0.0451629	0.0924577	0.0471835
D_HH_1_ICDF_0.01	624	0.0556255	0.045284	0.0344643	0.0457949
D_HL_4_Kurtosis	625	0.0551531	0.0461778	0.0836209	0.0496376
D_MF_Euler_Mean_signal	626	0.0550173	0.0414839	0.0794561	0.0478387
D_HH_2_z_Mean	627	-0.05492	0.0448009	-0.15276	0.0463942
S_HH_1_ICDF_0.95	628	-0.0548774	0.0427487	-0.014191	0.0413635
S_LH_1_ICDF_0.05	629	0.0545924	0.0431009	0.0358651	0.0411292
D_HL_2_CDF_g2s	630	-0.0544126	0.0414532	-0.0124158	0.0500838
D_LH_1_ICDF_0.95	631	0.0544018	0.0466567	0.0820731	0.0466011
D_LH_1_ICDF_0.75	632	0.0536742	0.0447545	0.139913	0.0459556
S_MF_Euler_Mean_signal	633	-0.0535441	0.037917	-0.0532645	0.037197
S_LSTD_ICDF_0.001	634	0.0529859	0.0413177	0.0451406	0.0361189
D_RAW_ICDF_0.01	635	0.0529529	0.0409369	0.0317841	0.0351474
D_HH_4_z_Range	636	0.052536	0.0423559	0.106532	0.0398301
D_HH_3_ICDF_0.95	637	-0.0524963	0.0430726	-0.0100909	0.0408604
D_LH_4_Energy	638	-0.0522833	0.0409747	-0.146855	0.0320077
D_HH_3_ICDF_0.25	639	-0.0519941	0.0361327	0.021657	0.0411406
S_HH_3_Entropy	640	0.0513244	0.0418315	0.0248704	0.0424317
S_HH_2_ICDF_0.95	641	-0.0512397	0.0435867	-0.0507292	0.0412666
D_LH_1_ICDF_0.25	642	0.0511715	0.0403697	0.131705	0.0444555
S_HL_2_ICDF_0.01	643	0.0510584	0.045301	0.03883	0.0423327
S_LH_4_Mean	644	-0.0507551	0.044999	-0.0483343	0.0447614
S_HH_3_Kurtosis	645	-0.0503773	0.050925	-0.112273	0.0527727
D_HL_2_ICDF_0.01	646	-0.0497699	0.0381063	-0.0151228	0.0460994
S_GLCM_1_ClusterShade	647	-0.0497432	0.0443417	0.00967258	0.0451984
D_LH_3_Kurtosis	648	0.0495843	0.0426298	-0.0185669	0.0221639
S_GLCM_2_ClusterShade	649	-0.0495363	0.0447338	0.0242828	0.0455248
D_HH_1_ICDF_0.25	650	0.0489672	0.0433278	0.151052	0.0436656
S_HH_1_Kurtosis	651	-0.0488508	0.0431848	-0.111871	0.0683445
D_MF_Euler_Kurt_signal	652	-0.0487783	0.0441234	-0.0509296	0.0469767
D_GLCM_4_ClusterShade	653	-0.0478696	0.049716	-0.1718	0.051338
D_HL_1_Dyn_Range	654	-0.047503	0.0419783	0.0336304	0.0461045
S_HL_4_Kurtosis	655	0.047055	0.0438023	0.0972503	0.0442864
S_LH_2_Dyn_Range	656	-0.0465999	0.0468669	-0.0773357	0.0499636
D_HH_2_Kurtosis	657	-0.0465812	0.0388304	0.109433	0.0483763
S_RAW_z_Range	658	0.0464007	0.041516	0.0148474	0.0416473
D_LH_1_STD	659	0.0459322	0.0441149	0.0789349	0.0461889
S_HH_4_Skew	660	-0.0453029	0.0515684	0.0380145	0.0559111
D_HH_1_Comp	661	0.0446462	0.045773	0.0185691	0.0467182
D_LH_3_RSxx	662	-0.0446054	0.0451927	-0.12553	0.0396635
S_HH_3_z_Range	663	0.0442483	0.0475219	-0.00111645	0.0502172
D_GLCM_4_Energy	664	-0.0440817	0.0417637	0.120904	0.0466394
S_LH_4_CDF_l2s	665	-0.043979	0.0449645	0.0395659	0.0461821
D_HH_3_ICDF_0.05	666	-0.0435359	0.0361388	0.00854925	0.0342791
D_HH_1_ICDF_0.75	667	0.0434847	0.0449818	0.136981	0.0445876
S_HL_2_RSxy	668	-0.0434783	0.0379579	-0.0390407	0.0261697
D_HH_1_Kurtosis	669	0.0433501	0.0421467	0.139538	0.0465319
D_HH_1_Signal_Surf	670	0.043124	0.0459296	0.0191384	0.0464349
D_RAW_Mean	671	-0.043065	0.0453028	0.0825171	0.0499663
S_HH_2_ICDF_0.05	672	0.0427329	0.0418486	0.0260083	0.0398333
S_HH_2_Kurtosis	673	-0.042416	0.0460314	-0.13285	0.0582442
D_LH_2_ICDF_0.75	674	0.0422984	0.0399703	0.0845359	0.0464975
S_HL_2_Energy	675	-0.0422346	0.0421401	-0.00187272	0.0409713
S_LH_1_ICDF_0.25	676	-0.0418917	0.0425298	-0.0333388	0.0402648
D_HH_2_Skew	677	-0.0417814	0.0407055	-0.163439	0.0302895
D_HL_1_ICDF_0.05	678	0.0417699	0.0464826	0.0726955	0.0479689
S_LH_4_RSxy	679	0.0411718	0.0401988	0.0431305	0.0323269
D_LH_4_RSyy	680	-0.040902	0.0439088	-0.0589368	0.0347675
S_HH_1_ICDF_0.05	681	0.040699	0.0429148	0.00444742	0.0418323
D_HL_1_z_Range	682	0.0406202	0.0401243	0.236434	0.0369927
D_HL_2_Dyn_Range	683	-0.0405926	0.0446909	-0.0168896	0.0472577
S_HH_2_Entropy	684	0.0401666	0.0407715	0.0424403	0.0407322
D_HL_1_Comp	685	0.0399621	0.045239	0.0106762	0.0474447
S_HH_1_ICDF_0.25	686	-0.0398603	0.0450418	-0.0390104	0.0405361
D_MF_Area_Mean	687	-0.0395003	0.0453929	0.0854492	0.0495582
S_HH_1_Dyn_Range	688	-0.0394998	0.0444582	0.00479027	0.0466547
D_HH_1_Signal	689	0.0394508	0.0464971	0.0196945	0.0461492
D_LH_2_RSxx	690	-0.0394168	0.0451823	-0.116507	0.0402626
S_MF_Comp_Kurt_signal	691	-0.0393135	0.0444971	-0.109415	0.0432826
D_LH_1_ICDF_0.999	692	-0.0392616	0.0406441	-0.0883868	0.0390284
D_HL_3_Skew	693	-0.0392156	0.0409906	0.113922	0.0388819
S_HH_2_Energy	694	-0.0389191	0.0414387	-0.0514489	0.0443816
D_MF_Area_Mean_signal	695	-0.0384073	0.0442061	0.0661189	0.0523284
D_MF_Cont_Mean	696	0.0383242	0.045569	-0.0457207	0.0428614
S_LH_1_STD	697	-0.0383204	0.0418892	-0.0250643	0.0381252
D_HL_2_ICDF_0.05	698	0.0381323	0.0414971	0.0627091	0.0412618
D_HH_3_z_Range	699	0.038101	0.0392517	-0.0298026	0.0413992
S_MF_Cont_STD_signal	700	-0.0377067	0.0408728	-0.0458925	0.0427201
D_MF_Comp_Mean_signal	701	-0.037704	0.0406928	0.0735838	0.0524749
D_GLCM_2_Inertia	702	-0.0370651	0.0393812	-0.120527	0.0397241
S_HH_3_z_Mean	703	-0.0368054	0.0478863	-0.0244448	0.0499965
D_LSTD_Signal	704	0.0365649	0.0442378	-0.0117979	0.052934
D_FRACTAL_Skew	705	-0.0365543	0.0485897	0.0397554	0.0470258
D_MF_Comp_Kurt_signal	706	0.0364214	0.042412	0.0797328	0.0395195
D_HL_1_Signal_Surf	707	0.0362865	0.0454913	0.00832479	0.0474613
D_MF_Area_STD_signal	708	-0.0358823	0.0422909	0.0390531	0.0525034
S_MF_Area_Slope_Loc	709	-0.0356406	0.0353182	-0.0142552	0.0330797
D_FRACTAL_ICDF_0.01	710	-0.0356395	0.0421629	0.0159523	0.0391722
D_LH_1_Comp	711	0.0349275	0.0448103	0.0129297	0.0463821
D_HH_1_ICDF_0.001	712	0.0348567	0.0424894	-0.0259649	0.0431888
D_HH_2_RSxx	713	-0.0344312	0.0452333	-0.107957	0.0408947
S_HL_3_Kurtosis	714	0.0342348	0.0454504	-0.0511516	0.0421315
D_LH_1_Kurtosis	715	-0.0335455	0.0409196	0.142093	0.0460021
S_HH_1_z_Range	716	-0.0333617	0.0420251	-0.0343389	0.0481233
S_LH_1_ICDF_0.99	717	-0.0331275	0.0397495	0.00346593	0.0381826
S_HH_1_STD	718	-0.0330866	0.0437839	-0.00850585	0.0408575
D_RAW_Entropy	719	-0.0329162	0.047028	-0.059224	0.0407484
D_HL_1_RSxx	720	-0.0326253	0.0452233	-0.107461	0.0412094
S_HH_4_Kurtosis	721	0.032332	0.0524168	0.0428947	0.0516874
D_RAW_ICDF_0.75	722	-0.0323093	0.0425743	0.0550471	0.0547022
S_HH_2_Skew	723	0.0316887	0.0417632	-0.180293	0.0340966
S_LSTD_ICDF_0.01	724	0.0315984	0.0439923	0.0253743	0.036592
S_HL_3_Energy	725	0.0311308	0.0425622	0.0492572	0.0438347
D_LH_4_Kurtosis	726	0.0307767	0.0506096	0.000502726	0.0419716
D_HH_2_ICDF_0.95	727	0.0307507	0.0448956	0.0631275	0.047066
S_HL_3_Entropy	728	-0.0307143	0.0443226	-0.0451667	0.0424884
S_HL_2_Kurtosis	729	-0.0304147	0.0455729	-0.0511861	0.0440274
D_GLCM_2_Entropy	730	0.0303072	0.0427884	-0.00124644	0.0415632
D_HL_4_Comp	731	0.0300854	0.0457317	-0.0105323	0.0664667
S_LSTD_CDF_l2s	732	-0.0300802	0.0437427	0.0317228	0.0453576
S_HL_1_ICDF_0.25	733	-0.0300098	0.0438633	-0.0223643	0.0402499
D_GLCM_1_Energy	734	-0.0300094	0.0422712	0.122546	0.044648
D_FRACTAL_RSxx	735	-0.0293611	0.0453373	-0.112345	0.0395585
D_HH_1_RSxx	736	-0.0293155	0.0461678	-0.107972	0.0413148
D_HL_4_CDF_g2s	737	0.0290799	0.0401509	0.0788624	0.0570817
D_MF_Euler_Slope_Loc	738	0.0288935	0.0436946	0.0557186	0.0532387
D_HL_1_Signal	739	0.0287596	0.0456935	0.00594022	0.04747
D_LH_1_Signal_Surf	740	0.0284557	0.0450302	0.0102133	0.0464642
S_GLCM_4_ClusterShade	741	-0.0284543	0.0452862	0.0511292	0.0463115
S_MF_Cont_Mean_signal	742	-0.0283675	0.0374624	-0.0195752	0.0346936
S_HH_2_ICDF_0.75	743	-0.0281338	0.042166	-0.0422844	0.0410557
S_LH_1_CDF_g2s	744	-0.0280854	0.0483583	-0.0239274	0.0465431
S_HH_3_RSxy	745	-0.0279114	0.0400715	-0.0220091	0.0280026
S_MF_Area_Mean_signal	746	-0.027813	0.038096	-0.011415	0.0351828
D_LH_1_RSxx	747	-0.0277391	0.0457458	-0.110197	0.0408547
D_FRACTAL_Energy	748	0.0274711	0.0407902	0.0414963	0.0411335
D_HL_3_Mean	749	-0.0274438	0.0381472	-0.052264	0.0249548
S_LH_1_ICDF_0.75	750	-0.0272128	0.0432222	-0.0121789	0.0407531
D_HL_2_Signal	751	0.0261847	0.0461246	-0.00370528	0.0524114
S_LH_1_Energy	752	-0.0259381	0.0416304	-0.0493891	0.0450543
D_HL_4_ICDF_0.001	753	0.0259253	0.044211	0.0980669	0.0530051
D_LSTD_RSxx	754	-0.0258285	0.0456101	-0.110613	0.0407207
S_LH_1_ICDF_0.95	755	-0.0255627	0.0428703	-0.00213429	0.040371
S_MF_Euler_Slope_Loc	756	-0.0252774	0.0372144	-0.0324567	0.0355692
D_HH_1_STD	757	0.0252199	0.0467607	0.0831451	0.0464927
S_HL_2_ICDF_0.25	758	-0.0250869	0.0413925	-0.000549116	0.0397718
D_FRACTAL_Kurtosis	759	-0.0247393	0.0439424	0.129681	0.0350441
D_LSTD_z_Range	760	-0.0246419	0.0422963	-0.0681979	0.037335
D_HH_1_ICDF_0.05	761	0.024212	0.0470781	0.0716936	0.0470796
D_LSTD_z_Mean	762	-0.0240625	0.0463097	0.0966572	0.0481377
S_HL_1_ICDF_0.75	763	-0.0239092	0.0427165	-0.0366245	0.0387304
S_HL_1_z_Range	764	0.0238657	0.0442551	-0.0864845	0.0441256
D_RAW_z_Range	765	-0.0233554	0.0436925	-0.154173	0.0340921
D_LSTD_ICDF_0.001	766	0.0233011	0.0440604	0.0694317	0.0436322
D_HL_4_Skew	767	0.0232464	0.042569	0.172491	0.0343709
D_GLCM_4_Entropy	768	-0.0231581	0.0406436	-0.0296102	0.040716
S_LH_2_CDF_l2s	769	0.0225193	0.0418825	0.0501833	0.0428034
S_MF_Area_Mean	770	-0.0224435	0.0376066	-0.0066253	0.0336921
S_GLCM_4_ClusterProm	771	0.0223113	0.042775	0.0257881	0.0459695
D_HL_4_z_Range	772	0.0220766	0.0457147	0.0332657	0.0423315
D_LH_2_Signal	773	0.021875	0.0440682	-0.0163846	0.0494712
D_LH_2_ICDF_0.05	774	-0.0218492	0.0359424	-0.0288118	0.0381979
S_HH_2_ICDF_0.25	775	-0.0212789	0.0427632	-0.00585454	0.0388134
D_LH_2_Comp	776	0.0208967	0.0442504	-0.00466357	0.0496979
S_MF_Euler_STD_signal	777	-0.0206587	0.0421026	0.00317116	0.0441441
D_MF_Area_Skew_signal	778	0.020638	0.043292	0.111639	0.0518242
D_HH_1_z_Range	779	-0.0201853	0.0404209	0.0252879	0.0591864
D_HL_3_RSxx	780	0.0201421	0.0463369	-0.0755413	0.0424907
D_LSTD_Comp	781	-0.0200864	0.0471568	-0.0729354	0.0433543
D_LH_1_Signal	782	0.0199179	0.0451028	0.00749493	0.0465404
D_GLCM_2_ClusterShade	783	-0.0198142	0.0485073	-0.158938	0.0512131
D_HH_4_z_Mean	784	0.0195569	0.0433693	-0.0642227	0.0344648
D_HL_4_Signal_Surf	785	0.0192089	0.0448582	-0.0221701	0.0652786
D_LH_2_Signal_Surf	786	0.0187865	0.0446278	-0.0103547	0.0496043
D_GLCM_4_DiffMoment	787	-0.018425	0.0353289	0.0393393	0.0380395
D_HL_2_Signal_Surf	788	0.018257	0.0459431	-0.00427701	0.0522143
S_GLCM_1_ClusterProm	789	-0.0181567	0.0420427	-0.00470917	0.0457642
D_RAW_ICDF_0.25	790	0.0180516	0.0406345	0.0953826	0.0435566
D_MF_Cont_Skew_signal	791	0.0178312	0.0418087	0.106522	0.0499329
S_HL_2_Entropy	792	0.0172448	0.0405941	-0.0124109	0.0386799
S_HH_4_CDF_g2s	793	0.0168663	0.0458919	0.0672184	0.0455639
D_HH_3_CDF_g2s	794	0.0167304	0.0457041	-0.0215272	0.0546808
D_HH_1_ICDF_0.999	795	0.0167086	0.0435968	-0.0292112	0.0440607
D_HL_1_Skew	796	-0.0164097	0.045114	0.00583664	0.045244
S_HL_1_Entropy	797	-0.0162802	0.0420593	0.0172931	0.0421655
D_HL_1_z_Mean	798	-0.0160743	0.0466092	-0.118687	0.0419372
S_HH_4_Dyn_Range	799	-0.0160589	0.0459515	0.00414123	0.0517038
D_HH_2_Signal_Surf	800	0.0157234	0.0460017	0.00551138	0.04897
S_RAW_ICDF_0.95	801	-0.0157215	0.0430717	-0.000818928	0.0432003
D_HH_1_Skew	802	-0.0156496	0.041149	-0.0287405	0.0394356
S_LH_2_Energy	803	-0.0154869	0.039523	0.0212085	0.043573
D_RAW_Signal_Surf	804	0.0153115	0.0447532	-0.0585149	0.0427435
D_RAW_Skew	805	0.0153067	0.0437304	0.134503	0.046656
D_LH_2_Entropy	806	0.014532	0.0369464	0.0525875	0.0409717
S_LH_2_RSxy	807	-0.0141772	0.0393454	-0.00869166	0.0269634
D_GLCM_1_Correlation	808	-0.0139636	0.0430806	-0.0689833	0.0304861
D_LH_1_ICDF_0.001	809	0.013709	0.0422257	-0.0427893	0.0456886
D_LH_1_ICDF_0.05	810	0.0136844	0.0433091	0.0549215	0.0463323
S_HH_1_ICDF_0.75	811	-0.0135417	0.0439216	0.00156373	0.0398624
S_LSTD_RSxy	812	-0.0133804	0.0398693	-0.011973	0.0264606
D_GLCM_2_Energy	813	-0.0132993	0.0428914	0.124194	0.0453502
D_LSTD_Skew	814	-0.0131788	0.0478734	0.0822818	0.0565206
D_MF_Cont_Kurt_signal	815	-0.013172	0.0428156	-0.0262175	0.0374568
D_HH_3_RSxx	816	-0.0128951	0.0471006	-0.106204	0.0410577
D_HH_2_Signal	817	0.0126699	0.0458745	0.00738689	0.0484093
D_HH_2_CDF_l2s	818	0.0124129	0.0425362	0.0459104	0.0541932
S_LH_4_Kurtosis	819	-0.0121472	0.0494118	-0.129384	0.0381276
S_HL_2_Dyn_Range	820	-0.0119456	0.0454406	-0.0277169	0.0427406
D_HL_4_RSxx	821	-0.011778	0.0467957	-0.0760288	0.0441669
D_GLCM_1_ClusterShade	822	-0.0116316	0.0481537	-0.147783	0.0514487
D_MF_Cont_Mean_signal	823	-0.0114948	0.0448928	0.0952103	0.0474672
S_HL_4_CDF_g2s	824	-0.0113209	0.0489348	0.0289868	0.0406193
S_LH_1_Entropy	825	0.0110124	0.0401315	0.0398628	0.0419352
D_FRACTAL_STD	826	-0.0110124	0.0387004	0.00842502	0.0375318
S_LH_2_Entropy	827	0.0108401	0.038417	-0.0277678	0.0397659
S_HL_2_CDF_l2s	828	0.0107828	0.0423115	0.0013942	0.0402443
D_GLCM_4_Correlation	829	0.0107572	0.041413	-0.0530931	0.0283283
S_MF_Area_STD	830	-0.0107065	0.0441373	-0.00394756	0.0320731
S_HH_1_Skew	831	-0.0103562	0.0426426	0.135924	0.0387251
D_HL_1_Kurtosis	832	0.0100966	0.0388396	0.133986	0.0471961
D_RAW_RSxx	833	-0.00986895	0.0452138	-0.124919	0.038526
S_MF_Area_STD_signal	834	-0.0097091	0.0381923	-0.0138316	0.0369876
D_HH_4_Dyn_Range	835	0.00960738	0.0393008	0.0944305	0.0416235
D_HL_1_ICDF_0.99	836	0.00931226	0.0459795	0.004461	0.0446502
D_LH_1_ICDF_0.01	837	0.00917175	0.0432305	-0.00469653	0.0468873
D_HL_4_Signal	838	0.00900826	0.0439661	-0.0330355	0.0629713
D_HL_1_Mean	839	-0.00885801	0.0453795	-0.0974125	0.0435044
S_LSTD_ICDF_0.05	840	0.0088234	0.0446787	-0.0148359	0.037712
S_HL_3_RSxy	841	-0.0087356	0.0371806	-0.00785836	0.0260388
D_HL_2_Comp	842	0.0087284	0.0461537	-0.00310817	0.0520399
D_HH_2_Comp	843	0.00852247	0.0465016	0.00360522	0.0494989
D_LSTD_Signal_Surf	844	0.00830261	0.0455781	-0.0408177	0.0469039
S_HH_2_z_Range	845	0.00827957	0.0459938	-0.0582124	0.0471846
D_FRACTAL_z_Mean	846	0.00798435	0.0396017	0.0692032	0.038301
S_HH_1_Energy	847	-0.00789894	0.0424176	-0.0577372	0.0452887
S_HH_1_Entropy	848	-0.00775538	0.0418769	0.0458141	0.043075
S_LH_3_CDF_l2s	849	0.00755232	0.0467932	0.0467859	0.0496688
D_FRACTAL_ICDF_0.05	850	0.00704806	0.042021	-0.00550891	0.039127
D_HH_1_ICDF_0.99	851	0.0070432	0.0459471	0.0214868	0.0467644
S_HL_4_RSxy	852	0.00682604	0.0395525	-0.00585395	0.031249
D_LSTD_ICDF_0.25	853	0.00666755	0.0408243	0.0900952	0.0476663
D_HL_1_ICDF_0.01	854	-0.00660216	0.0465078	-4.03417e-05	0.048223
D_HH_4_RSxx	855	-0.00637529	0.0453457	-0.0920686	0.0423243
D_LH_2_STD	856	0.00613239	0.0414457	-0.0387938	0.0399681
D_RAW_ICDF_0.001	857	-0.00585204	0.0383099	-0.019214	0.0357131
D_HH_4_ICDF_0.001	858	0.00583119	0.0497755	0.116244	0.0452245
S_HH_3_CDF_l2s	859	0.00580676	0.040434	-0.009405	0.0399442
S_HL_1_Energy	860	0.00556603	0.0423242	-0.0375103	0.0450928
S_HH_4_RSxy	861	0.00485791	0.0412798	0.000913141	0.0308213
S_LH_3_RSxy	862	0.00466446	0.0407244	0.0173374	0.0325872
D_FRACTAL_Dyn_Range	863	0.00421877	0.039255	0.159209	0.0352447
D_HH_1_ICDF_0.95	864	0.00404488	0.0476491	0.0575371	0.0472816
D_LH_3_CDF_l2s	865	-0.00394754	0.0417245	0.0489091	0.0496976
D_GLCM_1_Entropy	866	0.00365111	0.0430885	0.00559389	0.0425964
S_GLCM_2_ClusterProm	867	-0.00364103	0.0420546	0.00365789	0.0457063
S_FRACTAL_z_Range	868	0.00339622	0.0472004	-0.0161913	0.0448826
D_GLCM_2_Correlation	869	-0.00296563	0.0429769	-0.0673507	0.0298236
S_MF_Euler_Kurt_signal	870	0.00284344	0.0385609	-0.111865	0.0417763
D_HL_3_Energy	871	0.00256489	0.0354354	0.0560834	0.0421461
D_RAW_ICDF_0.999	872	-0.00214961	0.045984	0.0486471	0.0564276
S_MF_Cont_Slope_Loc	873	-0.00162462	0.0367135	-0.0208742	0.0337564
D_HH_3_ICDF_0.75	874	0.000946991	0.0418065	0.0979839	0.043755
D_MF_Area_Slope_Energy	875	0.000864658	0.0447945	-0.0389696	0.0399655
D_HL_2_RSxx	876	0.000845334	0.0470936	-0.0926249	0.0417949
S_LH_3_Kurtosis	877	0.00014929	0.045571	-0.170333	0.0422598
S_LH_2_ICDF_0.25	878	-2.38136e-05	0.039956	0.0421948	0.0381422
