# Supplementary material for: Radiogenomics analysis identifies correlations of digital mammography with clinical molecular signatures in breast cancer
Source: PLoS One. 2018 Mar 29;13(3):e0193871. doi: 10.1371/journal.pone.0193871 (PMC5875760; doi:10.1371/journal.pone.0193871)
Supplement: S9 Table — Contains the frequency of features included in models from the 100 round of 10-Fold-CV for OncotypeDX risk score. (XLS) [file pone.0193871.s009.xls]

## Sheet: Oncotype_Lesion_LASSO
Feature	Frequency	Rank
D_LH_3_ICDF_0.99	999	5
D_HL_4_ICDF_0.999	987	44
D_HH_4_CDF_g2s	982	23
S_LH_2_Mean	867	6
S_HL_2_Skew	817	82
S_FRACTAL_ICDF_0.95	746	3
S_GLCM_4_Inertia	703	12
D_HH_4_CDF_l2s	663	40
S_HL_1_Mean	622	27
D_GLCM_4_ClusterProm	493	98
S_HH_1_Mean	453	>100
S_FRACTAL_Entropy	444	50
D_HL_2_Energy	441	>100
D_LH_3_ICDF_0.001	419	14
D_MF_Comp_Mean	417	>100
S_HL_4_ICDF_0.25	392	>100
S_GLCM_2_Inertia	388	25
D_HH_2_Dyn_Range	372	97
S_HH_1_z_Mean	309	>100
D_HL_1_z_Range	295	100
S_HH_4_ICDF_0.95	294	30
D_LH_3_ICDF_0.999	286	9
D_GLCM_2_ClusterProm	283	96
D_HH_3_Dyn_Range	235	>100
D_LH_4_ICDF_0.95	233	93
S_FRACTAL_ICDF_0.001	228	43
D_LH_4_Skew	223	>100
D_GLCM_1_ClusterProm	212	95
D_LSTD_ICDF_0.99	186	75
S_LH_4_ICDF_0.001	186	>100
D_HL_3_ICDF_0.99	169	8
D_GLCM_1_DiffMoment	158	>100
S_LH_4_ICDF_0.999	158	>100
S_HL_2_z_Mean	152	17
S_HH_2_ICDF_0.999	151	>100
S_MF_Cont_Max_Slope	144	57
S_LH_4_Entropy	141	>100
D_LH_3_Mean	139	>100
S_HH_2_Mean	139	85
S_LH_2_z_Mean	138	13
D_HH_4_ICDF_0.25	132	49
S_HH_3_Skew	130	83
D_HL_4_ICDF_0.05	124	32
D_HL_2_ICDF_0.999	123	84
S_HL_4_Entropy	117	>100
S_HH_2_z_Mean	116	87
S_LH_4_ICDF_0.99	109	>100
S_FRACTAL_Signal_Surf	108	>100
S_HL_1_Kurtosis	106	>100
D_HL_2_Kurtosis	105	>100
S_HL_4_ICDF_0.75	104	35
D_LSTD_ICDF_0.95	91	>100
D_HH_3_Energy	90	>100
D_HL_4_CDF_l2s	85	81
D_LH_3_Dyn_Range	83	>100
S_HH_2_ICDF_0.001	80	>100
S_RAW_Signal_Surf	80	18
S_FRACTAL_ICDF_0.01	79	70
S_FRACTAL_ICDF_0.25	78	4
S_LSTD_Kurtosis	77	>100
S_FRACTAL_ICDF_0.999	72	>100
D_LH_4_z_Range	70	>100
S_HL_3_z_Mean	64	>100
D_HL_4_STD	63	>100
S_FRACTAL_Mean	62	2
D_FRACTAL_ICDF_0.001	60	>100
D_HH_2_Mean	60	>100
S_HH_4_z_Mean	60	>100
D_LH_4_ICDF_0.25	58	>100
D_HL_4_z_Mean	55	99
D_HH_2_z_Mean	52	>100
S_FRACTAL_CDF_g2s	52	>100
D_FRACTAL_ICDF_0.999	50	92
D_RAW_Kurtosis	50	>100
S_LH_3_ICDF_0.01	50	>100
D_HL_2_ICDF_0.75	49	>100
D_RAW_Comp	49	>100
S_HL_3_ICDF_0.95	48	45
S_HH_4_Mean	46	>100
S_FRACTAL_ICDF_0.75	45	1
D_HL_1_Energy	44	>100
D_LSTD_STD	44	48
D_FRACTAL_Dyn_Range	43	>100
D_LH_3_CDF_g2s	43	>100
D_HH_3_CDF_l2s	42	>100
S_LH_1_Mean	42	>100
D_HH_3_Mean	41	>100
D_LH_4_Mean	41	>100
D_HL_4_Energy	40	>100
S_HL_4_ICDF_0.999	39	>100
S_LSTD_z_Range	39	>100
D_HH_2_Energy	38	>100
S_LH_1_Skew	37	>100
S_LH_4_Skew	37	>100
S_HL_1_z_Mean	36	26
S_FRACTAL_CDF_l2s	32	>100
S_LH_4_RSxx	31	59
S_HH_4_z_Range	30	>100
S_LH_4_ICDF_0.05	30	>100
D_FRACTAL_ICDF_0.99	29	>100
S_FRACTAL_ICDF_0.05	28	7
D_HL_4_Skew	27	>100
D_LH_1_Dyn_Range	27	>100
S_LH_4_ICDF_0.75	27	>100
S_LSTD_ICDF_0.999	27	>100
S_RAW_Skew	27	>100
D_HL_1_Entropy	26	>100
D_HL_2_z_Range	26	>100
D_LH_2_ICDF_0.999	26	52
D_MF_Cont_Slope_Energy	26	>100
S_LH_1_Kurtosis	25	>100
S_LH_3_Mean	25	91
D_LH_3_STD	24	38
D_RAW_Skew	24	>100
S_HL_1_ICDF_0.001	24	>100
S_LH_4_RSyy	24	>100
S_RAW_Comp	24	>100
D_FRACTAL_ICDF_0.25	23	>100
S_HH_4_Entropy	23	>100
S_LH_3_z_Mean	23	90
D_HH_2_ICDF_0.999	22	76
D_HL_4_Entropy	22	>100
D_LH_4_ICDF_0.01	22	>100
D_HH_4_ICDF_0.999	21	>100
D_HL_2_ICDF_0.99	21	>100
D_MF_Euler_STD	20	>100
D_FRACTAL_Signal_Surf	19	>100
D_HL_3_ICDF_0.01	19	>100
D_HL_4_ICDF_0.001	19	>100
D_MF_Euler_Slope_Loc	19	>100
D_MF_Euler_STD_signal	19	>100
S_HL_4_ICDF_0.95	19	19
S_LH_2_ICDF_0.001	19	>100
D_GLCM_4_ClusterShade	18	>100
D_HL_4_Dyn_Range	18	>100
D_HL_2_Entropy	17	>100
D_HL_2_Skew	17	>100
D_LH_1_z_Range	17	>100
S_FRACTAL_z_Mean	16	22
S_HL_1_ICDF_0.999	16	51
S_HL_4_ICDF_0.01	16	>100
D_FRACTAL_ICDF_0.95	15	>100
D_HH_2_CDF_g2s	15	>100
D_LSTD_ICDF_0.999	15	>100
D_RAW_ICDF_0.25	15	>100
S_HL_3_Mean	15	>100
D_LSTD_Entropy	14	66
D_RAW_z_Range	14	>100
S_FRACTAL_ICDF_0.99	14	11
S_FRACTAL_STD	14	20
S_HH_4_ICDF_0.001	14	>100
D_GLCM_4_Inertia	13	>100
D_HL_2_CDF_l2s	13	>100
D_HL_3_ICDF_0.95	13	>100
D_LH_4_ICDF_0.999	13	>100
S_HH_2_Skew	13	>100
S_LSTD_CDF_g2s	13	>100
S_RAW_Energy	13	>100
D_HH_2_ICDF_0.75	12	>100
D_LH_4_RSxx	12	>100
D_MF_Comp_Max_Slope	12	>100
D_LH_3_ICDF_0.01	11	16
D_LH_4_ICDF_0.05	11	80
D_MF_Cont_STD_signal	11	>100
S_HH_3_ICDF_0.95	11	>100
S_MF_Comp_Kurt_signal	11	>100
S_RAW_RSxx	11	58
D_HH_2_ICDF_0.25	10	>100
D_HL_4_ICDF_0.99	10	>100
D_LH_4_ICDF_0.99	10	10
S_HL_4_STD	10	>100
S_HL_4_z_Range	10	71
S_LH_4_Kurtosis	10	>100
S_LSTD_Comp	10	>100
S_LH_4_Energy	9	>100
D_GLCM_1_HaralickCorr	8	74
D_GLCM_4_HaralickCorr	8	79
D_HL_3_z_Range	8	>100
D_RAW_STD	8	>100
S_FRACTAL_RSxx	8	47
S_HL_2_Mean	8	>100
S_LH_1_Dyn_Range	8	>100
S_LH_2_Kurtosis	8	>100
D_FRACTAL_Comp	7	>100
D_HL_3_ICDF_0.05	7	>100
D_LH_1_z_Mean	7	>100
D_LH_2_z_Range	7	>100
D_MF_Euler_Mean	7	>100
S_FRACTAL_Dyn_Range	7	>100
S_FRACTAL_Skew	7	>100
S_HH_1_ICDF_0.999	7	>100
S_HH_3_ICDF_0.01	7	>100
S_LSTD_Energy	7	29
D_HH_3_Entropy	6	>100
D_HL_4_Mean	6	24
D_LH_1_Energy	6	>100
D_LH_3_z_Mean	6	>100
D_LSTD_Energy	6	>100
D_MF_Area_Skew_signal	6	>100
D_MF_Cont_Mean_signal	6	>100
D_MF_Cont_STD	6	>100
S_HL_3_ICDF_0.75	6	15
S_HL_4_ICDF_0.05	6	>100
D_HH_4_ICDF_0.001	5	>100
D_HH_4_ICDF_0.01	5	>100
D_LH_2_ICDF_0.001	5	94
D_LH_4_CDF_g2s	5	>100
D_LSTD_Dyn_Range	5	>100
D_MF_Area_Max_Slope	5	>100
S_HL_3_STD	5	>100
S_LH_3_ICDF_0.95	5	63
S_LH_3_ICDF_0.99	5	>100
D_FRACTAL_CDF_l2s	4	>100
D_FRACTAL_Mean	4	>100
D_HH_1_Energy	4	>100
D_HH_1_z_Mean	4	>100
D_HH_3_ICDF_0.75	4	>100
D_HH_4_Kurtosis	4	>100
D_HL_1_CDF_g2s	4	>100
D_HL_4_ICDF_0.95	4	>100
D_LSTD_ICDF_0.01	4	>100
D_MF_Comp_STD_signal	4	>100
D_RAW_ICDF_0.05	4	>100
S_HH_4_ICDF_0.75	4	>100
S_HL_2_z_Range	4	>100
S_HL_4_Kurtosis	4	>100
S_LH_1_ICDF_0.999	4	>100
S_LH_3_ICDF_0.75	4	73
D_HH_1_Dyn_Range	3	>100
D_HH_1_Mean	3	>100
D_HH_3_CDF_g2s	3	>100
D_HH_3_Kurtosis	3	>100
D_HH_4_ICDF_0.05	3	>100
D_HH_4_Mean	3	>100
D_HL_1_ICDF_0.75	3	>100
D_HL_3_ICDF_0.75	3	>100
D_HL_4_ICDF_0.75	3	78
D_LH_2_ICDF_0.01	3	>100
D_LH_2_ICDF_0.25	3	>100
D_LH_3_CDF_l2s	3	>100
D_MF_Area_STD	3	>100
D_MF_Comp_Kurt_signal	3	>100
D_MF_Comp_Slope_Loc	3	>100
D_MF_Euler_Skew_signal	3	>100
S_GLCM_4_Entropy	3	>100
S_HH_2_RSyy	3	>100
S_HH_3_ICDF_0.999	3	>100
S_HH_4_CDF_l2s	3	>100
S_HH_4_ICDF_0.999	3	>100
S_HH_4_STD	3	>100
S_HL_2_ICDF_0.99	3	>100
S_HL_4_RSxx	3	42
S_LH_4_Dyn_Range	3	>100
S_MF_Area_Curv_Energy	3	>100
S_MF_Euler_Kurt_signal	3	>100
D_GLCM_2_Inertia	2	>100
D_HH_2_z_Range	2	>100
D_HH_3_z_Mean	2	>100
D_HH_4_Comp	2	>100
D_HH_4_Energy	2	>100
D_HH_4_z_Range	2	>100
D_HL_1_ICDF_0.001	2	>100
D_HL_1_STD	2	>100
D_HL_3_CDF_l2s	2	>100
D_HL_3_ICDF_0.999	2	>100
D_HL_3_STD	2	>100
D_HL_4_ICDF_0.25	2	>100
D_HL_4_Kurtosis	2	>100
D_LH_1_CDF_l2s	2	>100
D_LH_2_z_Mean	2	>100
D_LH_3_ICDF_0.05	2	21
D_LSTD_CDF_l2s	2	>100
D_LSTD_Kurtosis	2	>100
D_MF_Area_Kurt_signal	2	>100
D_MF_Area_Mean	2	>100
D_MF_Area_Slope_Loc	2	>100
D_RAW_CDF_l2s	2	>100
D_RAW_RSxx	2	>100
D_RAW_Signal	2	>100
S_FRACTAL_RSyy	2	54
S_HL_2_ICDF_0.95	2	>100
S_HL_3_ICDF_0.99	2	>100
S_HL_3_Skew	2	>100
S_HL_4_Skew	2	>100
S_LH_1_z_Mean	2	>100
S_LH_2_ICDF_0.999	2	>100
S_LH_3_Kurtosis	2	>100
S_LH_4_ICDF_0.01	2	>100
S_LH_4_ICDF_0.25	2	>100
S_LSTD_Skew	2	>100
S_MF_Area_Max_Slope	2	>100
S_MF_Area_Slope_Energy	2	>100
S_MF_Euler_Skew_signal	2	>100
D_FRACTAL_CDF_g2s	1	>100
D_FRACTAL_ICDF_0.75	1	>100
D_FRACTAL_z_Range	1	>100
D_GLCM_2_DiffMoment	1	>100
D_HH_3_ICDF_0.01	1	>100
D_HH_3_ICDF_0.99	1	>100
D_HH_3_ICDF_0.999	1	>100
D_HH_3_Skew	1	>100
D_HH_3_z_Range	1	>100
D_HH_4_RSxx	1	>100
D_HH_4_RSyy	1	>100
D_HH_4_Signal	1	>100
D_HL_1_ICDF_0.25	1	>100
D_HL_1_ICDF_0.999	1	>100
D_HL_2_CDF_g2s	1	>100
D_HL_2_ICDF_0.25	1	>100
D_HL_3_Comp	1	>100
D_HL_3_Dyn_Range	1	>100
D_HL_3_ICDF_0.001	1	>100
D_HL_3_z_Mean	1	>100
D_HL_4_CDF_g2s	1	>100
D_HL_4_ICDF_0.01	1	>100
D_LH_1_Mean	1	>100
D_LH_2_Dyn_Range	1	>100
D_LH_2_ICDF_0.99	1	88
D_LH_2_Skew	1	>100
D_LH_3_ICDF_0.25	1	>100
D_LH_3_ICDF_0.95	1	61
D_LH_4_Dyn_Range	1	>100
D_LH_4_Energy	1	>100
D_LH_4_Entropy	1	>100
D_LSTD_CDF_g2s	1	>100
D_LSTD_Mean	1	>100
D_LSTD_Skew	1	>100
D_MF_Area_Mean_signal	1	>100
D_MF_Comp_STD	1	89
S_GLCM_4_ClusterShade	1	>100
S_HH_2_ICDF_0.99	1	>100
S_HH_2_Kurtosis	1	>100
S_HH_3_Dyn_Range	1	>100
S_HH_3_Kurtosis	1	>100
S_HH_4_ICDF_0.05	1	>100
S_HH_4_ICDF_0.25	1	>100
S_HH_4_RSyy	1	>100
S_HL_1_RSyy	1	>100
S_HL_1_Skew	1	>100
S_HL_2_RSyy	1	>100
S_HL_3_Energy	1	>100
S_HL_3_Signal	1	>100
S_LH_1_ICDF_0.001	1	>100
S_LH_3_CDF_l2s	1	>100
S_LH_3_RSyy	1	>100
S_LH_3_Skew	1	>100
S_LH_4_Comp	1	>100
S_LSTD_ICDF_0.99	1	>100
S_MF_Cont_Curv_Energy	1	>100
S_MF_Cont_STD	1	>100
S_RAW_CDF_g2s	1	>100
S_RAW_CDF_l2s	1	>100
S_RAW_Entropy	1	>100
S_RAW_ICDF_0.999	1	>100
S_RAW_RSyy	1	37
