# Supplementary material for: Radiogenomics analysis identifies correlations of digital mammography with clinical molecular signatures in breast cancer
Source: PLoS One. 2018 Mar 29;13(3):e0193871. doi: 10.1371/journal.pone.0193871 (PMC5875760; doi:10.1371/journal.pone.0193871)
Supplement: S10 Table — Bootstrapping estimations of the image features associated to the risk subtype from the PAM50 ROR. (XLS) [file pone.0193871.s010.xls]

## Sheet: Univariate-PAM50-Bootstrap
	Rank	Spearman	Spearman.SD	Pearson	Pearson.SD
S_FRACTAL_ICDF_0.75	1	0.513403	0.0354965	0.480479	0.0396483
S_FRACTAL_ICDF_0.95	2	0.510254	0.0366522	0.495883	0.0401978
S_FRACTAL_Mean	3	0.507239	0.0341395	0.492071	0.0365177
S_FRACTAL_ICDF_0.25	4	0.4775	0.0348678	0.460828	0.0370518
S_LH_2_Mean	5	-0.42993	0.031261	-0.394147	0.0308036
S_FRACTAL_ICDF_0.05	6	0.424706	0.0383961	0.461107	0.0338729
S_HL_4_ICDF_0.01	7	0.420759	0.0375083	0.248675	0.0300078
S_HL_3_ICDF_0.75	8	-0.416467	0.0364087	-0.408326	0.0311189
S_GLCM_4_Inertia	9	-0.405854	0.0358888	-0.421107	0.0321449
S_GLCM_4_DiffMoment	10	0.402434	0.0349414	0.396472	0.0309266
S_HL_4_ICDF_0.75	11	-0.39872	0.0389456	-0.381615	0.0314492
S_HL_4_z_Range	12	0.397872	0.0346426	0.376353	0.028827
S_FRACTAL_ICDF_0.99	13	0.393594	0.0432653	0.35529	0.0467724
S_LH_2_z_Mean	14	-0.389635	0.0338533	-0.386178	0.0337505
D_MF_Comp_Slope_Energy	15	0.386843	0.0390757	0.225934	0.0238254
S_FRACTAL_z_Mean	16	0.385672	0.0375911	0.424071	0.028106
D_LH_4_ICDF_0.99	17	-0.385034	0.0379869	-0.446973	0.0328945
D_MF_Euler_Slope_Energy	18	0.384826	0.0391959	0.215837	0.0109859
D_MF_Comp_Curv_Energy	19	0.37646	0.0377113	0.147931	0.0322224
S_HL_4_ICDF_0.95	20	-0.371574	0.0347923	-0.37175	0.0300547
S_GLCM_2_Inertia	21	-0.370094	0.0356239	-0.390836	0.0330872
S_FRACTAL_STD	22	-0.367202	0.0375533	-0.402305	0.02941
S_HH_4_ICDF_0.95	23	-0.366537	0.0367689	-0.406275	0.0349176
S_HL_4_ICDF_0.05	24	0.360874	0.0370001	0.246962	0.028332
D_HL_3_ICDF_0.99	25	-0.359512	0.0388117	-0.311401	0.0468825
D_LH_3_ICDF_0.999	26	-0.356622	0.037474	-0.428769	0.0357003
S_FRACTAL_ICDF_0.01	27	0.351452	0.0382904	0.386142	0.0281764
S_FRACTAL_ICDF_0.001	28	0.349383	0.0400591	0.295589	0.0329857
S_LH_4_ICDF_0.05	29	0.349171	0.0347767	0.360924	0.0319943
S_RAW_Signal	30	0.34648	0.0440024	0.361342	0.0351002
S_HL_3_STD	31	-0.346224	0.0431925	-0.274684	0.0306927
S_HL_4_STD	32	-0.345182	0.0378812	-0.278231	0.025489
D_LH_3_ICDF_0.99	33	-0.341056	0.0365852	-0.379056	0.0363389
S_LH_3_ICDF_0.75	34	-0.340197	0.0380443	-0.38603	0.0336818
S_GLCM_2_DiffMoment	35	0.33758	0.0363994	0.337339	0.0321648
S_LSTD_Comp	36	0.335096	0.0401512	0.246554	0.0571841
S_FRACTAL_Entropy	37	-0.333816	0.0384843	-0.373581	0.0343489
S_HL_4_ICDF_0.99	38	-0.33086	0.0400983	-0.1858	0.0407979
D_MF_Euler_Max_Slope	39	0.329813	0.0406944	0.225848	0.0300658
S_HL_3_ICDF_0.95	40	-0.328852	0.0398209	-0.349006	0.0327434
D_LH_3_ICDF_0.001	41	-0.328714	0.03928	-0.269726	0.0413782
S_LSTD_Energy	42	0.325696	0.0374941	0.337201	0.0357575
S_LH_3_ICDF_0.95	43	-0.323208	0.0357566	-0.368011	0.03336
D_LH_3_ICDF_0.05	44	-0.322965	0.0365218	-0.326157	0.0391129
S_LSTD_Entropy	45	-0.322017	0.0392555	-0.337103	0.0387006
S_FRACTAL_Signal	46	0.320739	0.0429563	0.33119	0.0326314
S_RAW_Signal_Surf	47	0.320071	0.0459977	0.310159	0.0351275
S_RAW_RSyy	48	-0.319694	0.0419765	-0.303204	0.0321814
D_LH_3_STD	49	-0.31651	0.0391043	-0.343607	0.0367011
D_HH_4_CDF_l2s	50	-0.314646	0.0397444	-0.324159	0.0285919
D_HL_4_Mean	51	-0.314235	0.039116	-0.327162	0.0403993
S_HL_3_ICDF_0.05	52	0.310087	0.0406438	0.202501	0.0270116
S_HL_3_ICDF_0.01	53	0.309924	0.0420899	0.20321	0.0282974
S_LH_3_STD	54	-0.309236	0.040092	-0.277428	0.0397206
S_LSTD_ICDF_0.75	55	-0.306456	0.0365429	-0.313354	0.0340245
D_LH_3_ICDF_0.01	56	-0.306384	0.0367504	-0.335933	0.0358987
S_HL_3_ICDF_0.99	57	-0.304065	0.0448549	-0.15795	0.0450682
S_LH_3_ICDF_0.05	58	0.300117	0.0385285	0.323316	0.034785
S_LSTD_ICDF_0.95	59	-0.298353	0.0383135	-0.237313	0.0524155
S_HL_2_z_Mean	60	-0.297261	0.0426043	-0.234009	0.0417662
S_MF_Cont_Max_Slope	61	0.296119	0.0470409	0.345769	0.0426214
S_FRACTAL_RSyy	62	-0.296036	0.0425271	-0.301036	0.0330624
S_HH_3_ICDF_0.95	63	-0.294431	0.0376007	-0.309148	0.0349334
D_LSTD_ICDF_0.999	64	-0.293749	0.0362016	-0.278129	0.0453866
D_MF_Euler_STD	65	0.293037	0.041128	0.273718	0.0249975
D_MF_Cont_Slope_Energy	66	0.292399	0.038492	0.245421	0.0143596
S_LH_2_ICDF_0.75	67	-0.291924	0.0366959	-0.308192	0.0328845
S_LH_1_Comp	68	0.291514	0.0421747	0.293118	0.030567
S_LH_1_Signal_Surf	69	0.290712	0.0419378	0.292992	0.030676
D_MF_Comp_Max_Slope	70	0.290652	0.0388699	0.21933	0.0270615
S_HL_2_Mean	71	-0.290086	0.0428596	-0.109443	0.0527751
S_HH_1_Comp	72	0.288523	0.0421954	0.295915	0.0307693
S_HL_4_ICDF_0.25	73	0.288225	0.042647	0.295707	0.0363542
S_HH_1_Signal_Surf	74	0.288111	0.0424127	0.296429	0.030732
S_HH_1_Signal	75	0.288102	0.0423886	0.296963	0.0306961
S_GLCM_1_Inertia	76	-0.28743	0.0384346	-0.316246	0.0358192
S_LSTD_ICDF_0.99	77	-0.287294	0.0390361	-0.22102	0.0401401
D_MF_Euler_Curv_Energy	78	0.287132	0.0422014	0.183697	0.0376793
S_HH_2_Signal_Surf	79	0.286324	0.0422717	0.28625	0.0310866
S_HH_2_Signal	80	0.286116	0.0424868	0.288654	0.0310332
S_HH_2_RSyy	81	-0.28582	0.042759	-0.280037	0.0321643
S_LH_1_Signal	82	0.285149	0.0425018	0.292992	0.030803
S_HH_1_RSyy	83	-0.284778	0.0428157	-0.288437	0.032057
S_HL_1_Signal_Surf	84	0.284721	0.0424016	0.289523	0.0311421
S_HL_1_Signal	85	0.284368	0.0422718	0.290401	0.0311956
S_HL_1_RSyy	86	-0.283508	0.0429233	-0.281871	0.0324469
S_HH_4_RSyy	87	-0.28341	0.0440358	-0.269791	0.0313012
D_MF_Comp_STD	88	0.283379	0.0436075	0.313575	0.0222289
S_LH_1_RSyy	89	-0.281455	0.0427288	-0.287488	0.0317113
S_RAW_RSxx	90	-0.280484	0.0420128	-0.302232	0.0341233
S_LH_3_RSyy	91	-0.280287	0.0427019	-0.27976	0.0292836
S_FRACTAL_Skew	92	-0.280108	0.0418379	-0.120221	0.0418183
S_HL_1_Comp	93	0.279559	0.0424851	0.288803	0.0311031
S_HH_3_RSyy	94	-0.278783	0.0432605	-0.270176	0.0310742
S_HL_2_Signal	95	0.278638	0.0418942	0.273835	0.0315264
S_HL_2_ICDF_0.99	96	-0.278599	0.0400221	-0.207542	0.0412839
S_LSTD_Signal_Surf	97	0.278182	0.0458777	0.294694	0.033046
S_HL_3_z_Range	98	0.277766	0.0385217	0.196632	0.0379678
S_HH_2_Comp	99	0.277547	0.0425346	0.284222	0.0311467
S_HL_2_Signal_Surf	100	0.276704	0.0421106	0.273676	0.0314958
S_LH_2_RSyy	101	-0.275668	0.0431943	-0.274406	0.0314937
S_LH_4_STD	102	-0.275074	0.0397689	-0.302425	0.0394367
D_HL_4_CDF_l2s	103	-0.274028	0.0469777	-0.407519	0.0406361
S_MF_Euler_Max_Slope	104	0.273309	0.0452707	0.0681838	0.0691092
S_HL_2_Comp	105	0.272763	0.0421605	0.273368	0.0314786
S_MF_Area_Kurt_signal	106	0.272061	0.0489293	0.127559	0.0881559
S_FRACTAL_CDF_g2s	107	-0.27115	0.0476612	-0.179884	0.0519769
S_LSTD_RSyy	108	-0.271064	0.0427596	-0.26702	0.0324445
S_MF_Area_Curv_Energy	109	0.270856	0.0473626	0.1503	0.0649942
S_HL_3_RSxx	110	-0.270785	0.0398244	-0.291141	0.0324391
S_LSTD_Mean	111	-0.270153	0.0368191	-0.283976	0.034547
S_LH_3_Skew	112	-0.269093	0.0407775	-0.223773	0.0351246
S_LH_2_Comp	113	0.268462	0.0418914	0.274766	0.0314907
S_HH_4_ICDF_0.05	114	0.268331	0.03938	0.26841	0.0384914
S_LSTD_Signal	115	0.268051	0.0421584	0.267063	0.0322365
S_LH_2_Signal_Surf	116	0.267217	0.0420764	0.272963	0.0316419
S_HL_4_RSxx	117	-0.267063	0.0405568	-0.290931	0.033227
S_MF_Euler_Skew_signal	118	0.266746	0.0467294	0.31308	0.050163
S_GLCM_4_Energy	119	0.266724	0.040683	0.232121	0.0418729
D_LH_4_ICDF_0.999	120	-0.265487	0.0435243	-0.338046	0.0438698
S_LH_4_RSyy	121	-0.265434	0.0430245	-0.276916	0.0286847
S_LH_2_Signal	122	0.264834	0.042218	0.271276	0.0318002
S_LH_2_STD	123	-0.264401	0.037116	-0.267633	0.0347633
S_HH_1_Mean	124	-0.263461	0.048214	-0.233448	0.0471975
D_HL_3_ICDF_0.01	125	-0.263328	0.0427683	-0.165158	0.060848
S_HH_3_RSxx	126	-0.262598	0.0428827	-0.291652	0.0334592
S_MF_Cont_Skew_signal	127	0.261872	0.048635	0.244999	0.0491525
S_MF_Comp_Slope_Loc	128	-0.261327	0.0512099	-0.240538	0.0502773
S_HL_1_z_Mean	129	-0.260897	0.0435386	-0.253104	0.0410635
S_MF_Area_Skew_signal	130	0.260103	0.0474594	0.180359	0.064169
S_FRACTAL_RSxx	131	-0.258681	0.0412847	-0.289618	0.0348094
S_GLCM_4_Entropy	132	-0.257494	0.0417198	-0.262919	0.0379839
D_FRACTAL_ICDF_0.001	133	0.257281	0.0425508	0.203704	0.025595
S_HL_2_RSxx	134	-0.257213	0.0408574	-0.290644	0.0332122
S_HH_1_z_Mean	135	-0.257156	0.0470615	-0.242252	0.0484401
S_HH_3_Signal	136	0.257101	0.04235	0.257474	0.0325558
S_GLCM_2_Energy	137	0.256979	0.0409591	0.202377	0.0424307
S_LH_4_ICDF_0.75	138	-0.256489	0.0428068	-0.321076	0.0362364
D_LH_4_Mean	139	-0.255391	0.0457886	-0.356139	0.0441513
S_HL_2_RSyy	140	-0.255159	0.0429914	-0.253105	0.0336384
D_HL_4_ICDF_0.05	141	-0.254355	0.0387545	-0.312978	0.041436
S_HH_3_ICDF_0.75	142	-0.253672	0.0376463	-0.261494	0.0360876
S_LH_4_ICDF_0.25	143	0.253313	0.0442685	0.27541	0.0358036
S_HL_1_Mean	144	-0.253267	0.0431332	-0.265039	0.0417612
S_LH_2_RSxx	145	-0.252706	0.042625	-0.285743	0.0337393
S_HH_2_RSxx	146	-0.252202	0.0425299	-0.29173	0.0334224
D_HL_4_ICDF_0.999	147	-0.251962	0.0405443	-0.232337	0.0254167
S_LSTD_RSxx	148	-0.251721	0.0423617	-0.286951	0.0335875
D_MF_Cont_STD	149	0.251335	0.0423025	0.260052	0.0361011
S_LH_1_RSxx	150	-0.251228	0.0426907	-0.292391	0.0333554
S_LSTD_STD	151	-0.251202	0.0411147	-0.176317	0.0422016
D_HH_3_ICDF_0.001	152	-0.251198	0.04212	-0.308204	0.0295845
S_HH_3_ICDF_0.01	153	0.251009	0.0388076	0.0984087	0.0633838
S_LH_3_RSxx	154	-0.249744	0.043217	-0.273506	0.0359108
S_LH_4_RSxx	155	-0.248823	0.042709	-0.271951	0.0383237
S_LH_4_z_Range	156	0.248153	0.0419523	0.245412	0.0300552
S_HH_3_Comp	157	0.248013	0.0423454	0.248051	0.0329792
S_LH_3_Comp	158	0.247691	0.041759	0.237116	0.0331179
S_HH_3_Signal_Surf	159	0.247491	0.0425063	0.252494	0.0327627
S_GLCM_2_Entropy	160	-0.246863	0.041543	-0.242104	0.0385213
S_HL_2_STD	161	-0.246171	0.0391232	-0.221827	0.0278642
S_HH_1_RSxx	162	-0.24609	0.0420683	-0.289347	0.0331816
D_LH_3_ICDF_0.95	163	-0.245678	0.0433634	-0.301069	0.0386897
D_MF_Euler_Mean	164	0.245519	0.0466151	0.219704	0.0341965
D_LH_2_Skew	165	-0.245511	0.0421811	-0.267609	0.0445824
S_HH_3_ICDF_0.05	166	0.245068	0.0380726	0.250814	0.037762
D_MF_Comp_Mean	167	0.244172	0.042001	0.221996	0.0378813
D_LH_4_ICDF_0.05	168	-0.244097	0.0437935	-0.281807	0.0450957
S_HL_2_ICDF_0.95	169	-0.243442	0.0375238	-0.251187	0.0363622
D_HL_2_ICDF_0.999	170	-0.243168	0.0379927	-0.30894	0.0299029
S_HL_1_RSxx	171	-0.24291	0.0425772	-0.289006	0.0332561
D_LSTD_Dyn_Range	172	-0.242348	0.0414994	-0.245144	0.0362845
S_MF_Comp_Skew_signal	173	0.242249	0.0495823	0.171225	0.0513597
S_LH_4_ICDF_0.99	174	-0.241898	0.04257	-0.26289	0.0498932
S_HH_4_Comp	175	0.241355	0.0424563	0.219503	0.0342909
S_LSTD_ICDF_0.999	176	-0.241158	0.0425288	-0.154203	0.041353
D_LSTD_STD	177	-0.240797	0.0410812	-0.205004	0.0413696
D_LH_4_ICDF_0.01	178	-0.23913	0.0402505	-0.235841	0.0421353
S_LH_3_ICDF_0.99	179	-0.239085	0.0394693	-0.0920712	0.0400529
S_LH_3_Signal	180	0.238805	0.0418197	0.230424	0.0330439
S_LH_3_Signal_Surf	181	0.23872	0.0418762	0.233695	0.0330902
S_LH_2_ICDF_0.95	182	-0.238661	0.0374481	-0.273053	0.0349503
S_HH_4_Signal_Surf	183	0.238205	0.0423632	0.219291	0.0340426
D_HH_4_Skew	184	-0.237752	0.0395862	-0.0242637	0.0594812
S_LH_4_ICDF_0.01	185	0.237284	0.042161	0.189946	0.0399573
S_HL_3_RSyy	186	-0.236013	0.0432788	-0.210612	0.0357461
S_HH_2_Mean	187	-0.235828	0.0433084	-0.322458	0.0382783
S_HL_3_Comp	188	0.23553	0.0428657	0.230983	0.0334251
S_MF_Cont_Kurt_signal	189	0.23534	0.0507507	0.125576	0.0616726
D_LH_2_ICDF_0.999	190	-0.235316	0.0336157	-0.273979	0.0322561
S_HL_3_Signal_Surf	191	0.234936	0.0428539	0.227702	0.0335672
S_HH_4_Signal	192	0.23424	0.0427019	0.218568	0.0337703
D_HL_3_z_Range	193	0.232858	0.0472504	0.224026	0.0305343
D_FRACTAL_Comp	194	-0.232101	0.0339118	-0.211613	0.0403351
S_HH_3_STD	195	-0.232079	0.0410902	-0.220477	0.0445641
S_GLCM_1_DiffMoment	196	0.23193	0.0382117	0.236474	0.0349236
D_HH_3_Mean	197	-0.231885	0.0462527	-0.289894	0.0498629
S_HH_4_ICDF_0.75	198	-0.230624	0.0390705	-0.267552	0.0335527
S_HL_3_Signal	199	0.23042	0.0435014	0.222719	0.0337089
D_HH_3_ICDF_0.01	200	-0.230325	0.0421048	-0.241397	0.0432293
S_LH_4_Comp	201	0.229123	0.0423378	0.206663	0.034643
D_MF_Euler_STD_signal	202	-0.22907	0.0365594	-0.288528	0.0393007
S_HL_4_Comp	203	0.228864	0.0425009	0.205723	0.0345139
S_GLCM_1_Entropy	204	-0.228549	0.0418833	-0.209544	0.0396459
S_LH_4_Signal	205	0.228384	0.0423143	0.200779	0.0340108
S_HH_4_STD	206	-0.227384	0.0429196	-0.236299	0.0480107
S_GLCM_1_Energy	207	0.227162	0.0414455	0.169327	0.0438025
S_HL_2_Skew	208	-0.227147	0.0428842	-0.252188	0.0318047
D_HH_4_CDF_g2s	209	-0.225569	0.044902	-0.308732	0.0444369
S_LH_4_Signal_Surf	210	0.225315	0.0425699	0.204078	0.0343704
S_LH_4_ICDF_0.95	211	-0.225213	0.0433935	-0.243188	0.0421693
D_LH_4_CDF_g2s	212	-0.224525	0.0401435	-0.232983	0.0493295
S_HL_4_Signal_Surf	213	0.223346	0.0429699	0.201702	0.0346663
S_HH_3_ICDF_0.99	214	-0.223332	0.0386868	-0.164754	0.0343736
S_HH_4_RSxx	215	-0.22296	0.0420044	-0.274765	0.0355442
S_HL_1_ICDF_0.999	216	-0.222609	0.0364529	-0.220576	0.033985
S_HH_1_ICDF_0.999	217	-0.221882	0.0378949	0.00184754	0.0726568
D_LH_4_STD	218	-0.221631	0.0406837	-0.339953	0.0440829
S_HH_4_ICDF_0.99	219	-0.221164	0.0434928	-0.210456	0.055687
S_LSTD_z_Range	220	0.219673	0.0377192	0.141311	0.0393236
D_LH_3_ICDF_0.75	221	-0.218764	0.0400748	-0.157575	0.0414794
S_MF_Cont_Curv_Energy	222	0.218045	0.0481407	0.027495	0.0606823
D_HL_3_ICDF_0.05	223	-0.217935	0.0428725	-0.218042	0.0577686
D_HH_3_Dyn_Range	224	-0.217733	0.0385238	-0.269021	0.0406952
D_LH_3_CDF_g2s	225	-0.217033	0.045623	-0.212905	0.048063
D_GLCM_4_Inertia	226	-0.216615	0.0402167	-0.282527	0.0417615
D_HH_3_z_Mean	227	-0.216581	0.0453415	-0.234621	0.0499027
S_MF_Euler_Mean_signal	228	-0.215836	0.042683	-0.209509	0.0422388
D_HH_1_z_Mean	229	-0.215243	0.0489241	-0.25054	0.0457169
S_RAW_ICDF_0.05	230	0.213756	0.044258	0.217521	0.0410178
S_MF_Area_Max_Slope	231	0.212927	0.0499936	0.21232	0.0603827
D_LSTD_ICDF_0.99	232	-0.212807	0.0369134	-0.307428	0.0363613
D_HH_4_Energy	233	-0.212438	0.0436436	-0.246764	0.0496641
S_MF_Area_Slope_Energy	234	0.212095	0.049533	0.197458	0.058478
S_HL_4_RSyy	235	-0.210654	0.043779	-0.194991	0.0371305
D_HH_2_ICDF_0.999	236	-0.210404	0.0389004	-0.233378	0.0290683
S_LSTD_ICDF_0.25	237	-0.20976	0.0382374	-0.212737	0.0337654
S_LH_2_ICDF_0.05	238	0.209442	0.0375845	0.228772	0.0351466
D_LSTD_Entropy	239	-0.208763	0.0420545	-0.210648	0.0406132
S_MF_Cont_Slope_Energy	240	0.207695	0.0464426	0.116879	0.0368704
S_HL_2_ICDF_0.75	241	-0.207678	0.0394858	-0.218943	0.03608
S_HH_3_Skew	242	-0.207007	0.0438472	-0.312469	0.0428024
S_HH_2_z_Mean	243	-0.206949	0.0411035	-0.266518	0.0370118
S_RAW_Kurtosis	244	0.206605	0.0450916	0.201319	0.0541903
S_HL_4_Signal	245	0.206555	0.0434799	0.194798	0.034644
S_LH_2_ICDF_0.01	246	0.205926	0.0383869	0.205947	0.0426226
S_HL_1_ICDF_0.01	247	0.205609	0.0392786	0.187242	0.0389473
D_HH_1_Mean	248	-0.205465	0.0477834	-0.237439	0.0427422
D_MF_Cont_Max_Slope	249	0.205379	0.0436001	0.237165	0.0356606
S_HL_1_ICDF_0.001	250	0.205337	0.0397353	0.207068	0.0303709
S_HL_3_ICDF_0.999	251	-0.205292	0.0441165	-0.118594	0.040112
S_LH_3_ICDF_0.01	252	0.20407	0.0446251	0.123534	0.0386917
D_HL_4_ICDF_0.99	253	-0.204049	0.0415247	-0.272565	0.0463947
S_RAW_Energy	254	0.203875	0.042531	0.226941	0.0432341
D_MF_Cont_Curv_Energy	255	0.203863	0.0364897	0.147243	0.0449918
D_HL_2_Mean	256	-0.20353	0.0445038	-0.110889	0.0462541
S_HL_3_ICDF_0.25	257	0.203382	0.0410408	0.2291	0.0383265
D_LH_3_ICDF_0.25	258	-0.201422	0.0371575	-0.152686	0.0401645
D_LH_3_Entropy	259	-0.200402	0.0435041	-0.207626	0.0486656
S_HL_3_Skew	260	-0.199867	0.0442575	-0.156176	0.0379486
D_HL_4_Entropy	261	-0.199318	0.0481172	-0.257905	0.0568761
D_LH_2_ICDF_0.99	262	-0.199237	0.0376548	-0.318577	0.0348898
S_RAW_ICDF_0.25	263	0.199201	0.0460032	0.234171	0.0427143
S_HH_4_ICDF_0.25	264	0.198382	0.0401413	0.253895	0.0362172
D_HL_4_ICDF_0.01	265	-0.19775	0.04326	0.00399825	0.0795221
S_MF_Euler_Slope_Energy	266	0.197655	0.0470642	-0.0158109	0.046608
D_HL_3_ICDF_0.999	267	-0.197315	0.0415586	-0.219187	0.0393734
S_RAW_ICDF_0.01	268	0.196609	0.0440773	0.166599	0.0425092
S_RAW_z_Mean	269	0.195433	0.0405549	0.215754	0.0393219
D_HH_3_ICDF_0.999	270	-0.194874	0.0530585	-0.285006	0.0282417
D_HH_4_Entropy	271	-0.19428	0.0449595	-0.238123	0.061411
D_LH_4_z_Mean	272	-0.1926	0.0432833	-0.270006	0.0486537
S_MF_Area_Slope_Loc	273	-0.192033	0.0408875	-0.152662	0.0399763
S_LH_3_ICDF_0.999	274	-0.190497	0.0487182	-0.165064	0.0428849
S_RAW_Skew	275	-0.189813	0.0450561	-0.147222	0.0512508
D_HL_4_STD	276	-0.189763	0.0435413	-0.240558	0.051153
S_HL_4_ICDF_0.999	277	-0.189724	0.0445928	-0.19848	0.0418731
S_LH_2_ICDF_0.999	278	-0.188775	0.0423488	-0.155998	0.0401129
D_HL_2_z_Mean	279	-0.18653	0.0437176	-0.0719492	0.0464431
S_LH_3_ICDF_0.25	280	0.186302	0.0407849	0.224361	0.0330969
S_RAW_CDF_l2s	281	0.185988	0.0408096	0.196882	0.0406837
S_FRACTAL_Kurtosis	282	0.185571	0.0402428	-0.0732681	0.0321333
D_LH_4_ICDF_0.75	283	-0.185046	0.0437029	-0.249618	0.0500691
D_FRACTAL_z_Range	284	0.184943	0.0405669	0.221414	0.0228102
S_MF_Euler_Mean	285	0.184893	0.0390849	0.137967	0.0322019
D_FRACTAL_ICDF_0.999	286	-0.184706	0.0437551	-0.211464	0.0404632
S_HH_4_ICDF_0.01	287	0.18446	0.0415023	0.131577	0.0507835
S_HH_2_ICDF_0.999	288	-0.184254	0.0454207	-0.0892751	0.0634755
S_HL_4_Kurtosis	289	0.183198	0.0417296	0.198933	0.0369541
D_LH_4_ICDF_0.25	290	-0.183001	0.0402983	-0.13724	0.0396535
D_MF_Area_Kurt_signal	291	-0.18285	0.0381132	0.0490997	0.100945
D_FRACTAL_ICDF_0.99	292	-0.182241	0.0467866	-0.219261	0.0501992
D_RAW_Dyn_Range	293	-0.181949	0.0422535	-0.151721	0.0492718
S_HL_2_ICDF_0.05	294	0.181842	0.0370723	0.187994	0.0341478
S_HH_2_ICDF_0.99	295	-0.181277	0.0378438	-0.181368	0.037152
S_GLCM_4_Correlation	296	0.180449	0.0429746	0.134987	0.0365972
D_RAW_Signal	297	0.179913	0.0444853	0.0968005	0.058127
S_HH_4_z_Range	298	0.179482	0.0429362	0.233392	0.0339259
D_GLCM_1_HaralickCorr	299	-0.179452	0.0411629	-0.220918	0.044616
D_HL_4_ICDF_0.75	300	-0.178239	0.0375646	-0.23104	0.0418281
S_HH_4_ICDF_0.001	301	0.178089	0.0464257	0.234098	0.0427437
D_HL_2_z_Range	302	0.177759	0.0391211	0.204484	0.0401872
S_HL_1_ICDF_0.99	303	-0.17729	0.0397144	-0.154583	0.0384849
D_HH_2_Mean	304	-0.177135	0.0368436	-0.180418	0.0318214
D_LH_3_Mean	305	-0.176652	0.0485232	-0.249461	0.0348827
D_GLCM_4_HaralickCorr	306	-0.175555	0.0413996	-0.225189	0.0448937
D_FRACTAL_ICDF_0.95	307	-0.175474	0.0482062	-0.155095	0.0501926
S_MF_Area_Mean_signal	308	-0.17488	0.0449093	-0.139861	0.0417649
D_MF_Area_STD	309	0.174049	0.0413807	0.20525	0.0360955
S_MF_Comp_Mean_signal	310	-0.17398	0.0450508	-0.145205	0.0421169
S_MF_Cont_Mean_signal	311	-0.173866	0.0434175	-0.152929	0.0399695
D_GLCM_2_HaralickCorr	312	-0.171923	0.0414285	-0.222429	0.0447735
D_HH_4_ICDF_0.25	313	-0.171789	0.0396785	-0.189493	0.0421365
D_HL_3_CDF_g2s	314	-0.171747	0.0413484	-0.166461	0.0408426
D_FRACTAL_RSxy	315	0.171528	0.0420383	0.0102456	0.0449448
D_LH_4_z_Range	316	0.171162	0.0429222	0.171407	0.0158593
D_FRACTAL_Entropy	317	0.170512	0.0443182	0.212993	0.0407952
D_GLCM_1_ClusterProm	318	-0.170493	0.0455499	-0.242764	0.0410436
S_MF_Area_Mean	319	-0.170357	0.0438242	-0.138145	0.0395155
S_HL_2_z_Range	320	0.170244	0.0397051	0.0911217	0.0361285
D_HH_2_Energy	321	0.170047	0.0408276	0.228772	0.0325854
D_LH_4_Entropy	322	-0.169355	0.0450489	-0.246646	0.0583543
D_HL_3_RSxy	323	0.168853	0.0417238	0.0219763	0.0488489
D_HL_4_z_Mean	324	-0.167813	0.0372542	-0.26499	0.0391497
S_HL_1_STD	325	-0.167221	0.0390336	-0.153936	0.0362527
S_LH_2_ICDF_0.99	326	-0.166943	0.0397007	-0.0751936	0.0425158
S_FRACTAL_Comp	327	0.166842	0.0403148	0.122978	0.0444516
S_RAW_Entropy	328	-0.16655	0.0421964	-0.171957	0.0412787
S_LH_2_ICDF_0.001	329	0.166436	0.0461449	0.13193	0.0406708
D_HH_4_ICDF_0.01	330	-0.166037	0.0419758	-0.169484	0.054728
D_LH_4_ICDF_0.95	331	-0.165818	0.0399067	-0.372915	0.0430299
S_HH_1_ICDF_0.99	332	-0.165713	0.0378599	-0.101394	0.0373129
S_LH_1_Mean	333	-0.16552	0.0420028	-0.14566	0.0353481
S_LH_3_z_Range	334	0.163422	0.0463132	0.153147	0.0426514
D_RAW_z_Mean	335	0.162204	0.0451194	0.047111	0.0419976
D_HL_4_RSxy	336	0.161904	0.043174	0.0282959	0.0506858
D_HL_1_Energy	337	0.160646	0.044968	0.220133	0.0373008
D_LH_3_Energy	338	-0.160351	0.0433995	-0.0500266	0.0439115
S_FRACTAL_Signal_Surf	339	0.159899	0.0418478	0.142193	0.0455571
D_MF_Cont_STD_signal	340	-0.159859	0.0435494	-0.195114	0.0450043
S_HL_1_ICDF_0.05	341	0.159749	0.0389581	0.135615	0.0377041
D_LH_2_ICDF_0.95	342	-0.159028	0.0391661	-0.163551	0.0466774
D_GLCM_2_ClusterProm	343	-0.158413	0.0464316	-0.239927	0.0417793
S_HL_4_CDF_g2s	344	0.158322	0.0418481	0.179557	0.0329772
D_GLCM_1_DiffMoment	345	0.158059	0.0426381	0.117103	0.0500139
D_HH_4_RSxy	346	0.156591	0.0421076	0.0220354	0.0470909
S_HL_2_ICDF_0.001	347	0.155931	0.040669	0.103333	0.0347434
S_HL_3_Mean	348	-0.155873	0.0482402	-0.08653	0.052184
D_LH_1_Dyn_Range	349	-0.155644	0.0415765	-0.216754	0.037789
S_HL_2_ICDF_0.999	350	-0.155563	0.046077	-0.181293	0.0411804
D_MF_Area_Max_Slope	351	-0.155255	0.0415246	-0.051021	0.0490416
D_HL_3_CDF_l2s	352	-0.155125	0.0452208	-0.176311	0.0514399
D_HH_4_ICDF_0.99	353	-0.154692	0.048994	-0.230485	0.0431805
D_RAW_CDF_l2s	354	-0.153943	0.0386694	-0.0417716	0.0451595
S_HL_1_ICDF_0.95	355	-0.152441	0.0389652	-0.135102	0.0373759
D_RAW_STD	356	-0.152101	0.0450805	-0.209133	0.0477187
D_HL_1_RSxy	357	0.151735	0.0421026	0.00678732	0.0464768
D_LH_2_Dyn_Range	358	-0.151273	0.041984	-0.123916	0.045521
S_HL_2_ICDF_0.01	359	0.149765	0.0371815	0.108605	0.0264196
D_FRACTAL_Signal	360	0.149748	0.0456315	0.0328131	0.062544
S_LH_1_ICDF_0.001	361	0.149211	0.0416274	0.122054	0.0402795
S_LH_3_z_Mean	362	-0.149205	0.0460552	-0.233953	0.0435684
S_HH_1_ICDF_0.95	363	-0.148946	0.0384766	-0.107389	0.0382321
S_HL_4_Skew	364	-0.148199	0.0455343	-0.219763	0.0376389
S_GLCM_2_Correlation	365	0.147906	0.0430803	0.0949261	0.0375143
D_LH_3_z_Range	366	0.147702	0.0363613	0.164062	0.0261072
S_RAW_Comp	367	0.147663	0.0439273	0.0753283	0.054399
D_HL_2_Energy	368	0.14745	0.0359518	0.218183	0.0296571
S_HH_1_ICDF_0.05	369	0.146632	0.0397214	0.102018	0.0387522
S_MF_Euler_Slope_Loc	370	-0.146614	0.0456045	-0.150373	0.04818
S_RAW_ICDF_0.001	371	0.146605	0.0427441	0.108949	0.040116
S_LH_1_ICDF_0.01	372	0.146084	0.0379846	0.119292	0.0368979
D_HH_1_RSxy	373	0.145298	0.0419451	0.00237783	0.0462188
D_LSTD_Kurtosis	374	-0.145116	0.0396216	-0.000498779	0.0837647
D_LH_4_ICDF_0.001	375	-0.14505	0.0410872	0.00655446	0.03439
S_LH_1_ICDF_0.05	376	0.144792	0.0392065	0.130978	0.0374112
S_GLCM_1_Correlation	377	0.144611	0.0434928	0.106716	0.0393738
D_LH_1_RSxy	378	0.144452	0.0420827	0.00302482	0.0461171
D_HH_3_RSxy	379	0.144356	0.0419683	0.00392569	0.0456579
S_RAW_ICDF_0.999	380	-0.144255	0.0402212	-0.123152	0.0363638
D_HH_4_ICDF_0.05	381	-0.144103	0.0431448	-0.197785	0.0545076
D_LSTD_ICDF_0.95	382	-0.143813	0.0417551	-0.183441	0.0427894
D_LSTD_Energy	383	-0.143721	0.0433508	-0.132845	0.0402287
S_HH_3_ICDF_0.25	384	0.143625	0.0414109	0.192865	0.0362448
D_HH_4_ICDF_0.999	385	-0.143566	0.0461021	-0.213795	0.0564893
D_HL_2_RSxy	386	0.143504	0.0422395	0.0091353	0.0470826
D_GLCM_4_ClusterProm	387	-0.143265	0.0475178	-0.222285	0.0434783
D_HL_2_Kurtosis	388	0.143113	0.0402218	0.19903	0.0183619
D_HH_3_Kurtosis	389	0.142866	0.0380265	-0.101412	0.0891488
S_LH_4_ICDF_0.001	390	0.142778	0.0449583	0.146061	0.0398057
S_LH_4_Entropy	391	0.142474	0.0454883	0.246933	0.0370543
D_HH_2_RSxy	392	0.141584	0.0424714	0.00442384	0.0460934
S_HH_2_ICDF_0.01	393	0.141439	0.0395583	0.118976	0.0394151
D_HL_2_Entropy	394	0.141188	0.0362913	0.160245	0.0395634
D_FRACTAL_CDF_g2s	395	-0.141034	0.0546577	-0.252203	0.0543713
S_HH_2_ICDF_0.75	396	-0.140667	0.0398887	-0.151876	0.0357722
D_MF_Euler_Skew_signal	397	0.140453	0.0434105	0.195919	0.0442483
D_LSTD_RSxy	398	0.140283	0.0422227	0.00243209	0.0463564
D_LH_2_CDF_g2s	399	-0.13978	0.0400881	-0.015676	0.0415257
S_HH_1_ICDF_0.01	400	0.139185	0.0399284	0.0944169	0.039158
S_MF_Cont_Slope_Loc	401	-0.138897	0.0432127	-0.14511	0.0428498
S_LH_4_ICDF_0.999	402	-0.138809	0.046786	-0.208703	0.0474327
D_LH_4_Skew	403	-0.137935	0.0437286	-0.0351609	0.0349785
D_HL_4_Energy	404	-0.137781	0.0477714	-0.240667	0.0459795
S_HH_1_z_Range	405	0.137546	0.0407679	0.0933055	0.0508639
D_LH_4_CDF_l2s	406	-0.137094	0.0467951	-0.184468	0.0417379
D_LH_2_ICDF_0.001	407	-0.136343	0.0390509	-0.182904	0.0390019
D_HL_2_ICDF_0.99	408	-0.136022	0.0329555	-0.210225	0.0390964
D_LH_2_RSxy	409	0.135817	0.0419921	0.000207905	0.0458812
S_LH_2_ICDF_0.25	410	0.135258	0.0403346	0.179956	0.034677
D_HH_2_ICDF_0.75	411	0.135101	0.0442406	0.166106	0.0455888
D_LH_1_Energy	412	0.135003	0.0453612	0.205431	0.0384908
D_HL_3_ICDF_0.001	413	-0.133869	0.042601	0.0889343	0.0398684
S_LH_3_CDF_g2s	414	0.133758	0.0466498	0.133305	0.0510426
D_LH_2_ICDF_0.01	415	-0.13336	0.0349354	-0.165622	0.0439337
S_LH_3_Mean	416	-0.133193	0.0471509	-0.240783	0.0448529
S_LH_1_ICDF_0.999	417	-0.13311	0.0392376	-0.103158	0.0343171
D_HH_3_Skew	418	-0.132952	0.0459593	-0.258653	0.0461597
S_LH_1_ICDF_0.95	419	-0.132875	0.0382331	-0.105169	0.035839
D_HH_2_ICDF_0.001	420	-0.131851	0.0388153	-0.0612118	0.0398775
S_FRACTAL_Energy	421	0.131703	0.0466038	-0.0614142	0.0570754
S_LH_1_STD	422	-0.131591	0.0382963	-0.125315	0.0343357
D_HH_2_z_Mean	423	-0.131448	0.0384194	-0.162138	0.0338047
D_HL_3_ICDF_0.95	424	-0.130883	0.039916	-0.168238	0.0542918
S_HL_4_ICDF_0.001	425	0.130773	0.0447659	0.014997	0.0451592
D_MF_Comp_Slope_Loc	426	-0.13027	0.0428687	-0.236901	0.0552991
S_LH_4_CDF_g2s	427	0.130143	0.0474682	0.148883	0.043196
S_FRACTAL_RSxy	428	-0.130139	0.0419172	-0.0528877	0.0353845
S_MF_Area_STD_signal	429	-0.130072	0.04555	-0.127971	0.0436224
S_RAW_STD	430	-0.130047	0.0434835	-0.113818	0.0412463
S_LH_2_CDF_l2s	431	0.129094	0.0472849	0.148694	0.0399919
D_HL_1_Entropy	432	0.128928	0.0427436	0.161147	0.0495754
S_LH_1_ICDF_0.75	433	-0.128295	0.0392513	-0.12279	0.0353895
S_RAW_Dyn_Range	434	-0.128034	0.0405194	-0.123226	0.0376978
D_HH_4_STD	435	-0.127984	0.0423791	-0.20594	0.0638747
S_LH_4_Kurtosis	436	0.127832	0.0460684	0.0256671	0.0517664
D_HL_4_Dyn_Range	437	-0.127788	0.044274	-0.0946144	0.034822
D_FRACTAL_Energy	438	0.127567	0.0394548	0.148844	0.0439055
D_HH_1_Energy	439	0.126994	0.0458097	0.200521	0.039645
S_HH_2_ICDF_0.95	440	-0.126843	0.038041	-0.127617	0.0359431
S_RAW_Mean	441	0.125603	0.049226	0.161582	0.0475735
D_HH_2_CDF_l2s	442	0.125403	0.0446471	0.159824	0.0326698
D_LH_1_CDF_l2s	443	-0.125332	0.0452871	-0.0351661	0.0447907
D_FRACTAL_ICDF_0.01	444	0.125291	0.0417065	0.173977	0.0407298
S_HH_1_ICDF_0.001	445	0.124472	0.0381503	0.0843959	0.0359395
D_LH_4_Energy	446	-0.123832	0.0428133	-0.23178	0.0443836
S_HH_1_RSxy	447	-0.123773	0.0409378	-0.0579686	0.0326956
D_RAW_RSxy	448	0.12233	0.0430188	-0.031809	0.0477772
S_HH_1_ICDF_0.75	449	-0.122235	0.0392331	-0.103248	0.0358602
D_HH_2_CDF_g2s	450	-0.122176	0.0416437	-0.0162296	0.0388737
S_HH_1_STD	451	-0.121632	0.0389967	-0.0993398	0.0366529
D_RAW_Comp	452	-0.121547	0.0437256	-0.141003	0.0481758
D_MF_Comp_STD_signal	453	-0.121533	0.044444	-0.154932	0.0455544
D_LH_3_RSxy	454	0.121424	0.0441431	0.00038	0.045222
S_HH_2_RSxy	455	-0.121343	0.040599	-0.0632948	0.0319072
D_HH_2_Dyn_Range	456	-0.121336	0.040443	-0.184644	0.0332596
S_HL_3_Kurtosis	457	0.121149	0.0426303	-0.0188676	0.0343128
S_HL_3_Entropy	458	-0.121086	0.0465916	-0.125172	0.0441382
D_LH_4_RSxy	459	0.120858	0.0440095	0.00106012	0.0450644
S_LH_1_z_Mean	460	-0.120758	0.0425403	-0.118841	0.0382666
S_HH_2_STD	461	-0.120091	0.0387482	-0.108566	0.0368876
D_HL_2_STD	462	0.119926	0.0390166	0.0863493	0.0483931
S_RAW_z_Range	463	0.119891	0.0463951	0.0974158	0.0442221
S_HL_1_ICDF_0.75	464	-0.119332	0.0393602	-0.129253	0.0343311
S_LH_1_ICDF_0.99	465	-0.11827	0.0367326	-0.0900493	0.0350226
S_HL_3_Energy	466	0.11826	0.0458326	0.138767	0.0473371
S_LH_1_RSxy	467	-0.117778	0.0399681	-0.0521842	0.0321065
D_LH_1_Entropy	468	0.117677	0.0437175	0.141012	0.0504643
S_RAW_RSxy	469	-0.117169	0.0394271	-0.0700543	0.032665
S_GLCM_2_HaralickCorr	470	-0.116875	0.0437119	-0.106042	0.039528
D_LH_3_Skew	471	-0.115624	0.0384263	0.0571414	0.0299379
S_GLCM_1_HaralickCorr	472	-0.115378	0.0436304	-0.106259	0.0394151
S_LSTD_ICDF_0.05	473	-0.115177	0.0407269	-0.138224	0.033247
D_RAW_Kurtosis	474	0.115105	0.039647	0.160252	0.0449328
S_MF_Euler_Curv_Energy	475	0.114527	0.0494843	-0.0980624	0.100208
S_HL_1_z_Range	476	0.114244	0.0487535	-0.0131742	0.0423035
D_HL_3_STD	477	-0.113738	0.0456569	-0.135753	0.0554315
S_HL_3_z_Mean	478	-0.113365	0.0466469	-0.158437	0.0477332
D_HH_4_Mean	479	-0.113319	0.0466548	-0.323886	0.0415444
D_FRACTAL_ICDF_0.05	480	0.112626	0.0398752	0.0979222	0.0398857
S_GLCM_1_ClusterShade	481	-0.112541	0.0426142	-0.118774	0.0447549
D_HL_1_CDF_g2s	482	-0.112016	0.0449323	0.0565705	0.0423239
S_GLCM_4_HaralickCorr	483	-0.111212	0.043844	-0.104683	0.0396529
D_GLCM_4_Entropy	484	-0.110332	0.0460492	-0.0884298	0.0467936
D_HL_4_ICDF_0.95	485	-0.110238	0.0454096	-0.178564	0.051897
S_GLCM_2_ClusterShade	486	-0.11	0.0425962	-0.104529	0.0443672
S_LH_2_z_Range	487	0.108853	0.0460456	0.0126282	0.0461448
S_HL_1_Entropy	488	-0.108565	0.038141	-0.0655685	0.0396831
S_MF_Comp_Curv_Energy	489	0.108427	0.0477675	-0.116882	0.105285
D_LH_1_Skew	490	-0.107981	0.0433248	-0.0444429	0.0590651
S_MF_Comp_Kurt_signal	491	-0.107868	0.0506495	-0.144286	0.0528519
S_RAW_CDF_g2s	492	-0.10746	0.0454162	-0.0756407	0.0493219
S_HH_2_ICDF_0.05	493	0.107265	0.0393812	0.102244	0.037598
S_LH_2_Skew	494	-0.10711	0.0448634	-0.15061	0.0299683
S_HH_3_Mean	495	-0.107057	0.041973	-0.243485	0.0427334
S_HL_4_Entropy	496	0.106922	0.0453646	0.235111	0.0384077
D_HH_4_Comp	497	0.106493	0.0462781	-0.0427251	0.0643633
S_MF_Cont_STD	498	0.106254	0.0456196	0.043634	0.0342551
S_HH_4_Kurtosis	499	0.105668	0.0411998	0.171461	0.0506203
D_HL_1_z_Range	500	0.105664	0.0401158	0.203168	0.0304628
D_HL_3_Signal	501	0.105506	0.0427098	-0.0589293	0.0616371
S_HH_4_CDF_l2s	502	0.105343	0.0420183	0.0323612	0.0459718
D_HL_4_Skew	503	0.105328	0.0425735	0.229068	0.0223332
S_HL_1_RSxy	504	-0.105295	0.0421877	-0.0593385	0.0330895
S_HL_4_CDF_l2s	505	0.104038	0.0410956	0.0463668	0.0427837
D_HL_3_z_Mean	506	0.103858	0.0482724	0.0325355	0.0394958
S_HH_3_z_Mean	507	-0.103589	0.043019	-0.180971	0.0429695
D_MF_Cont_Slope_Loc	508	-0.103556	0.0402162	0.00612569	0.0410253
D_RAW_CDF_g2s	509	-0.103378	0.0435396	0.0475393	0.0528215
D_FRACTAL_z_Mean	510	0.103287	0.0470121	0.201127	0.0436871
S_FRACTAL_z_Range	511	0.103028	0.0421537	-0.0163003	0.0365228
D_HH_2_Entropy	512	0.102302	0.0395548	0.164474	0.0451883
D_HL_3_Signal_Surf	513	0.101623	0.0429169	-0.060434	0.0622081
D_HL_2_CDF_g2s	514	-0.101423	0.0417596	-0.0297976	0.0431145
S_LH_2_Energy	515	0.100965	0.0380311	0.127754	0.0384318
D_LH_1_z_Range	516	0.10027	0.0463057	0.111003	0.047997
S_LH_2_Entropy	517	-0.100145	0.0405422	-0.143098	0.0388292
D_LSTD_CDF_g2s	518	0.0999239	0.0401161	0.179921	0.036907
D_HL_4_Kurtosis	519	0.0995089	0.0427822	0.219791	0.0294371
S_HH_1_Entropy	520	-0.0993952	0.0386557	-0.0393085	0.0410074
S_HH_3_ICDF_0.001	521	0.0984661	0.0442908	0.00672917	0.0504462
S_LH_4_Energy	522	-0.0983685	0.048817	-0.108302	0.0534855
D_GLCM_1_Energy	523	-0.0977151	0.0458048	0.117703	0.0406583
S_HL_1_Skew	524	0.0967944	0.0426621	0.120865	0.0274902
D_FRACTAL_ICDF_0.75	525	-0.0967742	0.0481164	-0.098822	0.0496362
D_HH_4_Signal_Surf	526	0.0954772	0.0457661	-0.0448577	0.0633073
D_MF_Area_Curv_Energy	527	-0.0952237	0.0429444	0.111538	0.0594892
D_HH_2_ICDF_0.01	528	-0.0952146	0.0368209	-0.0764969	0.0476713
D_HH_3_Signal_Surf	529	0.0951579	0.048994	-0.0442752	0.0611476
S_FRACTAL_Dyn_Range	530	-0.0947477	0.0420894	-0.2172	0.03747
D_LSTD_ICDF_0.01	531	0.0943275	0.0448169	0.123076	0.0417312
S_HL_1_Energy	532	0.0942158	0.0378426	0.0381633	0.04146
S_HL_4_Energy	533	-0.0939129	0.0484806	-0.120635	0.0553502
S_LSTD_CDF_l2s	534	-0.0937793	0.0371019	-0.0434113	0.0408172
D_MF_Cont_Mean_signal	535	-0.0937678	0.0421076	0.049756	0.0551929
S_LH_3_ICDF_0.001	536	0.0935794	0.0542748	0.0909033	0.046641
D_HH_3_ICDF_0.99	537	-0.0934535	0.044322	-0.156199	0.0604949
D_LH_2_z_Range	538	0.0930909	0.0396705	0.113554	0.0516173
D_LH_1_ICDF_0.99	539	0.0927386	0.0448694	0.0375537	0.0521891
S_HH_2_ICDF_0.001	540	0.092512	0.0465466	-0.0711084	0.0658801
D_HH_4_ICDF_0.95	541	-0.0924156	0.0459633	-0.0615787	0.0489673
S_MF_Euler_Kurt_signal	542	0.0924121	0.0536382	0.0384197	0.0554448
D_HH_4_Signal	543	0.092404	0.0450131	-0.0475544	0.0621347
S_HH_1_Kurtosis	544	0.092355	0.0412115	0.00063166	0.0943104
S_HL_2_ICDF_0.25	545	0.0917756	0.0387078	0.122042	0.0349775
D_RAW_Mean	546	-0.0917267	0.0417262	0.0554377	0.0490784
S_LH_1_Dyn_Range	547	-0.0905848	0.0459175	-0.12922	0.0438876
S_HL_2_Entropy	548	-0.0904106	0.0406141	-0.111266	0.0389711
D_HL_2_RSyy	549	-0.0903941	0.044664	-0.0759039	0.0436759
D_LH_3_Comp	550	0.0901911	0.0449281	-0.048589	0.0609375
S_LSTD_Dyn_Range	551	-0.090096	0.0422904	-0.0828217	0.0423809
D_HL_4_ICDF_0.001	552	0.0890377	0.0443561	0.147637	0.0369745
S_HH_2_ICDF_0.25	553	0.0888856	0.0405749	0.0911913	0.0357891
D_HH_3_Comp	554	0.0879853	0.0493449	-0.0479002	0.0618794
S_HH_1_Energy	555	0.0876248	0.0391119	0.0176455	0.0433951
D_HH_1_Dyn_Range	556	-0.0867372	0.0405852	-0.140228	0.0476205
D_LH_4_Signal_Surf	557	0.0865591	0.0440404	-0.0681114	0.0614806
D_MF_Area_Mean	558	-0.0863628	0.0417168	0.0581639	0.0488973
D_HH_2_Skew	559	-0.0861646	0.0425307	-0.199126	0.0434038
D_LH_4_Signal	560	0.0861492	0.0454011	-0.0683566	0.0605608
D_FRACTAL_Signal_Surf	561	-0.0855597	0.0396551	-0.184293	0.0428792
D_HH_2_RSyy	562	-0.0851387	0.0460227	-0.0742823	0.0433205
S_GLCM_4_ClusterShade	563	-0.0848512	0.0415569	-0.0771343	0.0437066
D_LSTD_RSyy	564	-0.0846961	0.045077	-0.0674617	0.043814
D_LSTD_ICDF_0.05	565	0.0844814	0.0450519	0.126773	0.0430547
S_LH_1_Entropy	566	-0.0841297	0.0380089	-0.0511279	0.0395723
D_HH_3_RSyy	567	-0.0838935	0.0450929	-0.0706843	0.0439125
D_HH_1_Signal	568	0.0837073	0.04821	0.0199656	0.0546752
D_HL_3_Dyn_Range	569	0.0836964	0.0452164	0.071258	0.0392698
D_HH_1_Signal_Surf	570	0.0833261	0.0485114	0.0178031	0.0549132
D_HH_1_Comp	571	0.0830492	0.0486531	0.0156324	0.0551435
D_HH_3_Signal	572	0.0829488	0.0479013	-0.0414205	0.0601982
D_HH_1_Entropy	573	0.0829378	0.0445042	0.138338	0.0504227
D_LH_3_Signal_Surf	574	0.0827304	0.045354	-0.0574591	0.0601096
S_HH_3_RSxy	575	-0.0826267	0.0400974	-0.0538394	0.0333559
D_GLCM_4_Energy	576	-0.0825459	0.0467304	0.134399	0.0365489
D_HL_1_Skew	577	-0.0823266	0.0453702	-0.0634648	0.0485568
S_LH_3_Kurtosis	578	0.0819806	0.0487243	-0.131372	0.0427759
D_HH_1_RSyy	579	-0.0815918	0.046084	-0.0729329	0.0434499
D_HL_1_RSyy	580	-0.080674	0.0457036	-0.0725372	0.0434488
S_HH_2_Kurtosis	581	0.0804368	0.0472443	-0.0339686	0.0709696
D_HH_1_Skew	582	-0.0802168	0.0405641	-0.0974514	0.0449712
D_HL_3_ICDF_0.75	583	-0.0801789	0.0399713	-0.0895396	0.0415711
D_LH_1_z_Mean	584	0.0796054	0.0480068	-0.0458481	0.0570408
D_LH_1_RSyy	585	-0.0792641	0.0458447	-0.0714897	0.0434237
D_HL_1_Comp	586	0.0790116	0.0478624	0.00485385	0.056121
D_HL_2_Signal	587	0.0789852	0.0458156	-0.0264343	0.058279
D_LH_2_z_Mean	588	0.0789563	0.0456031	0.00584855	0.0439232
S_LSTD_CDF_g2s	589	0.0785419	0.0376314	0.0493311	0.0428397
D_LH_3_Kurtosis	590	0.0784269	0.0375345	0.12548	0.0146909
S_LSTD_ICDF_0.01	591	-0.0782757	0.0424695	-0.0926247	0.0330666
D_HL_1_Signal_Surf	592	0.0777962	0.0475739	0.00295308	0.0561211
S_RAW_ICDF_0.75	593	0.0776584	0.0480346	0.0801474	0.0483445
D_HL_1_ICDF_0.001	594	-0.0775299	0.0410236	-0.07685	0.045379
D_MF_Area_Slope_Energy	595	-0.0773421	0.04541	-0.0714333	0.0573455
D_HH_2_ICDF_0.25	596	0.076905	0.0440653	0.142439	0.0423651
D_HL_2_ICDF_0.95	597	0.0768793	0.035477	0.0287649	0.042332
D_HH_3_CDF_g2s	598	0.0768563	0.0443393	-0.0660685	0.0578724
S_HL_2_RSxy	599	-0.0763983	0.0406567	-0.051851	0.0316254
S_HH_2_z_Range	600	0.076369	0.0480008	0.0177743	0.0487493
S_HH_3_z_Range	601	0.0763287	0.0410923	0.0373091	0.042462
D_HL_4_ICDF_0.25	602	-0.0752851	0.0445314	-0.145184	0.0450521
D_LH_4_Comp	603	0.0750278	0.0446917	-0.0684747	0.0621474
S_FRACTAL_CDF_l2s	604	0.0749278	0.0408183	0.0342902	0.0551629
S_LH_1_Skew	605	0.074627	0.0456941	0.130269	0.050928
S_HL_1_CDF_l2s	606	-0.0742366	0.0417656	-0.044563	0.0352862
D_MF_Euler_Kurt_signal	607	-0.0739655	0.0357189	-0.0430292	0.047965
D_HL_3_Comp	608	0.0738686	0.0433494	-0.0639552	0.0620141
D_GLCM_1_Entropy	609	-0.0729911	0.0477242	-0.0515212	0.0501137
S_LH_1_ICDF_0.25	610	0.0729538	0.0404359	0.0827388	0.0350751
D_HH_1_ICDF_0.01	611	0.0727481	0.0428148	0.0652185	0.0494476
S_LSTD_RSxy	612	-0.0725346	0.0418892	-0.0485682	0.0331906
D_RAW_ICDF_0.25	613	-0.0724537	0.0421935	0.0424892	0.0476207
D_MF_Euler_Slope_Loc	614	0.0721943	0.0333211	0.0899377	0.0332181
D_MF_Comp_Kurt_signal	615	0.0720502	0.03814	0.15176	0.0308516
S_HH_3_CDF_l2s	616	0.0720247	0.0427677	0.0362579	0.0457541
D_LH_3_z_Mean	617	-0.0718241	0.0468724	-0.131639	0.0466356
D_HH_4_ICDF_0.001	618	-0.0717855	0.0429547	-0.0420359	0.0362627
S_LH_1_Energy	619	0.0717766	0.0381754	0.0302336	0.0420059
D_HH_1_Kurtosis	620	0.0716801	0.0403553	0.196178	0.0311892
D_LSTD_ICDF_0.001	621	0.0715424	0.0434036	0.0936803	0.0395604
D_LH_2_Kurtosis	622	0.0714492	0.042317	0.178399	0.0294143
D_RAW_ICDF_0.01	623	0.0706269	0.0433415	0.0331775	0.0430064
D_HL_1_Signal	624	0.070408	0.0470976	0.00102478	0.0561115
D_FRACTAL_Kurtosis	625	0.0697845	0.0358978	0.19826	0.0202283
D_GLCM_2_Inertia	626	-0.0696117	0.0427904	-0.223259	0.0505538
S_HL_3_ICDF_0.001	627	0.0695294	0.0436112	0.110769	0.0363188
D_LH_1_Comp	628	0.0693481	0.0466631	0.0087208	0.0545843
D_HH_3_STD	629	-0.0684778	0.0390566	-0.135699	0.0645649
D_HL_1_z_Mean	630	-0.0683362	0.0508259	-0.250402	0.0509131
D_HL_1_ICDF_0.999	631	-0.0681831	0.0444445	-0.0771147	0.0434631
D_HL_3_RSyy	632	-0.0680592	0.0460782	-0.0683313	0.0442755
D_LH_3_Signal	633	0.0680492	0.0456285	-0.0679183	0.0589833
D_GLCM_2_Energy	634	-0.0670973	0.0463176	0.127983	0.0383614
D_HH_3_CDF_l2s	635	-0.0670091	0.0393286	-0.0343828	0.0409668
S_MF_Cont_Mean	636	-0.0659288	0.0520828	-0.0160781	0.0381352
S_HL_3_CDF_l2s	637	-0.0659049	0.0408095	-0.0556487	0.042442
D_MF_Cont_Mean	638	0.065818	0.0448399	-0.0749916	0.0530964
S_HL_1_ICDF_0.25	639	0.0647621	0.0402425	0.0788497	0.0353621
D_GLCM_2_DiffMoment	640	0.0638768	0.0406643	0.0629206	0.0460247
D_LH_1_Signal_Surf	641	0.0637481	0.0470014	0.00514452	0.0547228
D_MF_Area_Skew_signal	642	-0.063702	0.0413391	0.0634466	0.0690605
S_LH_2_RSxy	643	-0.0636646	0.0404994	-0.0317487	0.0325993
D_HL_2_Signal_Surf	644	0.063618	0.046687	-0.0285003	0.0582945
D_LH_2_ICDF_0.05	645	-0.0634815	0.0403267	-0.0994016	0.0494972
S_LH_1_CDF_g2s	646	0.0623209	0.0426087	0.0673406	0.0418568
D_HL_2_Skew	647	0.0618457	0.0427309	0.184698	0.0190367
D_HH_4_Kurtosis	648	0.0614823	0.0405964	0.139084	0.025915
S_HH_3_ICDF_0.999	649	-0.0612425	0.0459285	-0.170482	0.0432177
S_HH_2_Energy	650	0.0608047	0.0392482	0.0267067	0.0418416
D_LH_2_Comp	651	0.0607541	0.0474721	-0.0244723	0.0570444
D_HL_4_RSyy	652	-0.0607335	0.0478009	-0.0506485	0.0451911
D_HH_2_STD	653	0.060613	0.038964	0.0862832	0.0500879
S_HH_1_Dyn_Range	654	0.060348	0.0451222	0.134594	0.0513544
S_HL_2_CDF_l2s	655	0.060076	0.0483488	0.0638324	0.0441017
D_HH_1_ICDF_0.001	656	0.0597615	0.0433	0.0166024	0.0468058
D_HH_4_RSyy	657	-0.0597393	0.0452663	-0.0716466	0.0449393
S_LH_4_Skew	658	-0.059616	0.0512492	-0.119192	0.0506968
D_HL_1_ICDF_0.75	659	0.059544	0.0490301	0.153903	0.0480166
D_LH_3_Dyn_Range	660	-0.0594811	0.0357924	-0.0751181	0.0405208
D_RAW_RSyy	661	-0.0592094	0.0488689	-0.0835023	0.0433963
S_HL_2_Energy	662	0.0590755	0.0401431	0.0918572	0.0387123
D_FRACTAL_Dyn_Range	663	0.0588398	0.0380217	0.180049	0.0214992
D_LH_2_RSyy	664	-0.0587639	0.0461061	-0.0670791	0.043732
D_LSTD_CDF_l2s	665	-0.0585207	0.0512278	0.0386575	0.0521653
D_LH_3_CDF_l2s	666	0.0584983	0.0439841	0.067597	0.0405831
S_LSTD_z_Mean	667	0.0582335	0.0405193	0.0826067	0.0365108
D_LH_1_ICDF_0.25	668	0.0581214	0.0479899	0.101658	0.0503425
D_HH_4_RSxx	669	0.057957	0.0511537	-0.0593934	0.0555116
S_HH_2_Dyn_Range	670	-0.0579026	0.0472065	0.0227483	0.0539524
S_LH_4_Dyn_Range	671	-0.0571395	0.042715	-0.0572543	0.0428672
S_HH_3_Dyn_Range	672	-0.057132	0.0459384	-0.0691211	0.0456836
D_HL_1_Mean	673	-0.0570305	0.0512596	-0.240424	0.0537554
S_HH_4_Entropy	674	0.0560421	0.046653	0.165886	0.0434423
D_GLCM_1_Correlation	675	-0.055661	0.042715	-0.0766023	0.0485068
D_LH_1_Signal	676	0.0555756	0.0470333	0.00155619	0.0548538
D_RAW_Signal_Surf	677	0.0551358	0.0484647	-0.0472227	0.0550089
D_MF_Cont_Kurt_signal	678	-0.0549784	0.0438969	-0.0572749	0.0513327
S_LH_2_Dyn_Range	679	-0.0548738	0.0446559	-0.098191	0.0421205
D_HH_2_Signal_Surf	680	0.0545891	0.046521	-0.0076867	0.0563986
S_MF_Comp_Mean	681	-0.0543986	0.0505564	0.0084688	0.0294196
S_HH_1_ICDF_0.25	682	0.0543569	0.0400059	0.0582358	0.0353969
D_HL_2_ICDF_0.75	683	0.0542262	0.0358062	0.118356	0.0392876
D_HL_1_STD	684	0.0539473	0.041517	0.079878	0.053585
S_MF_Euler_STD	685	0.05291	0.0492625	0.0137979	0.0292062
S_HH_2_Entropy	686	-0.0523219	0.0396711	-0.0378295	0.0397065
D_LH_2_Signal_Surf	687	0.0518068	0.0482719	-0.0329724	0.0571227
D_HL_2_Comp	688	0.0504224	0.0467632	-0.0291174	0.058256
S_LH_3_Dyn_Range	689	-0.0502066	0.0466961	-0.0858965	0.0446709
S_LH_3_RSxy	690	-0.0500792	0.0422131	-0.00417672	0.0354089
D_MF_Area_STD_signal	691	0.0500696	0.0423732	0.0697454	0.0498667
D_LSTD_Skew	692	-0.0500302	0.0387873	-0.007342	0.0539037
D_LH_2_ICDF_0.25	693	0.0496777	0.0483316	0.0560853	0.0496723
S_HH_4_Skew	694	0.0492224	0.0425036	0.174156	0.054953
D_FRACTAL_RSyy	695	-0.0491753	0.0458831	-0.0681567	0.0428364
S_HL_3_RSxy	696	-0.0491652	0.0421994	-0.0291046	0.0321611
D_LH_1_ICDF_0.001	697	0.0491411	0.0434288	0.00827606	0.044581
D_HL_1_ICDF_0.25	698	0.0489892	0.0440637	0.0887251	0.0525761
D_HH_3_ICDF_0.25	699	-0.0489536	0.0383255	0.0238519	0.0365126
D_LSTD_Signal	700	0.0487654	0.0481037	-0.0518826	0.0590616
S_HH_4_RSxy	701	-0.0487063	0.0402369	-0.0380692	0.0357906
D_MF_Area_Slope_Loc	702	-0.0485945	0.0427246	0.00596551	0.0432923
S_HH_4_ICDF_0.999	703	-0.0485654	0.0475804	-0.0408356	0.0588036
D_HH_2_ICDF_0.99	704	-0.047958	0.0372989	-0.032139	0.0446825
S_MF_Area_STD	705	-0.0479196	0.0452674	-0.0798066	0.0357519
D_LH_2_Signal	706	0.0476128	0.0485709	-0.0418984	0.0571164
D_GLCM_2_Entropy	707	-0.0476051	0.0477461	-0.0596391	0.048747
D_HH_2_Signal	708	0.0474386	0.0464198	-0.00332302	0.0559504
D_FRACTAL_STD	709	0.0471256	0.046705	0.0869482	0.0440063
D_HL_3_ICDF_0.25	710	-0.0469568	0.0438685	-0.0843258	0.0493416
D_LSTD_Signal_Surf	711	0.0465548	0.0457453	-0.0480422	0.0565401
D_GLCM_2_Correlation	712	-0.0459313	0.0445033	-0.064702	0.0467017
D_HL_2_ICDF_0.05	713	0.0454549	0.0352996	0.0707373	0.0445913
D_HL_3_Energy	714	0.0453016	0.0400498	0.108857	0.0314663
S_HL_3_CDF_g2s	715	0.0449051	0.0459602	0.121098	0.0400853
S_HL_3_Dyn_Range	716	-0.0449008	0.0444329	-0.0823517	0.0372478
S_MF_Comp_STD_signal	717	0.0445506	0.0447237	0.157959	0.0460872
S_HH_3_Entropy	718	-0.044423	0.0446326	-0.0569229	0.0455143
D_LH_2_STD	719	-0.0443208	0.0374164	-0.107561	0.0473523
D_RAW_RSxx	720	0.0440558	0.0498995	-0.0907592	0.0508961
D_FRACTAL_Skew	721	0.0440044	0.0453408	0.0973752	0.0362202
D_LH_2_Entropy	722	-0.0435325	0.0413484	-6.68293e-05	0.0458067
D_GLCM_1_ClusterShade	723	0.0434716	0.0492692	-0.0442906	0.0400055
S_HH_2_CDF_l2s	724	0.0432244	0.047693	0.00829384	0.0442368
D_RAW_Energy	725	-0.0431779	0.049159	-0.0806915	0.0507867
D_HH_4_ICDF_0.75	726	-0.0430699	0.0399384	-0.0367824	0.0477897
D_HH_2_Comp	727	0.0425192	0.0474939	-0.0120635	0.0568032
D_HH_1_CDF_l2s	728	-0.0415733	0.0447846	0.0751733	0.0405801
D_HH_2_z_Range	729	0.0412063	0.0444184	0.0627692	0.0374003
D_GLCM_1_Inertia	730	0.0411262	0.0415437	-0.103773	0.0523061
D_HL_3_RSxx	731	0.0410493	0.051368	-0.0619562	0.0555093
D_MF_Comp_Mean_signal	732	-0.0409193	0.0411024	0.0675001	0.0536392
D_LSTD_z_Range	733	-0.0408669	0.0487939	-0.0579622	0.0419426
S_RAW_ICDF_0.99	734	-0.0407322	0.0438069	-0.0400397	0.0427394
D_LH_2_Mean	735	0.0399088	0.0482456	-0.0556577	0.0430482
D_LH_1_CDF_g2s	736	-0.039547	0.045223	0.10782	0.041771
D_LSTD_Comp	737	0.0395166	0.0453951	-0.0459272	0.0544872
S_HL_4_Mean	738	-0.0392204	0.0485035	0.0403451	0.0370141
D_HH_2_ICDF_0.95	739	0.0383962	0.0388428	0.0781359	0.0498596
D_LH_3_RSyy	740	-0.0381903	0.0453104	-0.0497622	0.0445571
S_MF_Euler_STD_signal	741	-0.0378919	0.050701	-0.0298134	0.0455037
D_HH_2_ICDF_0.05	742	0.0378901	0.0389803	0.077172	0.0518431
S_LH_3_CDF_l2s	743	0.0373805	0.045465	0.0684391	0.0447108
D_HL_4_RSxx	744	0.0372941	0.0514634	-0.0606295	0.0569981
D_HL_1_CDF_l2s	745	-0.0372572	0.0440617	0.11084	0.0368243
D_HH_3_ICDF_0.05	746	-0.0372437	0.0374256	0.012033	0.037835
D_HL_2_ICDF_0.25	747	0.0370743	0.0383944	0.0988148	0.0409319
D_LH_1_ICDF_0.75	748	0.0367418	0.0471853	0.107269	0.0508881
D_GLCM_4_ClusterShade	749	-0.0366623	0.0455819	-0.0780205	0.0382706
S_HH_4_z_Mean	750	-0.0359904	0.0416395	-0.0641402	0.0363822
S_LH_1_z_Range	751	0.0358429	0.0448158	-0.0847453	0.0455927
S_LH_4_z_Mean	752	-0.0357834	0.0512407	-0.0706034	0.0538226
S_LH_4_CDF_l2s	753	-0.0356164	0.0473857	0.0395671	0.0571849
D_RAW_z_Range	754	-0.0348358	0.0517901	-0.144667	0.0507649
D_LH_1_STD	755	0.0346381	0.04519	0.0624147	0.0545525
D_RAW_ICDF_0.001	756	0.0344687	0.0425215	-0.00103502	0.0351067
D_HL_3_Kurtosis	757	-0.0344028	0.039013	0.214799	0.0198429
D_HL_1_ICDF_0.05	758	0.0342289	0.041342	0.0586228	0.0549462
D_GLCM_4_Correlation	759	-0.0340551	0.0473867	-0.0248722	0.0413346
S_HL_2_CDF_g2s	760	-0.0339364	0.0440196	-0.0124512	0.0461125
S_LH_4_Mean	761	-0.0338945	0.0509024	-0.0804695	0.0519536
S_HH_3_Kurtosis	762	0.0334111	0.0431171	-0.055962	0.0589339
S_HH_2_CDF_g2s	763	-0.0333727	0.042844	0.00445664	0.0384497
D_RAW_ICDF_0.05	764	0.0332506	0.040688	0.0539574	0.0492984
D_HH_3_ICDF_0.95	765	-0.0322456	0.0387782	-0.0119667	0.040217
D_LH_1_ICDF_0.01	766	0.0316364	0.0444965	0.0232166	0.0514846
D_FRACTAL_ICDF_0.25	767	-0.0314468	0.0401775	-0.0302499	0.0437945
D_HL_2_CDF_l2s	768	-0.031184	0.0499687	-0.0785493	0.0482047
S_LSTD_ICDF_0.001	769	-0.0305637	0.0404673	-0.0611335	0.032447
D_HL_2_Dyn_Range	770	0.030335	0.0418479	0.0899042	0.0397951
S_HH_4_Dyn_Range	771	-0.0303113	0.0448922	-0.000151099	0.0532689
S_LSTD_Kurtosis	772	-0.0300365	0.0442724	-0.102783	0.0351405
S_MF_Cont_STD_signal	773	-0.0297829	0.0499998	-0.0729963	0.0455615
D_HH_4_z_Range	774	0.0295757	0.0441669	0.125742	0.0268242
D_FRACTAL_Mean	775	-0.0295022	0.0439062	-0.0342408	0.0453987
S_HL_4_z_Mean	776	-0.0294897	0.0493038	0.0189171	0.0406922
D_LH_1_ICDF_0.999	777	-0.0293706	0.0406798	-0.0789016	0.0412392
D_GLCM_4_DiffMoment	778	0.0289682	0.0402902	0.0457227	0.0409028
D_HH_2_Kurtosis	779	-0.0284893	0.0447036	0.173579	0.0308941
D_HL_2_RSxx	780	0.0281197	0.0518733	-0.0754125	0.0544674
S_HL_1_Dyn_Range	781	-0.027092	0.0434585	-0.0571377	0.0417409
D_HH_3_ICDF_0.75	782	-0.026891	0.0409996	0.0520321	0.0399302
S_HL_2_Kurtosis	783	0.0268544	0.0412707	-0.0424038	0.0403287
D_HH_4_Dyn_Range	784	-0.0263187	0.0437001	0.00633376	0.0430288
D_HL_3_Mean	785	-0.0259044	0.0497396	-0.0299835	0.0341209
S_GLCM_1_ClusterProm	786	-0.0258597	0.0417406	-0.0336624	0.0388108
D_LSTD_ICDF_0.25	787	0.0257697	0.0444781	0.0910963	0.0454865
S_HL_1_Kurtosis	788	-0.0255703	0.0430297	-0.135557	0.0315634
S_MF_Comp_STD	789	-0.024993	0.0414636	-0.00284077	0.0360026
S_LH_2_CDF_g2s	790	0.0241943	0.0419939	0.0733436	0.041867
D_HH_3_RSxx	791	0.0241638	0.0509508	-0.082333	0.0544458
S_LH_1_Kurtosis	792	0.0238671	0.0439878	-0.175752	0.0627359
D_LH_4_Dyn_Range	793	-0.023504	0.0443415	0.00101277	0.0422629
D_RAW_ICDF_0.75	794	0.0234555	0.0426011	0.0871354	0.0500276
D_HL_4_Comp	795	0.0233948	0.0470731	-0.0789156	0.0635843
S_HL_4_RSxy	796	0.0231768	0.0416988	-0.0032982	0.0352624
S_HH_1_CDF_g2s	797	-0.0231273	0.0409204	0.0247643	0.0351012
S_MF_Comp_Max_Slope	798	0.0229172	0.0472344	0.00291852	0.072062
S_HH_4_Energy	799	-0.0228691	0.0489489	-0.0842287	0.0575146
S_MF_Comp_Slope_Energy	800	-0.0224421	0.0418191	-0.060528	0.0606031
D_HH_1_ICDF_0.999	801	0.022131	0.0431348	-0.00869076	0.0473368
S_LH_4_RSxy	802	-0.0220392	0.0401553	0.0152349	0.0383675
D_HL_3_Entropy	803	-0.0219451	0.0382543	-0.0141078	0.0368474
D_HH_1_ICDF_0.95	804	-0.0218708	0.0424078	0.0411593	0.0533218
D_HL_3_Skew	805	0.0217147	0.047512	0.173489	0.0250568
S_HH_3_Energy	806	0.0216633	0.0456363	0.0611337	0.0459263
D_HL_4_z_Range	807	0.0215495	0.0487	0.125498	0.032366
D_HL_1_ICDF_0.01	808	0.0215042	0.0411854	0.0239269	0.0502482
D_LH_2_CDF_l2s	809	0.0206113	0.044635	-0.00256936	0.0407
D_LSTD_z_Mean	810	0.0205252	0.0454642	0.126795	0.0399971
D_LSTD_Mean	811	0.0201181	0.0387442	0.0225372	0.0488608
D_LH_1_ICDF_0.95	812	0.0198379	0.0445575	0.0622735	0.0533718
D_HL_1_ICDF_0.99	813	-0.0197297	0.0397573	0.0110395	0.0483354
D_HH_1_z_Range	814	0.0193059	0.0416819	0.00491389	0.0656878
S_HH_1_Skew	815	0.0185844	0.0527487	0.222686	0.0631431
D_LSTD_ICDF_0.75	816	0.0181013	0.0387515	-0.021854	0.049555
S_HH_4_CDF_g2s	817	0.0179464	0.0459489	0.0479806	0.0471869
S_LH_3_Entropy	818	-0.0179354	0.0487871	-0.039233	0.0465966
D_FRACTAL_CDF_l2s	819	-0.0177381	0.04478	-0.159462	0.0542567
D_FRACTAL_RSxx	820	-0.0169892	0.0507933	-0.107521	0.0531594
D_RAW_ICDF_0.99	821	-0.0166179	0.0426362	-0.0464154	0.0666217
D_HH_1_ICDF_0.75	822	0.016418	0.0445809	0.100044	0.049482
D_LH_2_ICDF_0.75	823	-0.0161572	0.0446562	0.0270176	0.0492991
S_LH_2_Kurtosis	824	0.0161324	0.0445934	-0.185556	0.0424164
S_HL_1_CDF_g2s	825	0.0156346	0.0416351	0.0499229	0.0364947
S_GLCM_4_ClusterProm	826	0.0149779	0.0414682	-0.00586391	0.0393127
D_GLCM_2_ClusterShade	827	0.0148522	0.04696	-0.0584173	0.0388116
D_HL_4_Signal_Surf	828	0.0147499	0.0449074	-0.0841676	0.0625621
D_HH_1_CDF_g2s	829	-0.0147409	0.0438388	0.124914	0.037118
D_HL_1_Dyn_Range	830	-0.0146326	0.0360206	-0.00725938	0.0325479
D_HH_1_ICDF_0.25	831	0.0141738	0.0488186	0.106606	0.0502725
D_LH_1_Mean	832	0.0141623	0.0483956	-0.116194	0.0479879
S_HL_4_Dyn_Range	833	-0.0141185	0.0443906	0.0156207	0.0418993
D_HH_4_z_Mean	834	0.0137865	0.0453109	-0.133834	0.0416448
D_HH_3_Energy	835	0.0130631	0.0383136	0.143678	0.0314172
D_MF_Cont_Skew_signal	836	0.0127443	0.0399904	0.0946225	0.0577525
S_GLCM_2_ClusterProm	837	-0.0121563	0.0417182	-0.0253379	0.0387503
D_MF_Area_Mean_signal	838	-0.0113882	0.0418859	0.0776707	0.0488572
D_LH_1_Kurtosis	839	0.0112558	0.0475944	0.201564	0.0308354
D_HL_1_ICDF_0.95	840	0.0112405	0.0403216	0.0646293	0.0510848
S_HL_2_Dyn_Range	841	0.0112135	0.0408558	-0.043989	0.0352903
S_LSTD_Skew	842	0.0104536	0.0435034	-0.103712	0.0400684
D_RAW_Skew	843	0.0102976	0.0385521	0.130368	0.0479571
D_LH_1_ICDF_0.05	844	0.0102398	0.0461927	0.0478869	0.055635
D_LH_4_RSyy	845	-0.00999808	0.0470461	-0.0398959	0.0451267
D_HH_1_ICDF_0.05	846	0.00972741	0.0422855	0.0579102	0.0539458
S_FRACTAL_ICDF_0.999	847	-0.00892797	0.0403622	-0.170331	0.0476881
D_MF_Euler_Mean_signal	848	-0.00878264	0.0463428	0.0617716	0.0566814
D_LH_4_RSxx	849	0.00845814	0.0513828	-0.0969495	0.0555341
S_RAW_ICDF_0.95	850	-0.00824549	0.0442101	0.00465258	0.0462092
S_HH_4_Mean	851	0.00810964	0.0435587	-0.0733555	0.0427847
D_HL_2_ICDF_0.01	852	0.00766877	0.0394868	0.00108677	0.0485432
D_HL_1_Kurtosis	853	0.00692308	0.0395305	0.183329	0.0310437
D_HH_2_RSxx	854	0.00680396	0.0510773	-0.0855504	0.0537358
S_HH_2_Skew	855	-0.00662778	0.0426316	-0.235203	0.0535167
D_HL_4_Signal	856	0.0058847	0.0441504	-0.0865657	0.0606398
D_RAW_Entropy	857	0.00576661	0.0513686	-0.0746282	0.0519283
D_LH_1_RSxx	858	0.0049832	0.0501863	-0.0884502	0.0534849
D_RAW_ICDF_0.999	859	0.00462121	0.0414554	-0.0190398	0.0676304
D_HL_2_ICDF_0.001	860	-0.00411078	0.0399604	0.137708	0.0256557
S_HH_1_CDF_l2s	861	-0.00389642	0.0439036	0.0157258	0.0348863
D_LSTD_RSxx	862	0.00327669	0.0501993	-0.0900679	0.0537133
D_LH_4_Kurtosis	863	0.00287154	0.0441568	0.110686	0.012548
D_LH_2_RSxx	864	-0.00271985	0.0494978	-0.0899253	0.053419
D_HL_1_RSxx	865	0.00268481	0.050958	-0.0841213	0.0537574
D_HH_1_RSxx	866	0.00249568	0.0505622	-0.0871347	0.0537572
S_HH_3_CDF_g2s	867	-0.00235055	0.0443286	-0.0233088	0.0440608
D_HH_1_ICDF_0.99	868	0.00226139	0.0429683	0.0298555	0.0503283
D_HH_3_Entropy	869	0.00210829	0.0386189	0.057536	0.035034
D_RAW_ICDF_0.95	870	0.00146271	0.0431368	-0.00850723	0.0593131
D_HL_4_CDF_g2s	871	0.00142597	0.045475	0.00048486	0.0557889
D_HH_3_z_Range	872	-0.001238	0.0438068	-0.0365333	0.0471967
D_LH_2_Energy	873	0.00105787	0.0434078	0.148302	0.0363169
S_LH_3_Energy	874	0.00102649	0.0481343	0.0447351	0.049866
S_LH_1_CDF_l2s	875	-0.0010025	0.0434808	-0.014621	0.0360139
D_HH_1_STD	876	0.000572677	0.0429937	0.0622259	0.0531749
D_LH_3_RSxx	877	-0.000281778	0.0494215	-0.0931941	0.0534867
D_MF_Comp_Skew_signal	878	0.000169931	0.0533402	0.101282	0.0460969
