# Supplementary material for: Radiogenomics analysis identifies correlations of digital mammography with clinical molecular signatures in breast cancer
Source: PLoS One. 2018 Mar 29;13(3):e0193871. doi: 10.1371/journal.pone.0193871 (PMC5875760; doi:10.1371/journal.pone.0193871)
Supplement: S1 File — Compressed file containing the log-transform gene expression data. (ZIP) [file pone.0193871.s016.zip]

Archive with 3 entries (2 files):
- S1_File-All-Microarrays-LogTransform-QuantileNorm.txt
- __MACOSX/
- __MACOSX/._S1_File-All-Microarrays-LogTransform-QuantileNorm.txt
