# Supplementary material for: Radiogenomics analysis identifies correlations of digital mammography with clinical molecular signatures in breast cancer
Source: PLoS One. 2018 Mar 29;13(3):e0193871. doi: 10.1371/journal.pone.0193871 (PMC5875760; doi:10.1371/journal.pone.0193871)
Supplement: S1 File — Compressed file containing the log-transform gene expression data. (ZIP) [file pone.0193871.s016.zip › S1_File-All-Microarrays-LogTransform-QuantileNorm.txt]

AgilentID	M1_a1_b4_Cy3	M2_a1_b3_Cy3	M5_a1_b2_Cy3	M7_a1_b1_Cy3	M9_a2_b4_Cy3	M10_a2_b3_Cy3	M11_a2_b2_Cy3	M12_a1_b4_Cy5	M13_a1_b3_Cy5	M14_a2_b1_Cy3	M16_a1_b2_Cy5	M18_a1_b1_Cy5	M19_a2_b4_Cy5	M21_a2_b3_Cy5	M25_a2_b2_Cy5	M29_a3_b4_Cy3	M33_a3_b2_Cy3	M34_a3_b1_Cy3	M35_a3_b4_Cy5	M36_a3_b3_Cy5	M37_a3_b2_Cy5	M39_a4_b4_Cy3	M41_a4_b3_Cy3	M43_a4_b2_Cy3	M44_a4_b1_Cy3	M45_a4_b4_Cy5	M46_a4_b3_Cy5	M47_a4_b2_Cy5	M48_a4_b1_Cy5	M51_a5_b2_Cy5	M52_a5_b1_Cy5	M54_a5_b4_Cy3	M56_a7_b4_Cy3	M57_a5_b3_Cy3	M88_a5_b2_Cy3	M89_a5_b1_Cy3	M90_a6_b4_Cy3	M91_a6_b3_Cy3	M93_a6_b2_Cy3	M94_a6_b1_Cy3	M96_a6_b1_Cy5	M97_a6_b4_Cy5	M100_a6_b2_Cy5	M102_a7_b3_Cy3	M103_a7_b2_Cy3	M106_a7_b1_Cy3	M107_a8_b4_Cy3	M109_a7_b4_Cy5	M110_a7_b3_Cy5	M112_a7_b2_Cy5	M113_a8_b3_Cy3	M116_a7_b1_Cy5	M117_a9_b4_Cy3	M125_a8_b2_Cy3	M129_a8_b1_Cy3	M130_a8_b4_Cy5	M133_a8_b3_Cy5	M134_a8_b2_Cy5	M137_a8_b1_Cy5	M141_a9_b3_Cy3	M142_a9_b2_Cy3	M143_a9_b1_Cy3	M144_a9_b4_Cy5	M145_a9_b3_Cy5	M147_a9_b2_Cy5	M152_a10_b2_Cy3	M153_a10_b1_Cy3	M156_a10_b4_Cy5	M157_a10_b3_Cy5	M158_a10_b2_Cy5	M162_a10_b1_Cy5	Name	ID	RefNumber	ControlType	GeneName	TopHit	Description
GE_BrightCorner	13.794	13.686	13.807	12.582	12.079	13.245	12.186	13.82	13.946	11.781	13.879	13.141	12.241	13.098	12.354	14.978	15.255	14.846	14.474	14.005	14.772	14.054	14.257	13.669	14.522	13.462	14.607	12.725	14.191	14.206	14.596	14.745	12.578	14.401	14.534	15.439	14.489	14.212	13.906	15.161	15.259	13.82	14.361	13.046	12.339	14.425	14.412	13.48	12.258	11.801	14.01	14.123	13.772	14.186	13.271	13.941	13.958	13.967	13.16	12.328	13.207	13.327	13.17	12.343	13.071	10.896	12.652	11.205	12.117	12.115	13.82	GE_BrightCorner	GE_BrightCorner	45220	pos	GE_BrightCorner		
GE_BrightCorner	13.913	13.783	13.549	12.836	12.566	13.189	12.09	13.849	13.995	11.652	13.682	13.359	12.674	13.085	12.465	15.127	15.27	14.843	14.635	13.995	14.697	14.492	14.395	14.257	14.541	13.962	14.727	13.172	14.218	14.223	14.604	14.697	12.122	14.361	14.571	15.46	13.323	14.077	13.015	15.199	15.234	12.76	13.488	12.459	12.229	14.199	14.282	12.98	11.758	11.766	14.093	13.965	13.762	14.264	13.28	13.822	14.072	14.031	13.12	12.515	13.459	13.284	13.114	12.607	13.406	10.913	12.457	11.137	12.19	12.084	13.547	GE_BrightCorner	GE_BrightCorner	45050	pos	GE_BrightCorner		
DarkCorner	4.216	4.256	4.768	3.651	5.155	5.219	3.74	4.402	5.331	4.208	4.881	4.979	3.223	4.893	4.432	4.218	4.177	3.943	4.205	3.556	3.835	5.651	5.213	4.707	5.546	4.969	5.204	3.997	4.154	4.445	5.759	6.18	4.89	6.038	5.234	5.267	5.671	2.431	2.817	3.704	3	4.558	3.775	3.966	4.337	3.513	5.43	4.78	4.569	4.63	3.691	4.924	4.941	4.755	4.931	3.335	3.8	5.01	4.419	7.348	3.919	4.899	5.159	8.332	4.757	4.271	4.353	3.552	4.823	4.309	4.731	DarkCorner	DarkCorner	44880	pos	DarkCorner		
DarkCorner	4.846	4.939	4.08	2.493	3.54	4.311	3.439	4.346	5.304	4.407	4.881	4.424	4.018	3.958	4.271	3.14	3.341	2.758	3.586	4.561	4.104	6.805	5.086	5.327	5.497	4.446	4.975	3.997	3.774	4.502	2.038	5.091	4.824	6.257	5.459	5.129	4.769	4.101	4.769	3.539	3.791	4.67	4.357	4.303	5.516	4.41	5.619	4.166	4.264	5.058	4.608	4.851	4.131	5.683	4.5	4.971	4.478	4.589	4.419	4.374	3.707	4.112	5.159	4.884	4.217	4.415	7.979	4.5	4.632	4.426	6.045	DarkCorner	DarkCorner	44710	pos	DarkCorner		
DarkCorner	4.555	4.438	4.362	2.693	4.003	5.797	4.194	4.209	5.129	4.538	4.794	3.591	4.277	4.893	5.195	3.961	4.009	3.669	3.369	4.026	3.426	5.364	5.307	5.414	5.858	4.671	5.325	3.609	4.542	4.445	4.331	5.533	3.482	5.799	4.838	5.859	2.213	1.769	3.699	4.59	4.657	4.358	4.406	3.927	4.648	3.767	5.064	3.407	4.086	4.766	3.898	4.289	3.336	4.755	4.85	4.762	4.169	4.82	3.962	4.499	3.919	3.159	3.919	5.079	4.757	4.8	5.563	2.964	4.413	3.72	5.226	DarkCorner	DarkCorner	44540	pos	DarkCorner		
DarkCorner	2.985	4.871	4.183	2.975	4.343	5.719	3.439	4.852	5.795	4.674	5.032	4.028	4.277	4.461	4.607	4.027	4.323	3.76	4.03	4.353	3.324	5.166	5.187	5.538	4.874	4.446	4.975	3.997	3.774	4.334	3.351	4.942	3.748	4.976	4.548	5.224	3.739	1.769	2.427	4.212	4.657	4.358	4.295	5.346	4.699	4.93	4.668	4.334	3.634	4.868	2.657	5.057	4.583	3.526	4.013	4.715	4.332	4.369	4.222	4.785	2.516	4.24	4.23	5.222	4.304	4.857	3.276	3.788	4.413	4.653	3.945	DarkCorner	DarkCorner	44370	pos	DarkCorner		
DarkCorner	3.808	5.052	3.956	3.367	4.003	6.098	2.669	5.454	4.835	4.371	4.841	4.084	3.654	4.461	3.857	4.258	4.582	3.457	3.955	4.106	4.104	5.147	5.333	4.707	5.772	4.394	4.587	3.609	4.399	4.445	2.709	5.449	5.148	5.92	4.881	4.373	4.326	3.757	2.817	4.305	3	3.452	4.406	4.396	5.321	4.41	5.367	4.541	4.264	4.766	4.067	4.683	4.995	4.537	4.138	4.813	4.935	4.913	4.539	4.499	4.213	2.686	4.749	4.964	4.217	2.864	2.019	2.964	4.186	3.72	4.371	DarkCorner	DarkCorner	44200	pos	DarkCorner		
DarkCorner	2.818	4.871	4.362	3.908	2.535	5.386	2.833	5.454	4.86	4.595	4.143	4.384	3.654	4.893	3.596	3.85	4.009	4.282	3.903	4.312	4.414	6.054	5.134	4.673	5.319	5.004	4.66	4.351	4.915	4.502	2.841	5.237	4.949	6.038	5.396	4.604	3.034	4.864	3.99	3.982	3.433	3.66	4.591	5.208	5.183	2.451	2.79	4.672	4.35	4.868	4.067	3.427	4.701	4.92	2.386	5.333	5.342	5.327	4.778	4.499	4.213	3.461	4.478	4.922	4.11	4.728	2.433	3.788	4.895	4.536	3.812	DarkCorner	DarkCorner	44030	pos	DarkCorner		
DarkCorner	3.696	4.939	2.549	3.779	3.54	5.127	3.74	5.203	5.767	4.915	3.665	3.76	4.277	4.697	4.075	3.275	3.341	2.512	3.369	3.933	3.968	6.031	5.02	4.129	5.46	4.252	4.536	3.997	3.594	4.445	2.981	5.583	4.824	5.593	4.784	4.547	2.385	1.877	2.955	4.212	4.657	3.846	2.484	5.025	4.376	2.451	4.668	4.958	4.669	4.959	4.485	4.567	4.79	5.065	3.63	4.233	5.513	5.01	4.539	4.612	3.129	3.667	4.749	4.922	4.217	5.018	2.519	4.5	4.186	4.309	4.18	DarkCorner	DarkCorner	43860	pos	DarkCorner		
DarkCorner	3.934	4.992	4.276	4.098	3.269	5.719	4.298	4.104	5.767	4.371	4.267	4.866	3.654	4.697	4.271	4.027	2.724	4.481	4.143	3.627	3.324	4.809	5.086	4.449	5.398	4.553	4.816	4.351	4.044	4.387	4.331	6.353	5.057	5.098	4.606	5.552	2.5	1.942	3.99	2.431	4.061	3.207	4.591	5.025	3.973	4.978	4.348	4.6	5.062	3.929	2.847	4.683	4.701	5.399	4.626	4.659	4.332	4.117	4.102	4.785	4.213	4.112	5.092	5.325	4.757	5.018	4.055	4.139	3.863	4.309	4.18	DarkCorner	DarkCorner	43690	pos	DarkCorner		
DarkCorner	3.19	4.939	3.679	3.532	3.269	5.471	4.194	4.757	5.152	4.595	4.644	3.76	4.277	4.237	4.271	2.933	3.452	3.328	4.251	4.312	4.043	4.975	5.16	5.249	5.333	4.604	4.587	4.519	4.33	4.261	3.784	5.533	4.307	5.139	4.324	5.481	2.582	2.712	4.395	2.746	3.791	4	4.227	5.065	4.548	4.127	5.064	3.407	4.569	4.476	4.067	4.376	3.583	5.138	4.752	5.194	4.725	2.937	5.041	4.45	3.707	2.686	3.711	5.144	3.627	3.026	2.887	3.977	4.524	4.309	4.452	DarkCorner	DarkCorner	43520	pos	DarkCorner		
DarkCorner	4.749	5.408	3.956	3.367	5.369	5.636	3.439	4.422	6.271	4.674	3.573	4.979	4.277	4.893	4.271	2.818	3.08	4.336	3.903	3.627	3.19	5.409	4.468	4.954	6.348	4.553	4.816	4.432	4.466	4.261	4.521	5.533	5.372	5.5	4.606	4.966	3.739	3.874	3.079	4.711	3.433	4.12	3.558	4.783	4.453	3.963	4.917	4.6	4.35	4.476	3.41	4.924	4.131	3.87	4.5	4.715	4.725	4.369	4.419	4.45	2.419	3.461	5.159	4.842	4.217	4.189	3.566	4.5	3.863	4.05	4.549	DarkCorner	DarkCorner	43350	pos	DarkCorner		
DarkCorner	4.034	4.662	3.843	3.908	4.003	5.471	3.74	4.346	5.393	4.674	4.52	4.57	3.223	4.461	3.286	3.596	2.332	3.943	4.468	3.627	2.145	6.031	5.056	4.927	5.476	4.815	4.136	4.125	2.862	5.094	3.687	5.188	4.058	5.416	4.784	4.752	2.865	4.206	5.016	3.982	3.791	4.67	4.227	5.24	4.648	4.621	4.917	4.672	4.75	3.714	4.067	3.62	5.313	4.846	4.138	5.039	5.289	4.471	4.539	4.555	2.669	2.895	3.919	5.144	4.217	2.357	3.566	4.5	4.895	4.653	4.549	DarkCorner	DarkCorner	43180	pos	DarkCorner		
DarkCorner	3.548	4.662	4.08	3.182	4.003	5.557	2.954	4.045	5.098	4.674	3.966	4.821	4.277	3.958	4.607	3.516	2.295	4.155	3.764	3.699	4.043	5.718	5.106	4.856	4.6	5.004	4.9	4.253	4.154	4.261	4.185	5.313	4.89	4.847	4.606	4.373	3.739	5.219	4.395	3.704	4.268	3.66	3.775	4.1	5.286	3.654	5.316	4.379	4.177	4.868	4.367	4.171	4.131	3.729	4.291	4.762	5.289	4.913	4.539	4.243	3.707	2.686	3.919	5.222	4.473	3.026	3.67	3.788	4.747	4.536	4.452	DarkCorner	DarkCorner	43010	pos	DarkCorner		
DarkCorner	3.548	5.052	4.362	3.651	3.269	5.471	3.852	4.209	5.213	4.312	4.21	5.197	4.487	4.461	3.857	3.516	3.794	3.76	2.84	5.025	4.685	5.088	4.962	3.092	5.075	3.755	4.9	4.253	4.154	4.876	3.687	5.92	2.782	5.256	4.881	3.926	2.865	5.101	3.565	4.103	4.061	4.758	2.424	3.773	4.948	4.814	4.109	4.78	3.765	3.461	4.485	4.171	4.265	5.335	6.098	4.715	4.799	4.471	5.486	5.184	3.439	3.461	4.936	5	4.831	4.271	3.891	4.139	4.524	3.903	4.371	DarkCorner	DarkCorner	42840	pos	DarkCorner		
DarkCorner	3.934	4.939	2.464	3.651	4.651	5.557	3.579	4.793	5.551	4.312	3.492	4.726	4.018	4.461	4.432	3.275	4.367	3.154	3.284	4.656	3.555	5.922	5.056	5.166	5.18	4.252	4.941	3.997	4.154	3.21	2.981	5.722	2.929	4.464	4.97	5.129	3.574	1.543	3.262	2.746	4.657	3.846	3.684	3.358	4.246	4.285	5.132	4.27	4.669	4.868	4.067	4.464	3.992	5.399	2.386	4.544	5.166	5.01	4.222	4.848	2.669	2.895	4.478	4.718	4.757	4.35	3.566	3.977	4.413	4.536	4.731	DarkCorner	DarkCorner	42670	pos	DarkCorner		
DarkCorner	3.371	5.455	3.843	3.651	4.172	5.719	4.082	5.828	5.583	4.208	5.032	4.346	4.277	4.697	3.857	2.818	3.863	3.559	3.764	2.67	4.619	4.975	4.673	4.419	4.937	3.327	3.933	4.253	3.379	3.95	4.521	5.286	4.949	5.669	4.838	4.186	2.042	4.792	3.079	3.066	4.268	4.248	3.245	3.927	4.648	4.978	4.348	4.958	5.432	4.364	2.847	4.289	4.265	4.846	3.838	4.496	4.725	5.01	4.961	4.499	3.919	2.522	4.602	4.802	4.831	4.189	3.976	4.139	4.524	4.05	4.371	DarkCorner	DarkCorner	42500	pos	DarkCorner		
DarkCorner	3.934	4.992	3.679	3.182	4.172	4.559	4.486	5.045	5.082	4.407	4.881	5.095	4.277	3.096	4.271	2.4	3.551	4.155	3.284	3.127	4.043	5.21	4.123	4.707	5.333	4.117	4.329	3.609	3.379	3.031	3.143	5.162	4.76	5.712	4.686	4.795	3.034	4.644	2.48	4.59	4.455	3.452	2.484	4.152	5.145	4.355	4.99	4.487	4.944	4.63	4.067	4.924	2.777	4.537	4.85	4.932	4.085	3.397	5.547	4.45	2.516	4.839	4.936	5	4.561	3.611	3.976	4.283	4.413	4.202	4.287	DarkCorner	DarkCorner	42330	pos	DarkCorner		
DarkCorner	4.426	5.54	4.276	3.908	4.651	5.557	4.385	4.402	4.971	4.407	4.644	4.469	4.018	4.237	3.857	3.516	4.226	3.559	3.141	3.493	3.426	5.147	4.713	4.997	5.199	3.432	4.476	4.125	4.605	4.201	4.331	5.692	4.76	5.758	5.161	4.775	2.5	4.297	4.06	3.982	4.268	4	3.388	4.907	4.135	3.963	3.987	5.086	5.334	4.766	2.847	3.62	3.005	5.399	4.931	4.544	4.646	5.17	3.962	4.612	4.341	3.159	5.092	4.964	3.627	4.728	3.67	4.139	4.305	4.426	4.371	DarkCorner	DarkCorner	42160	pos	DarkCorner		
A_23_P385114	7.705	6.592	6.51	7.664	3.54	7.477	5.61	7.226	5.213	5.042	7.491	6.941	6.372	8.173	5.068	7.556	8.301	8.215	5.497	7.038	8.466	7.296	8.16	8.218	7.47	7.36	7.675	7.746	7.389	7.87	8.055	7.379	6.94	7.137	8.053	7.077	6.554	7.475	5.575	6.339	6.731	7.663	6.075	6.384	6.833	6.965	6.468	7.478	5.959	8.586	5.997	7.877	7.294	8.56	6.915	7.339	6.482	7.066	7.718	6.137	6.412	6.941	6.499	6.311	6.332	7.547	6.862	6.864	8.698	7.7	6.85	NM_023929	A_23_P385114	41990	FALSE	ZBTB10	ref|NM_023929|ref|NM_001105539|ens|ENST00000455036|ens|ENST00000426744	"Homo sapiens zinc finger and BTB domain containing 10 (ZBTB10), transcript variant 2, mRNA [NM_023929]"
A_32_P49054	4.216	5.262	4.435	5.215	4.932	5.028	3.74	5.216	5.361	4.538	3.492	4.57	5.164	4.461	4.607	4.079	5.246	4.825	4.385	4.801	4.331	5.739	5.283	5.343	6.022	5.158	5.235	4.708	4.605	4.834	4.781	6.037	5.245	5.5	4.548	5.267	4.828	4.926	4.463	4.959	4.952	5.059	4.227	4.303	4.588	7.614	5.064	4.334	4.35	5.22	5.471	8.418	4.941	4.537	4.013	5.404	4.987	5.327	4.778	4.737	4.213	4.345	5.747	5.53	4.11	5.513	5.295	5.365	4.823	5.085	5.226		A_32_P49054	41820	FALSE			
A_23_P75839	10.643	10.178	10.361	10.594	8.836	9.214	8.703	10.753	10.376	8.924	10.906	10.878	10.06	9.935	8.728	11.095	11.295	11.138	11.007	11.04	10.952	10.319	10.178	10.725	10.411	10.948	10.887	10.582	11.007	11.167	11.174	11.074	10.293	10.453	11.041	10.699	10.623	10.473	9.775	9.734	10	11.077	9.776	10.407	10.155	9.645	11.507	10.19	11.379	10.162	10.277	9.936	10.519	9.837	10.118	11.21	9.86	10.56	11.693	10.663	10.295	10.702	11.392	10.249	10.332	11.305	11.136	11.381	12.038	11.824	11.597	NM_006292	A_23_P75839	41650	FALSE	TSG101	ref|NM_006292|ens|ENST00000251968|ens|ENST00000357193|gb|CR623726	"Homo sapiens tumor susceptibility gene 101 (TSG101), mRNA [NM_006292]"
A_23_P88351	8.012	7.847	7.65	8.42	5.959	6.781	6.093	8.49	7.765	5.31	9.092	7.914	7.142	6.816	6.767	7.127	7.542	6.784	6.474	6.864	6.845	7.494	7.981	8.187	8.116	7.485	7.96	8.117	7.729	7.317	7.777	8.026	6.912	6.944	7.557	8.174	8.212	6.948	7.69	6.287	6.199	7.773	7.153	7.69	7.727	6.581	8.529	6.823	7.33	7.197	7.55	6.074	7.62	6.935	8.517	8.003	7.711	8.574	6.474	7.988	7.359	7.554	8.285	8.419	7.171	9.343	8.615	9.157	7.908	8.627	7.254	NM_181598	A_23_P88351	41480	FALSE	ATL1	ref|NM_181598|ref|NM_001127713|ref|NM_015915|ens|ENST00000441560	"Homo sapiens atlastin GTPase 1 (ATL1), transcript variant 2, mRNA [NM_181598]"
A_23_P202138	8.988	7.945	8.148	8.477	6.876	8.772	6.821	8.565	8.493	6.335	8.032	8.682	7.733	8.955	7.045	8.126	8.284	8.019	7.828	7.522	8.934	9.799	8.598	9.088	9.212	8.663	9.008	8.547	8.871	8.13	8.007	8.531	7.618	8.327	8.89	8.42	8.532	8.476	7.592	8.238	7.82	8.421	7.727	8.772	9.293	7.965	8.646	7.813	8.644	9.04	8.271	8.251	8.099	8.903	8.704	8.729	7.942	8.666	8.979	7.413	8.183	7.843	8.596	7.54	7.788	9.157	7.902	8.348	8.376	8.983	8.468	NM_030971	A_23_P202138	41310	FALSE	SFXN3	ref|NM_030971|ens|ENST00000224807|ens|ENST00000470252|ens|ENST00000393459	"Homo sapiens sideroflexin 3 (SFXN3), mRNA [NM_030971]"
A_24_P198217	5.441	5.861	5.346	4.768	4.651	6.281	4.699	5.183	6.319	4.804	5.14	4.944	4.711	5.428	4.938	4.98	5.541	5.718	5.133	5.279	5.191	7.174	5.805	5.686	6.323	5.31	6.07	5.976	5.285	5.655	5.286	5.633	4.383	6.003	5.923	5.721	5.648	4.983	3.262	5.319	6.024	4.758	5.037	4.645	4.548	5.426	5.91	4.541	4.415	5.356	5.354	5.332	5.236	5.918	5.142	5.404	4.799	5.837	5.349	5.148	4.919	4.516	5.092	5.502	5.167	5.337	4.218	5.083	5.345	5.085	5.366	NM_147777	A_24_P198217	41140	FALSE	SNX15	ref|NM_147777|ref|NM_013306|ref|NR_037650|ens|ENST00000352068	"Homo sapiens sorting nexin 15 (SNX15), transcript variant B, mRNA [NM_147777]"
A_23_P400078	6.754	7.102	6.498	6.835	5.69	6.098	5.122	5.962	6.842	4.862	6.517	8.458	6.317	6.171	5.301	6.899	6.309	6.014	6.148	5.461	6.749	6.311	6.04	6.761	6.399	7.021	6.374	6.977	7.29	6.006	5.432	5.663	6.551	5.965	6.377	6.923	6.554	6.889	5.758	5.801	6.861	6.625	6.318	6.155	7.271	7.681	6.867	6.158	6.627	6.759	6.81	7.241	6.416	6.794	7.621	6.39	5.832	6.215	6.197	6.76	6.06	7.687	7.464	6.524	6.627	6.781	6.711	7.658	7.007	7.388	6.85	NM_005957	A_23_P400078	40970	FALSE	MTHFR	ref|NM_005957|ens|ENST00000376583|ens|ENST00000376592|gb|BC011614	"Homo sapiens methylenetetrahydrofolate reductase (NAD(P)H) (MTHFR), mRNA [NM_005957]"
A_23_P104641	10.376	9.822	10.589	10.704	10.483	10.124	9.605	10.824	10.787	9.042	10.782	10.417	10.64	10.283	10.386	11.071	10.238	9.991	10.879	10.496	10.627	10.584	10.044	10.59	10.836	10.28	11.308	10.269	10.917	11.043	10.895	10.998	10.355	11.972	11.245	11.502	11.159	10.479	9.99	11.066	10.624	10.625	10.024	10.261	10.439	10.741	11.367	9.961	10.603	11.019	10.338	11.25	9.973	11.592	10.717	11.106	10.617	11.209	11.219	9.07	9.901	9.974	10.09	9.995	9.859	9.837	9.997	10.616	11.223	9.969	11.301	NM_013265	A_23_P104641	40800	FALSE	C11orf2	ref|NM_013265|ens|ENST00000279281|gb|CR606643|gb|CR621135	"Homo sapiens chromosome 11 open reading frame 2 (C11orf2), mRNA [NM_013265]"
A_23_P126540	4.124	5.455	5.278	5.018	5.959	6.098	3.964	4.866	5.676	4.804	4.466	5.646	5.661	6.492	4.788	4.898	5.04	5.227	4.656	5.516	4.882	6.293	5.462	6.043	6.037	6.392	6.07	5.398	5.749	5.856	5.694	5.113	5.781	6.392	5.635	5.091	5.444	4.983	5.19	6.389	5.824	7.05	4.781	5.494	7.625	6.123	5.256	5.62	5.23	5.65	5.633	5.175	5.313	6.072	5.142	6.089	6.061	5.327	5.349	5.608	5.772	4.951	5.597	6.751	5.377	6.794	5.834	5.997	6.709	6.11	5.599	NM_020683	A_23_P126540	40630	FALSE	ADORA3	ref|NM_020683|ref|NM_001081976|ens|ENST00000463993|ens|ENST00000442484	"Homo sapiens adenosine A3 receptor (ADORA3), transcript variant 1, mRNA [NM_020683]"
A_24_P928815	4.611	5.262	5.093	5.103	5.053	6.34	5.2	5.366	5.826	5.112	4.881	5.257	5.573	6.549	5.301	5.597	5.565	6.534	6.168	5.867	6.282	8.905	7.326	7.326	7.907	7.135	7.921	6.434	6.869	6.417	6.24	7.251	3.604	5.629	5.741	5.319	4.623	1.543	4.129	6.287	5.824	4.92	4.781	5.141	5.421	5.169	3.835	4.997	5.062	4.868	4.745	5.549	3.583	5.576	4.013	4.233	4.799	5.01	4.778	4.943	4.772	4.696	4.936	4.884	3.627	4.8	3.779	4.619	4.957	5.085	5.329		A_24_P928815	40460	FALSE			
A_23_P348936	6.448	7.439	7.537	6.863	6.205	7.452	6.093	5.578	7.178	5.519	6.943	7.229	6.727	6.816	5.708	6.746	7.054	7.255	6.588	7.14	6.923	7.56	6.578	7.32	7.377	6.653	6.98	7.287	7.372	6.763	6.511	7.717	6.457	6.822	6.63	6.382	6.407	6.034	6.06	5.592	6.795	6.704	5.755	6.621	6.738	7.384	7.206	6.744	7.098	7.148	6.228	7.18	6.852	6.486	7.188	5.892	5.931	6.558	6.819	7.249	6.597	7.347	7.667	6.965	6.803	7.345	7.372	7.097	7.554	7.582	7.174	ENST00000417351	A_23_P348936	40290	FALSE		ens|ENST00000417351|gb|BC036527	"Homo sapiens CTAGE family pseudogene, mRNA (cDNA clone IMAGE:5270059). [BC036527]"
A_24_P751074	6.484	6.107	5.571	5.667	5.155	5.386	4.877	5.846	7.069	5.042	5.795	5.507	5.164	5.745	5.514	5.873	5.637	6.088	5.193	6	6.711	7.257	6.238	6.157	6.803	6.505	6.254	6.959	6.494	6.135	6.448	5.449	6.045	6.322	6.212	5.649	6.251	5.158	5.378	7.035	6.396	5.823	5.884	6.608	6.193	6.206	5.91	5.9	6.793	5.829	7.787	5.648	6.313	6.743	5.142	6.217	6.777	6.187	4.866	6.071	5.683	5.947	5.945	6.176	6.063	7.57	6.451	7.182	6.428	6.764	7.315	NM_005238	A_24_P751074	40120	FALSE	ETS1	ref|NM_005238|ref|NM_001143820|ref|NM_001162422|ens|ENST00000319397	"Homo sapiens v-ets erythroblastosis virus E26 oncogene homolog 1 (avian) (ETS1), transcript variant 2, mRNA [NM_005238]"
A_24_P34568	5.708	5.754	5.278	5.472	5.783	6.742	5.122	5.722	5.795	5.238	5.079	5.969	5.736	7.48	5.884	5.289	6.008	6.709	6.013	5.822	6.509	9.711	7.886	8.056	8.533	7.429	8.443	7.031	7.098	7.17	6.473	5.113	4.602	6.944	6.478	5.746	5.123	5.219	4.587	7.387	6.562	5.166	4.227	5.274	6.436	5.464	5.316	5.508	4.882	5.972	5.197	5.746	4.79	5.628	4.752	4.233	4.799	5.25	5.272	4.676	5.095	5.452	5.092	5.034	5.123	5.307	5.582	4.97	5.277	5.463	5.763	NM_152698	A_24_P34568	39950	FALSE	FAM123C	ref|NM_152698|ref|NM_001105193|ref|NM_001105194|ref|NM_001105195	"Homo sapiens family with sequence similarity 123C (FAM123C), transcript variant 1, mRNA [NM_152698]"
A_23_P417200	6.628	6.498	5.704	6.441	6.331	6.458	4.877	5.962	6.409	5.173	6.048	6.131	6.47	6.306	5.958	6.378	6.514	6.311	5.526	5.309	6.218	5.765	6.281	6.043	6.933	6.653	6.777	6.985	6.782	6.22	6.407	6.414	6.424	6.076	5.813	6.267	6.774	6.853	6.619	6.585	6.795	6.367	6.675	6.568	5.91	6.569	7.013	5.565	6.52	7.128	6.84	6.873	5.979	7.198	6.785	6.626	6.855	6.671	6.935	5.626	6.023	6.255	6.806	6.145	6.546	6.639	6.648	6.598	6.377	6.783	6.985	NM_005652	A_23_P417200	39780	FALSE	TERF2	ref|NM_005652|ens|ENST00000254942|gb|AF002999	"Homo sapiens telomeric repeat binding factor 2 (TERF2), mRNA [NM_005652]"
A_23_P49686	6.826	6.574	6.971	6.213	5.959	7.335	5.27	6.328	6.223	5.238	6.786	6.113	5.03	6.09	5.068	6.637	4.443	7.02	6.365	7.359	5.588	6.564	6.182	6.362	6.644	6.018	6.171	7.006	6.325	6.837	6.106	5.831	6.334	6.322	5.858	6.923	6.145	7.138	5.945	5.519	5.894	6.422	6.035	6.461	5.421	6.323	6.078	5.985	5.768	6.528	6.526	6.747	6.599	6.663	7.361	6.262	5.289	5.89	6.653	6.508	7.386	7.154	6.591	6.286	5.86	8.094	6.451	6.346	6.661	7.273	6.931	ENST00000423269	A_23_P49686	39610	FALSE		ens|ENST00000423269|ref|XM_003118745|ref|XM_003119684|ref|XM_003120890	"PREDICTED: Homo sapiens hypothetical protein LOC100506863 (LOC100506863), mRNA [XM_003118745]"
A_24_P402825	5.284	5.153	4.949	5.81	2.956	5.636	5.047	5.508	6.271	4.674	4.21	8.276	4.886	5.428	5.068	4.729	4.98	5.029	4.515	4.656	5.512	7.243	5.356	6.415	6.682	5.664	5.892	5.121	5.676	5.377	5.046	5.808	5.245	5.013	4.97	5.909	5.383	4.297	4.98	7.831	5.579	4.758	5.037	5.208	5.484	4.542	4.852	5.293	5.841	5.356	5.819	4.851	5.053	5.522	5.006	5.333	4.862	4.722	5.041	5.148	5.522	5.609	5.013	5.605	4.561	5.89	4.915	5.713	5.369	5.322	5.685	NM_018398	A_24_P402825	39440	FALSE	CACNA2D3	ref|NM_018398|ens|ENST00000478261|ens|ENST00000438476|ens|ENST00000415676	"Homo sapiens calcium channel, voltage-dependent, alpha 2/delta subunit 3 (CACNA2D3), mRNA [NM_018398]"
A_23_P81640	6.148	5.36	5.638	6.331	4.172	8.152	4.194	6.68	6.002	4.862	5.032	5.567	4.277	6.01	5.708	4.299	5.615	6.448	4.385	4.695	5.409	6.805	8.382	5.763	6.496	5.544	6.194	5.919	5.544	8.993	9.384	6.92	5.978	7.072	5.49	5.412	5.444	6.352	6.358	4.103	5.184	4.67	5.658	6.621	5.882	6.39	5.91	5.62	5.334	5.058	5.354	5.648	5.313	6.196	7.226	6.88	7.145	8.415	5.2	5.341	6.868	5.911	6.531	5.325	6.256	6.371	10.207	5.765	5.116	5.733	7.298	NM_052909	A_23_P81640	39270	FALSE	PLEKHG4B	ref|NM_052909|ens|ENST00000504041|ens|ENST00000283426|gb|AK075513	"Homo sapiens pleckstrin homology domain containing, family G (with RhoGef domain) member 4B (PLEKHG4B), mRNA [NM_052909]"
A_23_P70588	5.076	4.939	3.956	4.877	2.956	5.471	5.406	5.147	5.152	4.595	5.107	4.979	5.03	6.01	4.432	4.218	4.775	5.718	4.819	4.448	4.685	6.696	5.236	5.731	5.593	5.224	5.743	5.552	4.956	5.527	4.331	6.18	7.002	5.217	5.965	4.775	5.205	5.321	4.523	4.497	3.791	5.059	3.045	4.831	5.641	4.127	5.778	5.447	4.569	4.868	4.927	5.057	4.701	5.783	5.728	6.217	5.289	5.25	4.961	4.785	4.341	5.109	5.945	5	5.167	4.497	4.133	5.022	5.067	4.905	5.161	NM_000841	A_23_P70588	39100	FALSE	GRM4	ref|NM_000841|ens|ENST00000374177|ens|ENST00000374181|gb|AK293949	"Homo sapiens glutamate receptor, metabotropic 4 (GRM4), mRNA [NM_000841]"
A_23_P40956	6.065	6.41	5.823	6.183	6.27	7.604	5.27	5.722	7.023	5.238	6.048	5.827	5.887	7.416	6.503	5.314	5.689	6.502	5.827	5.561	7.308	8.297	7.564	7.022	7.314	6.522	7.43	6.703	7.231	9.097	7.295	5.533	6.022	6.003	7.165	7.036	6.145	6.253	5.916	6.632	7	5.5	6.154	6.529	6.167	6.102	6.435	5.92	7.178	6.418	6.5	6.053	6.34	6.438	7.473	6.641	6.226	6.308	6.45	6.901	7.298	6.854	6.872	6.245	7.404	6.148	6.905	7.109	6.111	6.38	7.315	NM_016362	A_23_P40956	38930	FALSE	GHRL	ref|NM_016362|ref|NM_001134941|ref|NM_001134944|ref|NM_001134945	"Homo sapiens ghrelin/obestatin prepropeptide (GHRL), transcript variant 1, mRNA [NM_016362]"
A_23_P254648	7.286	7.528	7.132	7.519	7.274	7.394	5.925	7.226	6.936	5.742	7.194	8.06	6.691	6.714	6.04	7.244	7.353	7.142	7.265	7.668	8.136	6.229	7.1	8.662	6.963	7.198	7.238	7.485	7.455	6.877	7.006	7.045	6.679	7.036	7.659	7.15	6.687	6.752	7.013	6.441	6.698	7.127	6.689	6.568	7.331	7.69	7.586	6.356	7.232	6.974	6.983	7.426	6.797	6.816	7.406	7.162	6.954	7.632	7.37	7.163	7.352	7.648	6.742	6.619	7.108	7.586	7.672	7.363	7.291	7.933	7.636	NM_012164	A_23_P254648	38760	FALSE	FBXW2	ref|NM_012164|ens|ENST00000453291|ens|ENST00000444833|ens|ENST00000340778	"Homo sapiens F-box and WD repeat domain containing 2 (FBXW2), mRNA [NM_012164]"
A_23_P82738	6.637	6.966	7.64	6.105	7.481	7.424	4.793	5.64	6.455	5.445	6.624	6.361	5.954	6.765	5.514	7.616	7.131	7.79	5.574	6.451	7.873	8.328	8.633	6.761	7.041	6.406	6.449	7.909	7.449	8.061	7.517	5.831	7.096	7.615	7.644	6.561	6.323	8.062	6.631	5.592	7.357	7.594	6.288	8.149	6.219	6.569	6.734	7.56	7.296	7.802	6.787	8.386	7.454	9.662	7.767	7.107	7.711	7.895	7.592	7.323	6.886	7.183	6.514	6.445	7.345	7.586	8.378	7.132	8.25	7.827	7.542	NM_012415	A_23_P82738	38590	FALSE	RAD54B	ref|NM_012415|ens|ENST00000336148|gb|AF112481|gb|AK290437	"Homo sapiens RAD54 homolog B (S. cerevisiae) (RAD54B), mRNA [NM_012415]"
A_23_P120953	6.804	13.701	8.768	10.46	5.587	11.648	10.418	9.569	11.258	9.22	9.219	12.81	6.317	10.254	8.744	7.937	6.904	7.55	7.339	8.456	7.593	8.037	8.039	9.027	7.836	7.387	8.542	7.064	9.216	7.003	6.721	9.42	6.381	8.463	8.716	8.308	8.723	7.515	8.148	10.375	9.997	7.143	11.347	7.202	7.282	7.897	9.527	6.603	9.41	8.931	8.334	8.046	8.159	7.293	7.599	7.206	6.643	7.21	8.296	11.842	8.081	13.06	10.755	11.082	7.558	9.121	8.762	8.788	8.676	11.354	11.157	NM_014509	A_23_P120953	38420	FALSE	SERHL2	ref|NM_014509|ens|ENST00000477564|ens|ENST00000457428|ens|ENST00000437469	"Homo sapiens serine hydrolase-like 2 (SERHL2), mRNA [NM_014509]"
A_24_P177025	8.506	8.529	8.532	8.361	8.55	8.979	6.408	8.473	8.727	6.718	7.958	8.521	8.454	8.514	7.373	7.913	8.739	8.68	8.8	8.308	9.27	9.191	8.646	9.281	8.818	8.56	9.339	9.02	9.051	8.408	9.401	8.755	7.347	10.077	8.536	8.774	8.359	8.585	7.859	8.248	7.852	8.28	7.922	7.752	8.212	9.302	8.402	7.637	7.761	8.183	7.55	9.032	7.506	9.026	9.169	8.284	8.28	8.678	9.398	8.312	7.735	8.187	7.48	7.869	7.599	7.273	8.546	7.224	7.696	7.769	9.109	NM_004359	A_24_P177025	38250	FALSE	CDC34	ref|NM_004359|ens|ENST00000215574|gb|BT006659|gb|AB590273	"Homo sapiens cell division cycle 34 homolog (S. cerevisiae) (CDC34), mRNA [NM_004359]"
A_24_P408083	8.254	7.466	7.531	7.627	7.973	7.673	6.939	7.432	7.388	6.044	7.152	7.306	6.846	7.657	7.373	7.749	7.728	8.286	7.283	7.767	7.903	6.995	8.421	7.438	6.841	6.614	7.556	8.232	7.867	8.72	9.109	7.363	6.654	8.765	8.049	7.837	7.175	8.441	7.042	6.632	6.353	7.788	6.956	7.085	7.625	7.719	7.598	6.399	6.94	7.857	7.405	9.07	7.225	8.541	8.785	7.964	8.559	8.856	8.768	7.406	7.398	7.903	7.337	7.104	7.338	7.465	8.856	7.44	7.727	7.675	8.598	NM_001379	A_24_P408083	38080	FALSE	DNMT1	ref|NM_001379|ref|NM_001130823|ens|ENST00000359526|ens|ENST00000340748	"Homo sapiens DNA (cytosine-5-)-methyltransferase 1 (DNMT1), transcript variant 2, mRNA [NM_001379]"
A_23_P59877	10.402	9.185	8.47	9.041	10.07	9.77	7.854	10.334	9.886	9.708	10.359	9.799	8.514	10.202	10.759	9.145	9.692	8.176	9.367	9.224	10.938	10.782	12.074	11.197	12.147	12.904	11.577	12.224	10.803	9.613	9.519	9.949	11.088	11.54	10.364	10.342	11.41	8.629	10.457	9.553	9.148	10.482	10.225	10.416	12.749	12.253	8.043	9.633	11.349	9.84	10.021	9.385	10.177	12.59	7.832	10.92	12.398	11.809	8.223	9.368	9.062	8.737	8.785	8.989	9.601	11.323	11.586	10.593	10.726	10.36	10.209	NM_001444	A_23_P59877	37910	FALSE	FABP5	ref|NM_001444|ens|ENST00000297258|gb|AK311856|gb|BT007449	"Homo sapiens fatty acid binding protein 5 (psoriasis-associated) (FABP5), mRNA [NM_001444]"
A_23_P218637	10.066	9.326	10.27	10.812	8.964	10.386	9.959	10.818	10.343	8.364	9.885	9.501	9.217	9	8.496	9.666	10.011	9.367	9.003	9.139	9.845	8.95	10.127	10.256	10.417	10.311	9.83	10.887	10.455	10.14	9.189	9.831	9.843	9.319	9.823	10.095	10.043	9.018	10.203	9.155	9.571	9.643	10.629	10.558	9.883	10.167	10.661	9.244	10.332	8.775	10.794	9.706	10.169	8.852	9.939	10.163	8.809	8.925	8.858	9.762	9.841	10.905	10.735	10.483	9.853	11.598	10.843	10.79	10.677	10.321	10.632	NM_005054	A_23_P218637	37740	FALSE	RGPD5	ref|NM_005054|ref|NM_182588|ref|NM_001123363|ref|NM_001164463	"Homo sapiens RANBP2-like and GRIP domain containing 5 (RGPD5), transcript variant 1, mRNA [NM_005054]"
A_32_P147500	6.657	6.351	6.122	6.29	5.155	5.877	5.122	6.36	6.953	5.112	6.587	6.513	5.485	5.927	4.938	6.159	5.273	5.89	5.222	5.358	5.535	6.187	6.487	6.415	6.884	6.462	6.467	6.994	6.649	5.743	5.951	5.633	6.045	5.593	6.377	5.319	6.035	6.5	6.582	4.959	5.072	6.519	6.777	6.338	6.043	4.814	6.484	5.787	5.693	5.548	6.787	6.213	6.014	6.386	6.118	5.79	6.731	6.627	6.025	6.618	7.118	6.928	6.678	7.155	6.676	7.042	6.635	6.693	6.536	6.643	6.908		A_32_P147500	37570	FALSE			
A_24_P552450	4.692	5.497	5.093	5.35	4.481	6.281	4.385	4.781	5.519	5.173	4.094	5.012	4.711	5.927	5.195	5.004	5.329	5.558	5.497	4.955	5.588	6.912	6.459	6.415	6.663	6.178	6.802	6.111	5.856	5.99	6.196	6.464	4.89	5.799	5.904	5.033	5.594	1.543	4.06	4.883	4.657	4.451	4.781	4.875	5.45	5.023	5.743	4.724	5.334	5.14	3.41	4.924	4.79	4.755	5.208	5.084	4.935	5.775	5.422	4.737	5.253	4.988	4.478	5.112	5.259	5.584	4.703	5.26	5.315	5.249	5.436	XR_109392	A_24_P552450	37400	FALSE	LOC100506252	ref|XR_109392|ref|XR_111707|ref|XR_115111	"PREDICTED: Homo sapiens hypothetical LOC100506252 (LOC100506252), partial miscRNA [XR_109392]"
A_32_P160883	6.798	6.891	6.317	6.986	5.478	7.153	5.742	5.389	7.069	5.666	6.492	6.454	6.259	6.816	5.617	6.758	6.598	6.784	6.29	5.63	7.166	8.621	7.376	7.313	7.889	7.212	7.612	7.142	7.019	6.065	6.296	6.381	6.64	6.904	6.583	6.083	6.507	6.481	5.929	6.058	5.392	6.224	6.25	5.643	7.087	6.78	6.814	6.584	6.971	7.341	6.82	6.715	6.5	6.254	7.109	6.779	6.106	6.028	6.711	6.174	6.669	7.203	6.692	6.965	7.292	9.127	6.985	7.965	7.537	7.925	7.18	NM_198400	A_32_P160883	37230	FALSE	NEDD4	ref|NM_198400|ref|NM_006154|ens|ENST00000164316|ens|ENST00000338963	"Homo sapiens neural precursor cell expressed, developmentally down-regulated 4 (NEDD4), transcript variant 2, mRNA [NM_198400]"
A_23_P200047	6.134	5.809	6.122	6.802	4.811	6.161	4.699	5.593	6.363	4.862	6.029	6.635	5.389	5.644	4.938	6.816	6.904	5.989	6.348	4.836	5.409	5.037	5.375	6.029	6.25	6.281	5.536	6.076	6.262	5.699	5.09	5.831	6.231	6.218	6.391	6.128	6.108	5.972	5.682	5.801	6.144	6.021	5.989	5.494	6.393	6.78	6.229	6.172	6.252	6.799	5.506	6.864	6.273	6.136	6.098	5.977	4.935	5.775	6.197	5.928	6.268	6.615	7.019	6.3	5.843	6.697	6.548	6.457	6.151	6.746	6.51	NM_014704	A_23_P200047	37060	FALSE	KIAA0562	ref|NM_014704|ens|ENST00000378230|gb|AB011134	"Homo sapiens KIAA0562 (KIAA0562), mRNA [NM_014704]"
A_24_P6552	4.794	5.153	4.435	5.667	4.343	5.028	4.298	4.25	5.152	4.981	5.628	4.346	4.711	5.31	4.607	4.52	4.775	5.622	4.385	4.493	4.813	6.079	5.106	6.106	6.063	5.066	5.351	4.854	3.594	5.207	4.879	5.48	4.383	5.629	4.606	5.244	4.545	4.792	2.955	5.519	4.657	4.358	4.357	4.035	4.699	3.767	4.917	4.027	4.415	4.868	3.691	4.924	4.379	5.065	4.392	5.44	5.289	4.82	4.539	4.676	4.666	4.696	3.711	4.718	4.217	4.497	4.484	4.826	3.863	4.05	4.371	NM_001039350	A_24_P6552	36890	FALSE	DPP6	ref|NM_001039350|ref|NM_130797|ref|NM_001936|ens|ENST00000332007	"Homo sapiens dipeptidyl-peptidase 6 (DPP6), transcript variant 3, mRNA [NM_001039350]"
A_23_P65466	8.012	7.728	7.4	7.792	5.783	7.896	6.854	7.826	7.729	6.406	7.902	7.797	6.768	8.013	7.2	7.342	7.717	7.708	7.439	6.843	7.693	9.32	7.516	8.224	7.568	7.84	8.172	7.943	7.389	8.01	7.926	7.648	6.992	7.445	7.706	7.57	7.445	7.178	7.445	6.287	6.664	7.627	7.215	7.666	7.595	7.211	8.104	7.427	7.794	8.799	7.579	7.771	7.909	6.816	7.714	7.625	7.825	7.553	7.212	7.158	7.529	7.672	7.839	6.661	7.269	7.433	7.689	7.359	8.008	7.965	7.977	NM_032846	A_23_P65466	36720	FALSE	RAB2B	ref|NM_032846|ref|NM_001163380|ref|NR_028074|ens|ENST00000304034	"Homo sapiens RAB2B, member RAS oncogene family (RAB2B), transcript variant 1, mRNA [NM_032846]"
A_23_P215214	6.847	7.348	6.498	6.53	2.956	5.877	4.699	6.031	6.341	5.042	6.149	6.656	5.573	6.714	5.068	7.004	6.769	6.603	6.034	6.337	5.409	6.77	6.268	6.118	5.998	5.708	5.589	7.142	6.168	6.025	5.582	7.452	6.249	6.753	6.643	5.481	6.089	5.558	5.474	5.995	6.596	5.875	5.821	6.461	6.393	6.804	6.639	5.741	6.756	7.472	5.689	6.475	6.388	5.734	6.709	6.511	5.782	6.069	6.98	5.944	6.975	6.514	6.304	6.176	6.766	7.827	6.991	7.326	7.137	7.091	6.494	NM_022458	A_23_P215214	36550	FALSE	LMBR1	ref|NM_022458|ens|ENST00000353442|gb|AF063592|gb|AF107454	"Homo sapiens limb region 1 homolog (mouse) (LMBR1), mRNA [NM_022458]"
A_24_P914722	2.818	5.101	2.549	5.103	5.264	5.386	4.699	5.024	5.186	4.981	4.094	4.821	5.485	4.461	4.075	4.559	4.814	4.529	3.284	5.025	4.373	6.145	4.899	5.191	5.858	3.84	3.547	3.358	3.931	4.334	4.662	5.259	4.444	5.799	5.125	5.091	5.205	4.926	3.565	3.863	4.268	4.358	4.295	5.818	5.286	4.695	4.236	4.379	4.492	4.364	4.745	4.773	3.8	4.92	4.626	5.549	5.108	5.17	5.041	4.45	4.551	3.848	4.478	5.29	4.561	5.198	2.585	3.788	4.04	4.309	4.914	U50277	A_24_P914722	36380	FALSE		gb|U50277|tc|NP095092	"Human breast cancer suppressor element Ishmael Upper CP1 mRNA, partial cds. [U50277]"
A_23_P166051	9.633	9.545	9.025	9.004	8.719	9.411	8.86	8.94	9.267	8.265	8.875	9.064	9.491	9.341	8.353	8.52	8.982	9.044	9.399	8.633	9.043	8.186	8.336	9.272	8.542	8.334	9.13	8.316	9.069	8.789	9.15	9.78	8.27	9.121	9.88	9.799	8.892	9.868	8.592	8.385	8.15	9.512	8.293	8.378	8.363	8.856	9.299	8.423	8.407	8.045	8.659	11.168	8.426	8.614	9.996	9.001	8.634	9.082	10.157	7.185	7.918	8.924	8.301	6.801	7.994	7.955	8.422	7.864	7.438	8.576	9.246	NM_031229	A_23_P166051	36210	FALSE	RBCK1	ref|NM_031229|ref|NM_006462|ens|ENST00000420170|ens|ENST00000356286	"Homo sapiens RanBP-type and C3HC4-type zinc finger containing 1 (RBCK1), transcript variant 2, mRNA [NM_031229]"
A_32_P55045	7.151	7.348	6.723	7.233	6.555	6.742	6.234	7.451	7.388	6.044	6.837	6.635	6.081	7.344	6.111	6.746	7.054	7.043	6.637	6.433	6.823	7.031	7.605	7.293	7.953	7.242	7.595	7.476	7.075	6.401	6.407	6.353	6.857	7.424	7.04	7.323	7.3	8.007	6.619	6.339	5.894	7.05	6.949	6.553	6.989	6.39	7.654	6.754	6.569	7.139	6.872	7.172	7.138	7.898	6.436	7.593	6.106	7.815	7.185	7.19	7.703	7.547	7.082	6.611	7.122	7.016	7.71	6.87	7.311	7.242	7.376	ENST00000456301	A_32_P55045	36040	FALSE		ens|ENST00000456301|gb|AK091722	"Homo sapiens cDNA FLJ34403 fis, clone HCHON2001607. [AK091722]"
A_24_P179679	4.363	4.939	4.694	3.908	2.711	3.67	4.298	5.593	5.082	4.468	4.267	4.866	4.277	4.697	4.075	4.258	4.443	4.775	3.683	4.106	4.767	5.718	5.333	4.901	5.46	4.769	4.587	3.609	4.154	3.95	4.388	6.037	4.058	6.185	4.494	5.769	4.986	2.86	3.565	3.863	4.061	4.558	3.89	4.875	4.294	4.285	4.917	4.912	5.23	4.364	4.224	4.984	4.265	4.537	4.5	4.4	4.478	4.117	4.222	4.404	6.388	3.667	4.602	4.842	5.377	4.098	3.976	4.283	4.04	4.754	3.812	AF130051	A_24_P179679	35870	FALSE		gb|AF130051	"Homo sapiens clone FLB3535 PRO0898 mRNA, complete cds. [AF130051]"
A_23_P254612	6.494	7.457	7.58	6.507	7.248	5.306	4.793	6.313	6.455	5.31	6.672	6.527	6.02	5.927	6.315	7.156	7.104	7.362	5.946	7.386	6.912	7.643	7.685	6.602	6.063	5.496	5.431	8.352	7.028	7.211	7.124	7.634	6.921	9.067	6.178	6.575	6.055	6.174	6.6	5.995	6.302	6.846	6.384	8.586	7.447	6.998	6.557	6.551	7.352	8.383	6.473	7.581	7.004	7.608	6.881	7.088	7.282	7.082	7.37	6.644	7.151	7.225	6.732	6.512	7.444	7.224	7.963	7.507	7.438	7.162	6.916	NM_006716	A_23_P254612	35700	FALSE	DBF4	ref|NM_006716|ens|ENST00000431138|ens|ENST00000413643|ens|ENST00000265728	"Homo sapiens DBF4 homolog (S. cerevisiae) (DBF4), mRNA [NM_006716]"
A_23_P5171	9.268	8.686	9.324	8.737	8.863	9.475	7.959	8.806	8.657	7.925	9.165	8.715	8.642	9.502	8.906	8.411	9.372	9.003	9.021	9.652	9.373	9.217	9.588	9.335	8.908	8.484	9.206	9.736	8.712	9.082	8.886	9.092	8.436	10.235	9.626	8.691	8.727	8.742	8.85	8.409	7.989	8.721	8.45	8.665	9.097	9.093	9.554	8.428	8.773	9.605	8.455	9.909	8.234	9.935	9.601	9.278	9.418	10.288	9.982	7.644	9.004	8.617	9.385	7.967	8.844	8.846	9.529	8.67	8.796	9.711	9.126		A_23_P5171	35530	FALSE			
A_23_P122959	7.232	7.476	6.533	7.282	4.343	8.044	6.45	7.047	6.642	5.238	7.395	6.551	5.661	6.816	5.301	6.592	7.085	7.592	7.783	6.565	6.749	6.77	7.146	7.445	7.631	7.088	7.473	6.13	6.628	6.252	5.874	4.176	5.953	7.036	6.656	6.745	7.481	8.815	7.483	6.632	6.353	6.884	7.208	5.494	6.633	7.25	6.787	6.775	6.345	6.2	8.428	7.394	7.245	6.283	8.333	7.026	7.077	6.989	6.767	7.093	8.716	8.072	7.109	7.777	8.2	7.33	7.639	7.459	6.928	6.716	7.064	NM_014817	A_23_P122959	35360	FALSE	TRIL	ref|NM_014817|ens|ENST00000322982|gb|BC036337|gb|AB014544	"Homo sapiens TLR4 interactor with leucine-rich repeats (TRIL), mRNA [NM_014817]"
A_23_P251767	6.109	6.634	6.104	6.046	6.205	6.609	5.61	5.351	6.712	5.445	5.55	6.372	6.259	6.306	6.183	7.995	6.697	6.737	5.756	5.977	6.535	6.423	6.321	6.575	6.239	5.856	6.392	6.111	6.061	6.417	5.777	6.787	5.781	6.753	6.407	6.105	5.648	5.267	6.073	5.319	4.455	6.163	5.714	5.867	5.829	6.496	6.584	5.119	6.133	6.562	5.716	6.387	5.654	6.486	6.709	6.33	5.931	6.513	7.158	5.683	6.202	6.047	5.991	5.839	5.752	5.671	6.147	5.75	5.589	6.154	6.551	NM_017869	A_23_P251767	35190	FALSE	BANP	ref|NM_017869|ref|NM_001173542|ref|NM_079837|ref|NM_001173540	"Homo sapiens BTG3 associated nuclear protein (BANP), transcript variant 1, mRNA [NM_017869]"
A_23_P34968	11.181	12.268	11.904	11.121	11.186	11.452	10.283	11.006	11.798	10.075	11.162	11.393	10.801	11.209	10.69	11.015	11.543	11.278	10.792	11.353	10.983	11.077	12.475	11.577	10.873	11.226	11.272	12.431	11.351	11.719	12.075	11.434	11.36	12.201	11.084	11.302	11.073	11.661	11.101	9.006	9.131	12.087	11.046	11.136	11.308	11.621	11.401	11.595	11.167	11.149	10.5	10.714	11.305	12.128	11.103	11.628	11.131	11.216	11.858	11.078	12.38	11.389	10.763	10.021	11.286	11.524	12.673	11.541	11.727	11.292	11.697	NM_024041	A_23_P34968	35020	FALSE	SCNM1	ref|NM_024041|ens|ENST00000497147|ens|ENST00000459799|ens|ENST00000368902	"Homo sapiens sodium channel modifier 1 (SCNM1), mRNA [NM_024041]"
A_23_P9836	6.476	6.315	5.949	6.572	5.879	7.119	4.699	5.76	6.642	5.816	6.403	6.487	5.736	6.24	5.617	5.201	5.923	5.588	4.701	5.516	6.393	5.811	6.778	6.426	6.323	6.297	5.983	7.386	5.692	6.942	6.041	5.504	5.929	6.884	6.212	5.481	6.235	2.507	6.505	5.801	6.396	5.793	6.263	7.943	7.32	6.965	5.481	6.288	6.235	5.904	6.484	5.927	6.511	5.576	6.028	7.216	5.832	6.028	5.609	5.752	7.201	5.64	6.499	7.254	6.439	7.44	6.88	6.743	6.277	6.561	5.922	NM_004454	A_23_P9836	34850	FALSE	ETV5	ref|NM_004454|ens|ENST00000306376|gb|BC007333	"Homo sapiens ets variant 5 (ETV5), mRNA [NM_004454]"
A_32_P61708	8.331	7.21	6.929	9.312	6.125	7.844	6.596	10.197	8.978	11.005	8.626	7.767	6.604	6.714	7.407	6.208	6.008	7.099	6.625	6.927	8.077	8.163	9.676	7.879	8.845	8.312	8.887	9.075	7.855	9.665	8.696	6.832	7.49	8.523	7.597	8.931	7.977	6.419	8.808	7.952	8.281	7.612	9.123	10.162	7.464	7.264	6.704	7.049	7.8	6.177	8.46	6.649	8.251	9.338	7.098	8.811	8.163	8.544	6.132	7.36	9.876	8.093	7.27	8.729	8.993	8.4	8.246	7.197	7.007	7.431	8.421		A_32_P61708	34680	FALSE			
A_24_P282464	4.124	4.438	4.362	4.403	3.269	5.636	4.082	5.901	4.971	5.899	4.21	5.197	4.277	3.615	4.938	3.14	4.494	3.852	3.842	3.381	3.75	5.037	3.738	4.21	5.262	3.432	4.426	3.609	3.379	4.502	3.143	4.491	4.602	4.847	4.881	4.832	3.857	3.757	4.28	4.497	4.952	4.92	4.074	3.927	4.294	3.363	3.679	3.945	5.334	4.476	4.745	4.376	3.8	4.755	4.013	3.95	4.398	4.913	3.8	4.555	4.984	2.522	4.844	5.762	3.081	4.189	2.995	3.977	3.684	4.536	4.452	AF130075	A_24_P282464	34510	FALSE		gb|AF130075	"Homo sapiens clone FLB9413 PRO2532 mRNA, complete cds. [AF130075]"
A_32_P7521	4.611	6.107	5.949	5.472	5.69	5.797	5.61	5.962	5.826	5.112	5.203	5.851	5.164	6.09	6.252	5.658	5.246	5.718	5.33	5.912	5.489	6.578	6.578	6.592	7.292	6.363	6.449	6.488	6.412	6.984	5.65	5.779	5.057	6.729	8.709	5.721	5.083	5.219	5.246	4.883	5.489	5.737	5.236	5.615	5.217	5.77	6.078	5.64	6.153	5.829	5.251	5.616	4.265	6.725	6.003	4.971	5.566	5.985	5.985	4.943	5.658	5.472	5.013	5.355	5.542	5.753	6.184	5.732	5.815	5.86	5.584	CU692129	A_32_P7521	34340	FALSE		gb|CU692129	Synthetic construct Homo sapiens gateway clone IMAGE:100022399 3' read C21orf45 mRNA. [CU692129]
A_24_P157388	8.473	8.411	8.839	9.293	9.205	8.673	9.645	8.981	9.064	7.679	8.961	8.846	7.796	8.623	8.431	9.616	10.278	10.695	9.117	9.052	9.082	6.248	9.337	9.319	9.545	9.696	9.63	9.66	9.91	8.303	8.696	9.068	8.734	8.827	9.696	9.544	8.677	8.61	8.17	8.895	8.726	8.692	8.579	8.001	9.231	9.515	7.894	8.129	8.063	8.891	9.027	11.413	8.554	8.144	8.762	8.747	9.027	8.405	9.677	7.831	8.666	8.384	8.184	8.322	8.205	9.611	9.367	9.608	8.923	9.193	9.386	NM_017548	A_24_P157388	34170	FALSE	CDV3	ref|NM_017548|ref|NM_001134422|ref|NM_001134423|ens|ENST00000420115	"Homo sapiens CDV3 homolog (mouse) (CDV3), transcript variant 2, mRNA [NM_017548]"
A_24_P127517	5.648	6.41	6.423	6.261	6.125	6.742	6.234	6.031	6.516	5.742	6.624	6.884	6.259	6.549	6.04	5.983	6.711	7.532	7.007	7.449	7.044	11.151	9.56	8.857	9.521	9.26	9.854	7.826	9.023	8.672	7.715	5.607	3.861	7.32	6.981	6.638	6.129	6.174	5.682	7.338	6.302	5.875	5.755	6.26	6.511	6.48	5.702	6.002	5.381	6.03	5.251	6.213	6.014	5.576	5.849	5.194	5.401	5.093	5.547	4.943	6.576	6.623	5.805	5.583	6.195	5.691	6.101	5.482	6.162	6.322	6.321		A_24_P127517	34000	FALSE			
A_24_P538543	3.934	4.939	4.833	4.471	5.879	4.559	4.194	5.183	5.491	4.742	4.753	4.346	5.887	4.697	4.075	4.258	4.729	4.956	3.903	4.353	4.813	4.952	4.792	5.805	5.625	4.252	4.536	4.432	4.33	5.094	4.185	5.722	4.444	5.416	5.585	5.319	4.888	3.246	4.901	3.982	5.072	4.92	4.074	5.405	5.145	5.909	5.064	2.913	4.75	4.63	2.847	4.773	4.701	4.846	2.812	4.442	4.008	4.255	4.419	4.193	4.772	3.667	4.359	5.079	4.473	6.839	3.112	4.619	4.413	5.86	4.18	AK025252	A_24_P538543	33830	FALSE		gb|AK025252|tc|NP1156041	"Homo sapiens cDNA: FLJ21599 fis, clone COL07193. [AK025252]"
A_24_P936963	3.696	4.992	3.843	4.098	5.053	5.219	4.194	5.406	5.427	5.375	4.579	4.685	4.711	4.697	5.068	4.258	4.367	5.029	4.601	4.865	4.851	6.293	5.106	4.954	5.828	4.815	4.536	3.997	4.791	4.92	4.974	5.722	4.527	5.629	5.525	5.625	4.943	4.297	4.463	5.027	4.455	4.358	4.781	4.303	4.864	4.053	4.443	3.733	4.492	5.058	5.251	4.773	2.777	4.755	4.138	4.813	4.646	4.369	3.8	4.737	5.136	3.986	4.478	5.079	5.077	4.576	4.41	4.73	3.092	4.536	4.731		A_24_P936963	33660	FALSE			
A_23_P129935	12.086	10.449	9.733	10.303	9.353	10.686	9.986	11.176	10.12	9.031	10.73	10.379	9.912	11.114	8.563	10.098	10.11	9.945	9.89	11.902	10.846	11.401	9.766	10.604	9.338	9.895	9.429	11.618	10.211	10.002	10.066	9.844	10.07	9.751	10.292	9.156	9.292	10.51	9.743	8.26	8.262	9.892	9.944	11.005	10.167	10.057	9.895	9.423	10.452	10.318	10.272	9.788	10.173	9.208	10.123	10.472	9.919	9.29	9.897	9.541	10.894	10.369	9.513	9.396	10.489	12.005	10.295	10.431	10.723	10.816	10.066	NM_030938	A_23_P129935	33490	FALSE	TMEM49	ref|NM_030938|ens|ENST00000262291|gb|AB047551|gb|AB528826	"Homo sapiens transmembrane protein 49 (TMEM49), mRNA [NM_030938]"
A_23_P82886	4.363	4.809	4.517	4.098	4.003	3.081	4.298	4.88	4.633	4.862	4.094	5.257	5.03	4.461	4.788	4.602	3.639	5.078	3.683	4.727	5.075	6.357	5.307	5.414	5.955	4.93	5.325	5.368	5.307	5.094	4.974	5.722	4.383	5.593	5.044	5.435	4.943	1.543	4.859	4.103	4.819	4.358	4.591	4.396	5.217	4.41	4.917	3.62	5.002	5.548	3.898	4.773	4.473	5.207	4.291	4.233	4.862	4.255	4.222	4.293	5.095	4.696	3.711	5.112	4.217	4.576	5.088	4.139	4.895	4.754	5.008	NM_001926	A_23_P82886	33320	FALSE	DEFA6	ref|NM_001926|ens|ENST00000297436|gb|BC069667|gb|BC069728	"Homo sapiens defensin, alpha 6, Paneth cell-specific (DEFA6), mRNA [NM_001926]"
A_32_P184916	8.153	7.999	7.453	7.449	8.287	7.823	5.807	6.407	7.567	7.547	9.595	7.83	7.627	7.513	7.468	7.562	8.151	7.865	8.283	7.211	9.102	6.977	9.583	7.941	7.556	7.84	7.566	9.073	7.867	9.743	8.298	8.189	7.982	7.921	7.71	7.687	7.6	5.802	6.897	6.116	6.828	8.252	7.275	8.001	8.665	7.816	6.504	7.31	7.257	7.906	8.015	9.834	7.719	7.675	7.487	8.177	8.355	8.405	7.443	8.059	7.487	7.203	7.776	6.888	8.193	8.68	8.523	8.196	7.633	8.297	8.389	NM_021629	A_32_P184916	33150	FALSE	GNB4	ref|NM_021629|ens|ENST00000447020|ens|ENST00000232564|gb|CR591019	"Homo sapiens guanine nucleotide binding protein (G protein), beta polypeptide 4 (GNB4), mRNA [NM_021629]"
A_23_P426292	9.167	9.695	8.952	9.458	8.402	9.475	8.713	9.596	9.674	7.9	9.179	9.497	8.147	9.323	9.093	9.467	9.569	10.095	9.452	10.097	9.895	9.607	10.12	9.898	9.514	9.884	9.885	9.74	10.034	9.191	9.506	9.662	9.124	9.332	9.513	9.719	9.773	9.201	9.837	10.2	10.187	9.596	9.876	9.662	9.902	9.991	9.211	9.124	9.519	9.696	9.559	9.602	9.911	10.275	9.749	9.894	9.066	9.166	9.598	9.594	10.048	9.647	9.523	9.043	10.125	10.295	10.332	9.257	10.047	9.943	10.118	NM_001315	A_23_P426292	32980	FALSE	MAPK14	ref|NM_001315|ref|NM_139012|ref|NM_139014|ens|ENST00000229794	"Homo sapiens mitogen-activated protein kinase 14 (MAPK14), transcript variant 1, mRNA [NM_001315]"
A_24_P274615	8.441	8.271	6.877	9.249	5.69	7.424	6.322	9.463	8.463	5.445	8.19	7.536	6.727	7.416	7.642	7.19	7.12	6.62	7.062	7.875	7.276	7.131	7.875	6.779	7.883	7.984	8.648	8.065	7.577	6.455	6.988	7.482	7.508	8.511	6.279	7.923	6.897	6.871	7.366	6.585	7.315	7.192	8.212	7.424	8.216	8.352	6.787	6.015	8.101	7.093	7.222	6.929	7.726	7.04	7.052	7.398	6.482	8.237	7.503	6.872	7.893	7.741	6.847	8.223	7.689	8.336	7.942	7.873	7.432	7.942	7.641	NM_020801	A_24_P274615	32810	FALSE	ARRDC3	ref|NM_020801|ens|ENST00000265138|gb|CR608314|gb|CR596450	"Homo sapiens arrestin domain containing 3 (ARRDC3), mRNA [NM_020801]"
A_24_P384539	12.055	11.888	12.222	13.659	12.254	11.906	11.846	13.132	13.138	11.645	13.213	13.032	11.265	12.03	12.399	11.995	11.655	12.828	13.486	13.177	12.462	11.688	13.059	12.675	12.979	13.129	13.596	13.974	13.16	11.369	12.602	12.01	12.193	13.984	13.059	13.25	11.609	12.196	11.128	11.377	12.096	12.251	11.476	11.136	11.524	11.949	10.986	11.15	11.917	12.067	10.033	13.139	11.255	12.562	11.813	10.909	10.025	11.598	11.843	9.547	12.025	12.826	11.846	11.012	11.519	11.316	13.39	11.117	11.436	11.13	12.59		A_24_P384539	32640	FALSE			
A_23_P48936	8.974	7.329	7.728	8.484	7.125	8.296	8.293	8.866	8.359	6.718	7.99	7.544	8.26	7.789	7.373	8.818	8.384	7.967	8.842	8.295	7.849	9.333	8.195	7.934	8.953	9.26	9.158	8.375	8.529	9.839	7.021	8.731	8.338	7.544	9.364	8.702	9.558	9.386	9.324	8.72	8.035	8.909	9.381	8.646	9.104	8.923	8.484	8.874	9.141	9.207	9.548	8.422	9.161	7.874	8.825	9.248	8.288	8.352	9.174	8.613	7.991	8.411	8.328	8.813	8.242	8.357	8.324	8.796	9.859	9.072	9.144	NM_005902	A_23_P48936	32470	FALSE	SMAD3	ref|NM_005902|ref|NM_001145102|ref|NM_001145103|ref|NM_001145104	"Homo sapiens SMAD family member 3 (SMAD3), transcript variant 1, mRNA [NM_005902]"
A_32_P217510	9.333	8.704	9.321	9.272	9.332	8.781	8.671	9.299	8.998	7.925	9.085	8.341	8.147	8.211	8.528	8.622	8.554	9.087	8.672	9.002	8.881	9.552	10.103	9.405	9.008	9.269	8.846	10.807	9.086	9.06	9.102	8.067	9.145	8.781	8.96	8.453	8.429	9.56	8.626	8.927	8.411	9.219	8.644	9.782	9.222	9.086	8.288	8.909	9.205	8.857	8.527	9.8	8.98	8.685	8.521	8.739	8.2	9.669	8.386	8.468	9.244	9.55	9.083	8.513	9.257	9.334	10.177	9.476	9.274	9.279	9.219	NM_032168	A_32_P217510	32300	FALSE	WDR75	ref|NM_032168|ens|ENST00000436347|ens|ENST00000427960|ens|ENST00000314761	"Homo sapiens WD repeat domain 75 (WDR75), mRNA [NM_032168]"
A_23_P1038	8.312	8.932	9.17	8.325	7.189	8.662	6.821	7.802	8.487	7.443	8.187	8.53	7.796	8.355	6.04	7.499	7.927	8.555	7.522	8.068	7.58	6.878	9.193	7.868	7.124	6.982	7.419	8.025	7.722	9.809	8.377	6.037	7.921	7.682	8.821	6.936	6.982	7.543	7.259	5.176	6.302	8.109	7.06	8.502	7.507	8.198	8.228	7.545	8.354	7.965	7.043	8.654	7.516	8.462	8.721	7.533	8.226	8.315	8.047	7.87	8.081	8.723	7.337	7.269	8.004	8.29	8.278	8.646	7.778	8.591	8.302	NM_006618	A_23_P1038	32130	FALSE	KDM5B	ref|NM_006618|ens|ENST00000491153|ens|ENST00000472822|ens|ENST00000367265	"Homo sapiens lysine (K)-specific demethylase 5B (KDM5B), mRNA [NM_006618]"
A_32_P20439	5.364	6.428	5.525	5.768	5.053	6.098	5.551	5.811	6.341	5.968	4.033	5.567	5.164	6.01	6.315	5.685	6.95	10.26	5.827	7.476	6.001	8.963	7.747	7.306	8.148	7.279	8.295	7.246	7.318	6.201	6.407	6.18	5.372	6.703	6.005	5.746	5.864	6.064	5.378	6.116	5.75	6.519	5.658	5.405	6.219	6.08	5.662	5.985	6.042	7.835	5.435	6.298	7.83	5.576	8.493	5.475	5.342	4.82	6.291	4.896	5.982	6.061	5.991	5.29	5.724	6.348	5.948	5.335	5.566	7.15	5.937	NM_001011700	A_32_P20439	31960	FALSE	MCCD1	ref|NM_001011700|ens|ENST00000376191|ens|ENST00000383512|ens|ENST00000421209	"Homo sapiens mitochondrial coiled-coil domain 1 (MCCD1), nuclear gene encoding mitochondrial protein, mRNA [NM_001011700]"
A_23_P134637	8.574	8.765	9.498	7.788	7.594	8.218	7.653	7.95	8.644	7.768	8.15	8.136	7.467	8.191	8.212	8.318	8.352	8.419	8.313	8.702	9.064	8.418	8.485	8.638	8.992	8.455	8.855	8.126	9.216	8.203	8.925	8.85	7.674	8.765	8.921	8.485	8.409	8.482	8.305	7.831	7.775	8.581	8.152	7.868	8.7	9.357	8.587	8.571	8.262	8.165	8.499	8.853	8.337	9.006	9.232	8.811	9.042	8.97	9.152	7.823	8.951	8.334	7.464	7.004	8.26	8.025	8.415	7.737	7.672	8.263	8.928	NM_014855	A_23_P134637	31790	FALSE	KIAA0415	ref|NM_014855|ens|ENST00000490487|ens|ENST00000469614|ens|ENST00000477680	"Homo sapiens KIAA0415 (KIAA0415), mRNA [NM_014855]"
NA	1.864	3.973	1.749	1.816	2.437	1.793	2.417	4.781	4.835	3.901	4.267	2.778	3.223	2.701	3.286	1.671	1.403	1.758	2.212	2.848	2.028	1.964	1.47	1.355	1.377	3.189	1.895	3.027	1.979	3.856	2.387	4.523	3.297	5.061	4.548	5.2	1.898	1.543	2.312	1.903	2.66	4.248	2.757	2.052	3.325	2.042	1.874	4.912	4.35	4.244	1.913	4.289	1.828	1.688	1.198	5.262	3.8	3.645	2.971	4.092	1.655	1.343	4.602	4.922	3.497	2.153	2.214	4.39	3.684	4.05	4.287	NA	NA	31620	ignore	NA		
A_24_P112984	9.448	9.343	9.27	8.898	7.027	8.979	8.167	8.831	9.118	7.547	9.268	9.577	8.177	9.216	8.233	8.659	8.954	8.377	8.378	8.822	8.835	9.077	9.532	8.908	8.852	9.126	8.61	10.018	8.377	9.045	9.391	8.302	9.086	8.827	8.448	8.18	8.473	8.73	8.725	6.757	7.105	8.421	8.497	9.821	9.207	8.768	8.843	8.633	9.97	9.517	9.449	9.289	9.215	8.659	9.144	9.198	8.92	8.663	8.768	8.252	8.445	9.073	9.303	9.141	9.384	10.6	9.876	10.249	10.027	9.353	9.26	NM_016025	A_24_P112984	31450	FALSE	METTL9	ref|NM_016025|ref|NM_001077180|ens|ENST00000396014|ens|ENST00000358154	"Homo sapiens methyltransferase like 9 (METTL9), transcript variant 1, mRNA [NM_016025]"
A_23_P329321	4.932	5.052	4.08	4.547	3.777	4.196	2.669	5.607	5.46	4.804	4.267	4.622	3.654	5.181	4.271	3.275	4.693	5.5	3.683	4.283	3.916	3.941	5.236	4.009	5.025	4.815	4.536	4.854	4.33	4.502	6.435	4.58	4.232	5.92	4.838	6.714	4.704	1.543	5.682	4.883	4.268	4.12	5.082	4.54	5.641	4.355	4.917	5.193	4.492	5.058	5.251	4.924	5.275	4.339	5.142	5.116	5.05	5.17	4.778	4.374	5.442	5.168	4.936	5.856	4.304	4.415	5.18	4.826	5.067	4.973	5.347	AK055428	A_23_P329321	31280	FALSE	PLB1	gb|AK055428	"Homo sapiens cDNA FLJ30866 fis, clone FEBRA2004110, highly similar to PHOSPHOLIPASE ADRAB-B PRECURSOR (EC 3.1.-.-). [AK055428]"
A_24_P509177	5.035	5.317	4.99	5.215	3.777	4.045	3.852	6.651	5.767	4.981	4.753	4.979	4.018	4.461	4.271	3.516	5.165	4.657	4.03	4.448	4.767	5.561	4.605	4.901	5.246	5.794	4.536	4.782	5.162	4.502	4.723	4.907	4.76	4.578	4.438	4.483	4.704	1.543	4.815	3.982	4.819	5.059	4.406	5.172	4.135	4.542	3.835	5.148	4.817	5.786	4.485	4.567	5.053	5.138	3.371	4.366	4.725	5.25	5.2	4.404	4.341	4.112	5.013	5.222	5.017	4.857	2.887	4.619	3.684	4.973	5.045	NM_001195304	A_24_P509177	31110	FALSE	BBIP1	ref|NM_001195304|ref|NM_001195307|ref|NM_001195306|ref|NM_001195305	"Homo sapiens BBSome interacting protein 1 (BBIP1), transcript variant 1, mRNA [NM_001195304]"
A_23_P119478	6.82	7.617	7.239	6.29	7.905	8.044	6.487	7.091	8.123	6.592	7.774	6.722	6.42	7.764	7.373	6.521	6.968	6.997	6.927	7.598	8.824	9.221	7.041	7.654	7.916	8.297	7.473	8.269	8.124	5.837	8.217	6.666	7.944	7.202	7.04	7.352	7.85	6.871	6.545	6.178	6.199	6.519	7.336	7.47	7.34	6.744	6.704	7.285	8.134	7.872	8.514	7.261	7.71	7.48	6.573	8.693	8.061	6.808	7.246	7.138	5.813	6.703	8.566	6.674	8.046	6.884	6.763	6.986	6.949	6.69	8.046	NM_005755	A_23_P119478	30940	FALSE	EBI3	ref|NM_005755|ens|ENST00000221847|gb|CR602081|gb|CR608081	"Homo sapiens Epstein-Barr virus induced 3 (EBI3), mRNA [NM_005755]"
A_24_P116242	10.44	9.661	10.619	11.435	9.537	10.034	10.712	10.698	10.425	9.124	10.796	10.875	10.224	10.178	9.34	10.147	10.66	10.661	10.036	10.507	10.25	10.109	9.232	10.665	10.861	10.198	10.524	10.015	10.976	9.567	9.134	11.108	10.178	10.619	11.318	10.626	10.844	10.021	10.523	10.587	10.566	11.033	10.683	10.309	10.147	9.404	11.624	9.213	10.917	12.024	11.121	9.949	9.744	9.101	10.208	10.777	10.005	10.323	10.68	10.596	10.195	11.228	10.867	10.147	10.194	11.07	10.989	11.27	11.396	11.36	10.818	NM_014315	A_24_P116242	30770	FALSE	KLHDC2	ref|NM_014315|ens|ENST00000298307|gb|CR457205|gb|DQ895376	"Homo sapiens kelch domain containing 2 (KLHDC2), mRNA [NM_014315]"
A_23_P79769	5.132	5.686	5.278	5.502	4.343	5.219	5.2	4.996	5.491	5.112	5.079	5.595	5.573	5.543	5.514	4.079	5.354	5.115	4.468	5.134	5.216	7.409	6.39	5.921	6.57	5.982	6.297	5.424	5.87	5.933	5.369	5.259	5.103	5.416	5.089	5.95	5.419	1.543	5.155	5.382	4.819	5.5	5.176	5.065	5.937	4.759	5.2	4.672	5.279	5.548	4.927	5.118	5.275	4.996	4.752	5.262	5.232	5.25	3.962	5.218	6.06	5.357	5.092	5.856	5.48	4.668	5.651	5.13	5.067	5.542	5.621	NM_022161	A_23_P79769	30600	FALSE	BIRC7	ref|NM_022161|ref|NM_139317|ens|ENST00000370327|ens|ENST00000426135	"Homo sapiens baculoviral IAP repeat-containing 7 (BIRC7), transcript variant 2, mRNA [NM_022161]"
A_23_P322008	4.846	5.613	5.278	5.282	5.478	4.937	5.61	4.517	5.186	5.742	5.169	4.866	4.487	5.181	5.514	4.729	5.106	6.014	5.099	6	5.216	8.495	7.254	6.613	7.436	6.505	7.121	6.13	6.71	5.972	5.794	5.556	4.058	5.669	5.765	5.552	4.828	5.723	4.769	5.176	5.072	5.324	4.723	4.907	5.882	5.084	4.761	4.724	4.669	5.425	4.927	5.118	4.868	5.522	5.208	4.971	4.799	5.01	4.866	4.785	5.223	6.008	4.749	5	4.831	5.018	5.045	4.826	5.156	5.022	5.274	NM_003301	A_23_P322008	30430	FALSE	TRHR	ref|NM_003301|ens|ENST00000518632|ens|ENST00000311762|gb|AY493373	"Homo sapiens thyrotropin-releasing hormone receptor (TRHR), mRNA [NM_003301]"
A_24_P290513	3.696	4.992	4.598	4.346	4.172	4.937	3.74	5.165	5.393	5.445	4.52	5.23	4.711	3.958	4.938	2.818	4.402	5.115	2.924	4.353	4.043	4.975	4.248	4.555	5.246	4.446	4.941	4.432	4.251	3.642	3.687	5.286	4.76	5.181	4.494	6.191	4.397	1.543	4.523	4.305	3.791	4.845	4.875	5.494	4.74	3.513	4.348	4.724	4.75	4.766	4.485	4.567	4.379	4.92	4.931	5.233	4.935	5.093	4.778	4.499	4.666	4.598	4.359	5.112	4.561	4.668	4.552	3.552	5.116	4.653	4.968	AF426412	A_24_P290513	30260	FALSE		gb|AF426412|tc|NP650628	"Homo sapiens cervical cancer homeoprotein 92 (HB92) mRNA, partial cds. [AF426412]"
A_23_P254797	4.216	5.578	5.211	5.689	4.343	5.386	6.322	5.024	5.767	5.112	4.644	6.343	5.954	4.697	5.884	4.898	4.775	6.206	5.442	6.077	5.356	6.52	6.916	6.28	7.17	6.85	7.171	5.955	6.8	5.604	5.605	6.15	4.383	5.34	6.466	5.598	5.123	1.543	5.556	6.178	5.668	5.537	5.003	4.831	5.088	6.147	4.668	4.27	4.882	4.868	4.485	5.746	5.373	4.011	5.371	5.004	5.166	4.722	5.422	4.555	5.55	5.658	5.523	4.964	5.542	5.198	5.386	4.619	5.067	5.286	5.546	NM_025227	A_23_P254797	30090	FALSE	BPIL1	ref|NM_025227|ens|ENST00000421877|ens|ENST00000170150|gb|AF465765	"Homo sapiens bactericidal/permeability-increasing protein-like 1 (BPIL1), mRNA [NM_025227]"
A_24_P565556	6.932	8.187	7.138	6.302	6.555	5.386	6.142	6.453	7.367	6.12	6.727	7.315	6.846	6.306	6.04	6.175	6.806	7.362	6.129	6.433	6.933	9.225	7.326	7.469	6.57	8.611	7.274	6.851	6.828	5.578	6.182	6.644	6.692	5.92	5.335	5.649	5.671	6.174	5.273	5.659	5.668	5.905	5.349	6.371	6.374	6.804	5.702	5.985	7.011	7.719	5.842	7.908	6.453	5.522	6.722	5.512	6.061	6.333	7.474	6.174	7.348	7.176	7.239	6.131	7.524	6.592	7.431	5.938	6.458	6.487	6.968	NM_019109	A_24_P565556	29920	FALSE	ALG1	ref|NM_019109|gb|BC031095|gb|XR_037586	"Homo sapiens asparagine-linked glycosylation 1, beta-1,4-mannosyltransferase homolog (S. cerevisiae) (ALG1), mRNA [NM_019109]"
A_23_P101871	6.065	6.018	5.525	7.204	5.783	5.386	4.585	4.935	7.136	6.12	4.37	6.645	5.389	6.01	5.708	5.968	7.111	6.481	5.526	5.756	5.356	7.189	7.549	6.005	7.753	6.913	7.047	7.318	6.572	7.068	6.091	6.856	6.44	7.137	6.377	6.772	7.459	5.87	6.436	7.439	6.698	6.182	6.735	6.242	8.445	6.222	5.874	5.539	6.042	6.544	7.035	5.878	6.125	7.304	5.699	6.795	7.6	7.142	6.884	5.928	6.74	5.673	5.483	6.421	6.439	7.603	6.54	6.693	7.283	6.906	7.542	NM_024907	A_23_P101871	29750	FALSE	FBXO17	ref|NM_024907|ref|NM_148169|ens|ENST00000292852|ens|ENST00000392076	"Homo sapiens F-box protein 17 (FBXO17), transcript variant 2, mRNA [NM_024907]"
A_23_P252052	9.454	8.19	8.145	7.212	5.959	8.793	6.854	8.359	9.027	7.615	8.14	8.172	7.394	8.355	6.961	8.06	8.604	6.931	9.176	7.378	8.657	8.938	7.757	8.604	9.277	9.183	8.5	8.734	8.958	7.342	7.453	7.535	7.741	8.327	8.904	8.081	9.494	8.153	9.802	9.79	9.244	8.932	10.24	8.18	8.923	8.176	7.904	8.044	8.812	8.415	9.764	7.914	8.107	7.614	8.002	9.449	9.386	8.299	8.111	8.87	10.229	8.18	7.796	8.571	9.347	11.254	8.647	10.365	9.215	10.227	9.599	NM_182909	A_23_P252052	29580	FALSE	FILIP1L	ref|NM_182909|ref|NM_001042459|ref|NM_014890|ens|ENST00000495625	"Homo sapiens filamin A interacting protein 1-like (FILIP1L), transcript variant 1, mRNA [NM_182909]"
A_23_P156957	7.448	7.775	7.4	7.403	7.301	7.091	5.742	8.735	7.926	6.718	7.449	6.308	6.691	6.306	7.273	5.336	5.663	6.77	5.991	7.038	7.507	7.977	7.63	7.172	8.187	6.893	7.419	7.803	7.137	9.886	9.058	7.393	6.483	10.225	6.681	7.375	7.054	5.838	6.85	7.363	7.377	7.901	6.784	8.384	6.955	8.22	6.31	7.707	8.224	6.597	7.229	7.309	7.557	8.627	7.583	7.552	7.928	8.22	6.368	6.661	7.026	6.82	6.379	7.128	6.776	6.261	7.47	6.897	6.671	6.746	7.092	NM_181782	A_23_P156957	29410	FALSE	NCOA7	ref|NM_181782|ref|NM_001199620|ref|NM_001199619|ref|NM_001122842	"Homo sapiens nuclear receptor coactivator 7 (NCOA7), transcript variant 1, mRNA [NM_181782]"
A_24_P13376	8.197	8.684	7.881	7.835	8.325	7.782	9.119	8.192	8.307	6.827	7.865	7.715	7.775	8.977	7.273	8.185	9	10.07	7.365	8.827	8.277	8.075	8.06	8.607	8.992	8.449	8.301	9.119	7.974	7.676	6.948	9.775	7.056	7.93	7.999	7.514	7.342	8.852	7.574	7.387	6.762	7.531	6.735	7.524	7.367	8.36	8.303	7.193	6.638	7.765	7.907	7.831	7.531	8.257	8.055	8.117	8.17	8.352	8.663	6.545	8.008	6.741	8.006	7.446	7.664	7.445	7.935	7.8	8.748	7.741	8.853	NM_024551	A_24_P13376	29240	FALSE	ADIPOR2	ref|NM_024551|ens|ENST00000357103|gb|HQ448616|gb|BC051858	"Homo sapiens adiponectin receptor 2 (ADIPOR2), mRNA [NM_024551]"
A_24_P271285	10.383	9.932	9.414	10.714	9.251	10.869	10.085	11.266	11.083	10.159	9.718	11.311	10.286	10.756	10.325	9.582	9.398	9.851	9.572	10.036	10.378	11.071	9.666	10.607	10.863	9.42	10.346	10.65	9.718	8.908	9.042	10.29	9.215	9.533	8.804	8.923	9.35	1.543	8.488	13.796	13.021	9.08	8.473	10.605	11.201	10.385	9.02	10.279	9.903	9.482	9.925	10.995	8.871	9.841	9.398	10.241	9.717	9.716	9.171	7.942	9.746	9.092	8.697	8.345	9.63	8.65	8.479	8.217	7.995	8.584	9.101	NM_052876	A_24_P271285	29070	FALSE	NACC1	ref|NM_052876|ens|ENST00000292431|gb|AK094702|gb|AK226064	"Homo sapiens nucleus accumbens associated 1, BEN and BTB (POZ) domain containing (NACC1), mRNA [NM_052876]"
A_23_P81825	5.441	5.317	4.833	5.768	4.811	5.306	5.047	4.713	5.854	5.375	5.232	5.321	4.711	5.31	5.195	4.404	5.04	6.373	4.143	4.836	5.305	5.54	5.424	5.636	6.549	5.248	5.351	5.748	5.728	4.967	5.009	5.633	4.141	5.629	5.298	5.993	5.162	1.543	5.634	5.319	4.952	4.992	5.495	4.54	4.825	4.695	5.064	3.878	5.173	5.22	5.197	4.924	4.79	5.875	6.076	4.932	6.061	5.538	4.866	4.612	5.757	5.508	5.013	5.417	5.167	5.584	4.868	5.298	5.369	5.126	5.09	NM_002098	A_23_P81825	28900	FALSE	GUCA1B	ref|NM_002098|ens|ENST00000435292|ens|ENST00000372949|ens|ENST00000230361	"Homo sapiens guanylate cyclase activator 1B (retina) (GUCA1B), mRNA [NM_002098]"
A_32_P300427	8	5.861	5.406	6.213	4.172	5.306	4.082	8.052	6.601	5.519	5.55	4.9	5.03	5.428	6.717	5.336	5.963	5.752	6.493	6.464	5.409	6.442	8.519	5.776	6.978	6.736	8.517	5.99	6.312	6.794	6.106	5.722	5.808	7.396	6.279	7.655	6.786	6.174	6.955	4.807	4.268	6.263	7.016	5.735	6.712	5.169	5.846	5.384	5.569	6.49	5.789	5.284	6.366	7.471	5.327	7.329	5.885	9.11	5.272	5.49	7.741	5.658	5.747	6.027	6.494	6.926	6.054	6.226	6.761	6.682	6.721	NM_153360	A_32_P300427	28730	FALSE	APCDD1L	ref|NM_153360|ens|ENST00000371149|gb|AK074647	"Homo sapiens adenomatosis polyposis coli down-regulated 1-like (APCDD1L), mRNA [NM_153360]"
A_23_P156355	8.527	8.464	8.809	8.881	7.404	8.526	8.134	8.746	8.167	6.933	8.626	8.659	8.231	8.66	7.528	8.877	8.574	8.525	8.259	7.586	8.113	8.119	7.919	8.646	8.343	8.108	8.321	8.214	8.632	7.762	7.23	8.715	8.299	8.4	7.985	8.411	7.972	8.43	8.164	7.75	8.91	8.323	8.628	8.609	8.414	7.07	8.747	7.472	9.106	7.852	8.606	7.513	8.166	8.666	7.876	7.845	8.067	8.281	8.332	7.413	7.726	8.452	8.376	8.026	7.877	8.999	8.422	8.26	9.12	8.339	8.082	NM_153354	A_23_P156355	28560	FALSE	TMEM161B	ref|NM_153354|ens|ENST00000296595|ens|ENST00000510089|ens|ENST00000511087	"Homo sapiens transmembrane protein 161B (TMEM161B), mRNA [NM_153354]"
A_24_P341626	5.648	5.861	6.359	6.358	5.587	6.397	5.342	5.811	6.109	6.193	5.203	6.594	5.573	6.171	6.04	5.175	5.541	6.931	5.551	5.977	5.437	8.418	7.421	7.211	9.053	6.749	7.862	6.897	7.955	6.252	6.34	6.764	6.066	7.017	7.04	6.561	6.435	1.543	6.084	7.642	6.562	6.204	5.976	5.172	6.648	6.496	6.022	5.962	5.432	6.314	5.98	6.213	5.675	5.734	6.541	5.757	5.458	6.464	5.985	5.776	6.886	6.488	6.119	5.981	6.516	6.632	6.603	5.765	6.22	6.413	6.421		A_24_P341626	28390	FALSE			
A_32_P151087	5.499	5.497	5.787	6.124	5.478	5.957	6.093	5.526	6.109	7.173	4.644	6.277	5.573	6.24	6.866	4.729	5.663	7.485	5.497	6.384	5.879	8.465	7.44	7.084	8.755	6.764	7.891	6.93	8.019	6.626	7.209	6.381	4.76	7.054	6.342	7.058	5.843	6.461	5.791	8.434	8.013	6.263	5.851	5.274	5.421	6.425	5.367	5.035	5.693	5.866	5.135	6.514	5.511	5.576	5.849	4.971	5.885	5.17	6.423	5.276	6.11	6.243	5.159	5.417	5.922	6.121	6.111	5.679	5.748	6.285	6.115		A_32_P151087	28220	FALSE			
A_32_P153937	5.237	5.36	5.036	5.553	4.651	5.471	5.61	4.731	5.942	6.193	5.032	4.9	4.487	5.745	5.8	5.081	4.879	5.831	5.039	4.801	4.851	6.75	6.04	5.873	6.848	5.688	6.214	5.763	6.412	5.699	5.344	5.692	4.383	6.153	5.459	5.454	5.35	4.792	4.463	5.176	5.072	5.537	4.781	4.989	4.699	5.504	4.668	3.156	4.75	4.63	4.367	5.425	4.941	4.996	5.554	5.369	5.166	5.717	5.041	4.612	5.322	5.254	4.936	5.325	5.221	5.198	5.323	5.13	5.156	5.411	5.305		A_32_P153937	28050	FALSE			
A_24_P295877	6.018	6.367	6.384	6.29	6.607	5.636	5.551	4.292	5.913	6.592	6.48	6.699	5.813	6.306	5.8	6.159	6.78	6.311	5.574	5.279	6.393	5.433	4.829	5.805	5.497	5.335	5.694	6.191	6.117	6.101	6.421	6.119	5.633	7.017	7.378	6.589	6.073	1.543	5.975	5.452	5.291	6.281	6.063	6.415	6.263	7.156	6.814	5.668	6.235	6.58	6.327	7.241	6.068	6.902	6.709	6.432	6.643	6.869	6.368	5.842	6.153	6.479	5.919	5.856	6.143	6.148	7.283	6.244	6.049	6.974	6.706	NM_014704	A_24_P295877	27880	FALSE	KIAA0562	ref|NM_014704|ens|ENST00000438539|ens|ENST00000461667|ens|ENST00000378224	"Homo sapiens KIAA0562 (KIAA0562), mRNA [NM_014704]"
A_24_P214754	8.217	8.577	8.138	9.32	7.505	8.063	8.687	8.929	9.284	7.768	9.029	8.956	8.04	9.028	8.37	8.168	8.554	7.826	7.583	8.694	8.881	9.426	7.962	8.545	9.956	9.794	9.303	8.448	9.186	6.455	8.408	9.09	8.154	9.063	8.128	8.936	9.145	1.543	8.392	8.238	8.059	8.141	9.521	8.153	9.291	9.134	8.531	7.73	8.894	7.679	8.939	8.516	8.776	8.227	6.881	9.194	8.943	8.027	7.199	8.072	8.218	7.82	8.605	8.547	8.693	8.878	8.329	8.907	8.786	8.659	8.797	NM_001018077	A_24_P214754	27710	FALSE	NR3C1	ref|NM_001018077|ref|NM_001024094|ref|NM_000176|ref|NM_001018074	"Homo sapiens nuclear receptor subfamily 3, group C, member 1 (glucocorticoid receptor) (NR3C1), transcript variant 1, mRNA [NM_001018077]"
A_24_P858192	4.363	4.871	4.949	5.018	4.343	5.471	5.984	4.713	5.213	5.31	4.322	4.777	4.018	4.893	5.195	3.596	4.853	5.989	4.205	4.836	4.221	5.475	5.106	4.954	5.955	4.252	4.858	3.358	4.69	5.094	4.662	6.18	5.415	5.256	5.585	5.292	3.034	1.543	4.657	6.287	4.952	5.114	4.074	5.643	5.117	4.978	5.2	4.958	5.728	6.418	4.485	4.851	4.868	5.335	4.85	5.233	5.342	4.82	4.961	4.45	4.341	5.254	4.749	4.802	3.497	5.337	4.353	4.283	4.747	4.973	4.731	AA678491	A_24_P858192	27540	FALSE		gb|AA678491	"ah06f02.s1 Gessler Wilms tumor Homo sapiens cDNA clone IMAGE:1155867 3' similar to contains Alu repetitive element;contains element LTR5 repetitive element ;, mRNA sequence [AA678491]"
A_24_P418044	14.68	15.073	14.677	12.931	13.586	13.498	14.019	13.823	14.964	12.647	15.053	13.925	13.796	13.408	13.967	13.573	14.143	13.336	13.327	14.206	15.409	13.338	15.398	14.752	13.999	14.374	14.383	15.54	15.35	11.732	15.279	14.87	13.984	14.029	13.59	14.282	14.522	13.547	13.99	14.321	14.189	15.234	14.471	14.301	14.359	14.241	14.186	13.814	14.742	14.836	14.721	15.42	13.372	14.239	14.425	15.188	14.934	14.895	13.611	14.005	12.991	13.523	15.311	13.557	14.809	13.956	14.585	13.333	13.598	14.565	15.237	NR_024240	A_24_P418044	27370	FALSE	HLA-J	ref|NR_024240|ens|ENST00000446585|ens|ENST00000376791|ens|ENST00000462773	"Homo sapiens major histocompatibility complex, class I, J (pseudogene) (HLA-J), non-coding RNA [NR_024240]"
NA	1.571	4.378	1.579	1.757	2.22	1.461	2.252	3.528	5.583	3.566	3.346	3.91	4.018	3.615	4.271	1.529	1.214	1.575	1.911	3.627	2.912	1.902	2.037	2.043	1.246	3.189	2.421	4.125	2.129	3.377	2.981	4.3	2.065	4.704	5.044	4.483	1.765	1.543	1.576	1.903	3	3.452	2.266	2.709	2.347	3.879	2.519	4.724	5.23	4.244	1.78	4.567	1.714	1.543	1.377	4.595	4.646	5.01	4.539	4.193	1.487	1.176	4.23	7.247	4.023	2.245	2.102	3.977	4.186	4.536	3.812	NA	NA	27200	ignore	NA		
A_23_P18713	7.334	6.258	5.988	8.212	4.932	8.168	7.372	7.025	7.121	6.827	7.414	7.161	7.176	7.416	6.183	6.543	7.073	7.372	7.147	6.875	6.676	7.174	7.4	7.637	9.224	8.717	8.68	7.281	8.112	6.118	6.225	7.869	7.347	6.354	7.378	7.976	8.119	1.543	7.586	7.969	8.33	6.896	8.508	7.274	8.042	6.44	7.79	7.014	7.396	6.731	7.984	6.826	7.615	6.165	6.868	7.778	7.162	6.733	7.349	6.933	6.834	6.836	6.742	8.713	7.432	8.132	7.606	7.769	7.641	7.436	7.504	NM_004827	A_23_P18713	27030	FALSE	ABCG2	ref|NM_004827|ens|ENST00000237612|ens|ENST00000515655|gb|CR621441	"Homo sapiens ATP-binding cassette, sub-family G (WHITE), member 2 (ABCG2), mRNA [NM_004827]"
A_23_P416191	7.205	6.315	6.423	7.219	5.478	6.458	5.865	5.962	6.745	7.128	7.152	6.884	5.954	7.044	6.379	7.342	6.125	7.754	5.442	6.136	6.944	8.758	7.655	7.75	8.309	7.429	8.198	7.966	7.696	7.503	7.364	5.394	5.7	7.017	6.78	7.443	6.54	6.548	6.287	6.796	5.894	6.136	6.639	9.295	7.059	6.036	6.668	5.985	6.705	6.092	6.774	6.514	6.882	6.622	6.573	6.779	6.976	7.098	5.788	6.414	6.524	7.46	6.288	6.408	7.269	7.005	6.517	5.783	7.27	6.561	6.483	NM_176885	A_23_P416191	26860	FALSE	TAS2R31	ref|NM_176885|gb|BC117421	"Homo sapiens taste receptor, type 2, member 31 (TAS2R31), mRNA [NM_176885]"
A_24_P924915	8.544	7.27	9.352	7.326	6.658	9.378	7.397	8.174	7.484	6.534	7.719	7.995	6.992	7.48	6.252	7.087	7.384	7.928	6.65	6.978	7.194	7.875	6.916	6.974	7.788	7.605	7.006	7.194	7.367	6.046	6.312	5.556	7.191	7.232	7.516	7.219	7.267	1.543	7.033	6.537	6.664	7.061	6.883	6.543	7.196	7.051	8.096	6.434	6.871	8.034	7.075	6.804	6.969	6.954	7.334	7.162	6.874	7.39	7.357	6.518	7.238	6.668	8.304	6.568	6.906	7.193	6.776	6.661	7.371	6.974	6.828	NM_007011	A_24_P924915	26690	FALSE	ABHD2	ref|NM_007011|ref|NM_152924|ens|ENST00000352732|ens|ENST00000355100	"Homo sapiens abhydrolase domain containing 2 (ABHD2), transcript variant 1, mRNA [NM_007011]"
A_24_P49687	14.51	14.785	14.246	15.114	14.089	13.78	13.343	15.081	15.231	13.365	15.154	15.094	13.451	14.082	14.15	13.695	14.303	13.897	15.206	14.812	15.192	14.92	14.884	13.762	14.87	15.158	15.303	15.533	15.375	15.35	15.454	14.92	14.791	15.69	14.128	15.317	14.646	1.543	15.063	15.067	15.161	15.097	15.425	15.3	14.92	14.516	15.253	14.303	15.266	15.042	14.654	15.432	14.585	14.735	15.025	15.067	15.168	15.664	15.285	13.831	15.368	15.381	14.87	14.654	14.311	14.721	15.151	14.607	14.141	14.254	15.333		A_24_P49687	26520	FALSE			
A_23_P93881	10.349	11.182	10.524	11.243	9.48	9.699	10.3	10.803	10.699	9.229	10.562	11.685	10.187	9.631	10.043	10.643	10.483	10.559	10.472	10.456	10.457	9.661	10.843	10.426	10.802	10.85	11.03	11.68	10.723	9.96	9.56	11.135	10.7	9.793	10.315	10.302	10.186	1.543	10.155	9.022	9.757	10.102	10.88	9.69	10.59	11.137	11.122	9.492	10.975	10.878	10.82	10.698	10.29	10.104	9.272	10.035	9.668	10.174	9.862	10.275	9.921	10.826	10.504	11.49	11.518	11.344	11.229	11.987	11.81	10.543	11.455	NM_182715	A_23_P93881	26350	FALSE	SYPL1	ref|NM_182715|ref|NM_006754|ens|ENST00000011473|ens|ENST00000455385	"Homo sapiens synaptophysin-like 1 (SYPL1), transcript variant 2, mRNA [NM_182715]"
A_23_P53476	12.284	12.236	12.879	13.988	12.776	12.515	11.561	13.368	13.323	12.173	13.428	11.954	10.441	12.109	12.829	11.897	12.449	11.133	11.89	12.511	12.753	10.918	14.215	11.689	14.221	13.336	13.352	15.557	12.788	13.803	14.086	12.497	12.472	13.095	12.21	13.054	13.598	1.543	14.231	13.245	12.097	13.428	13.41	14.895	14.038	12.088	10.538	11.056	12.531	12.549	12.873	10.438	12.609	13.853	11.697	13.805	13.915	14.164	12.291	11.29	12.864	13.686	13.906	13.368	13.021	13.555	14.047	13.236	12.404	12.405	13.509	NM_002300	A_23_P53476	26180	FALSE	LDHB	ref|NM_002300|ref|NM_001174097|ens|ENST00000470985|ens|ENST00000396076	"Homo sapiens lactate dehydrogenase B (LDHB), transcript variant 1, mRNA [NM_002300]"
A_23_P371777	4.124	5.36	4.517	4.979	5.155	5.719	4.298	4.625	5.304	5.591	5	5.123	5.03	5.047	5.301	4.52	4.636	5.187	4.421	4.656	4.466	5.296	4.605	4.63	6.022	4.815	4.476	4.708	4.791	4.876	4.58	5.692	5.103	5.297	5.298	5.362	5.35	1.543	3.99	4.305	4.455	4.992	4.406	5.312	4.74	4.621	5.316	2.913	4.944	5.22	2.847	5.231	4.131	5.576	4.138	4.233	5.232	5.985	4.66	4.293	5.095	4.771	5.159	5.909	4.673	4.728	4.915	4.5	4.747	4.905	4.649	ENST00000490216	A_23_P371777	26010	FALSE		ens|ENST00000490216|gb|BC036375|gb|BI825512	"Homo sapiens angiotensin I converting enzyme (peptidyl-dipeptidase A) 1, mRNA (cDNA clone MGC:26566 IMAGE:4826875), complete cds. [BC036375]"
A_32_P159668	4.426	4.992	5.133	5.064	5.369	5.127	4.877	4.996	5.082	5.816	5	5.012	4.886	5.181	5.514	4.169	3.863	5.622	4.515	5.09	4.373	4.998	4.515	5.127	6.505	4.05	5.076	4.519	4.915	4.334	5.12	5.504	5.292	5.593	5.202	5.721	5.35	1.543	3.262	9.79	6.52	4.358	4.295	4.645	4.74	3.963	3.987	5.148	5.23	5.293	4.745	5.118	3.8	5.207	4.626	5.262	5.401	5.01	4.778	4.943	4.341	4.424	4.844	5.144	4.388	4.728	4.703	4.826	4.524	4.973	4.731	ENST00000440900	A_32_P159668	25840	FALSE		ens|ENST00000440900	
A_24_P933249	3.934	5.408	4.276	5.644	4.172	4.822	3.74	4.117	5.241	4.915	5.55	4.9	4.711	4.697	4.607	2.526	4.582	4.382	3.764	4.353	5.038	4.556	4.381	4.328	5.162	5.466	4.9	5.254	3.931	5.131	3.535	3.653	5.148	4.934	4.928	5.362	5.026	1.543	4.28	4.807	4.952	3.452	4.074	6.503	3.973	4.213	4.668	4.78	5.23	4.082	4.608	4.376	4.473	5.065	3.838	4.442	4.478	4.471	5.272	5.109	4.551	4.112	5.013	5.325	4.898	4.668	4.962	4.39	4.186	4.905	4.863		A_24_P933249	25670	FALSE			
A_23_P58529	9.624	10.167	9.366	10.563	10.243	9.508	9.582	10.161	9.869	9.019	9.557	9.791	9.537	9.976	9.802	9.519	10.062	10.035	9.781	9.574	9.785	9.505	9.943	9.387	9.913	9.912	10.321	10.256	10.066	9.451	10.258	10.584	9.779	10.5	9.478	10.574	10.457	1.543	10.607	11.063	11.147	10.132	10.362	10.865	10.366	8.711	10.252	9.13	10.338	10.065	9.915	8.823	9.702	10.283	9.522	10.292	9.963	10.531	10.006	9.279	10.891	10.272	10.372	9.855	9.62	9.978	11.324	9.934	9.885	9.943	10.294	NM_014473	A_23_P58529	25500	FALSE	DIMT1L	ref|NM_014473|gb|BC017885|gb|AK292723|gb|CR598329	"Homo sapiens DIM1 dimethyladenosine transferase 1-like (S. cerevisiae) (DIMT1L), mRNA [NM_014473]"
A_23_P257993	5.619	6.574	4.949	7.949	6.049	5.877	5.047	5.828	8.071	6.772	6.066	7.558	5.736	7.207	6.717	7.217	5.165	6.066	7.916	6.832	5.857	6.912	6.404	7.565	9.646	7.962	9.332	6.021	8.191	5.721	6.496	8.387	7.23	6.111	7.57	9.674	9.139	1.543	8.118	9.943	8.643	6.583	7.524	6.763	7.945	6.769	5.481	7.022	8.499	6.397	7.804	6.033	6.095	5.783	6.267	7.015	6.896	5.25	6.025	5.731	5.322	6.971	6.379	6.611	5.992	6.25	6.494	6.413	5.908	6.097	7.956	NM_004944	A_23_P257993	25330	FALSE	DNASE1L3	ref|NM_004944|ens|ENST00000394549|ens|ENST00000318316|ens|ENST00000450710	"Homo sapiens deoxyribonuclease I-like 3 (DNASE1L3), mRNA [NM_004944]"
A_24_P933011	5.386	5.717	4.99	6.408	5.264	5.636	5.047	6.265	5.795	5.591	5.107	6.62	5.164	5.644	6.559	4.86	4.814	5.89	4.856	5.134	5.105	7.546	5.908	5.589	7.231	6.074	6.355	5.955	6.299	5.406	5.874	5.607	4.949	6.291	5.664	6.229	5.444	4.374	5.301	8.548	7.645	5.277	5.468	5.704	6.141	5.464	5.662	5.035	5.12	4.364	5.395	5.853	5.104	6.136	5.371	5.512	5.342	4.82	5.349	4.612	5.416	5.452	4.844	5.443	4.963	5.198	5.119	5.365	5.454	5.286	5.226	NM_001080209	A_24_P933011	25160	FALSE	TMEM200C	ref|NM_001080209|ens|ENST00000383490|gb|BC169201	"Homo sapiens transmembrane protein 200C (TMEM200C), mRNA [NM_001080209]"
A_23_P149019	8.477	6.954	7.862	7.07	5.69	6.34	8.767	6.328	6.762	6.044	6.74	8.859	8.798	7.953	6.767	9.053	7.617	7.293	6.927	6.077	6.375	6.696	6.767	8.211	7.922	6.681	6.027	6.218	8.803	5.552	6.617	7.182	5.978	5.965	7.259	6.561	6.375	1.543	6.836	5.242	5.291	7.319	6.583	6.621	6.511	6.011	9.84	7.056	8.346	7.488	8.037	7.357	6.9	5.833	6.474	7.625	7.026	6.711	5.845	6.342	6.554	6.651	8.562	6.729	6.532	7.493	6.366	7.998	7.11	7.138	6.129	NM_001703	A_23_P149019	24990	FALSE	BAI2	ref|NM_001703|ens|ENST00000373658|ens|ENST00000257070|ens|ENST00000422775	"Homo sapiens brain-specific angiogenesis inhibitor 2 (BAI2), mRNA [NM_001703]"
A_23_P6344	13.31	13.635	14.264	12.852	12.539	12.248	12.517	12.56	12.878	11.771	13.218	12.977	12.293	12.786	12.876	13.313	13.259	13.459	13.301	13.121	12.899	13.512	14.295	12.777	11.608	12.405	12.76	12.705	12.194	12.625	12.863	14.99	12.777	12.44	13.488	13.105	12.475	1.543	13.435	11.969	12.255	13.254	13.505	12.525	13.902	12.698	13.505	13.083	12.519	14.346	13.569	13.258	13.785	14.968	13.731	13.304	14.223	12.439	13.385	12.939	13.229	13.263	14.157	12.964	13.132	13.169	13.649	13.009	15.296	12.909	13.17	NM_022044	A_23_P6344	24820	FALSE	SDF2L1	ref|NM_022044|ens|ENST00000248958|gb|AF277316|gb|AB043007	"Homo sapiens stromal cell-derived factor 2-like 1 (SDF2L1), mRNA [NM_022044]"
A_24_P187119	6.249	6.2	6.056	7.033	4.651	5.797	6.188	5.693	6.796	5.173	6.442	5.989	5.573	5.644	5.301	5.557	5.329	6.893	5.039	5.912	5.588	4.728	5.671	5.848	6.175	6.089	5.009	6.448	5.906	6.101	5.487	6.037	5.888	5.881	6.279	6.488	6.199	1.543	6.402	5.995	6.25	5.764	6.826	7.649	5.516	5.739	6.584	5.595	6.362	5.866	6.932	6.133	6.388	6.338	6.382	6.47	6.188	6.733	6.167	6.198	6.476	6.675	6.65	7.552	6.868	6.794	7.042	6.661	6.769	6.881	6.494	ENST00000399576	A_24_P187119	24650	FALSE		ens|ENST00000399576	"CDNA FLJ25625 fis, clone STM02974  [Source:UniProtKB/TrEMBL;Acc:Q8N1H0] [ENST00000399576]"
A_23_P209320	9.403	9.18	9.194	10.615	7.327	8.564	8.623	10.493	9.626	7.547	8.878	9.768	8.04	8.554	8.07	9.91	9.09	9.416	8.972	8.908	8.679	8.973	8.274	9.336	8.603	8.819	9.494	7.771	9.309	8.384	7.209	9.065	8.201	8.241	9.119	9.537	8.465	1.543	8.674	8.112	8.868	8.918	9.001	9.051	8.323	8.874	8.611	8.151	9.263	8.183	7.691	9.734	8.91	7.565	9.212	8.117	7.577	8.544	9.242	9.064	9.101	9.655	10.066	8.88	8.661	9.582	9.504	9.031	9.337	9.321	9.184	NM_022817	A_23_P209320	24480	FALSE	PER2	ref|NM_022817|ens|ENST00000254657|ens|ENST00000254658|gb|AB002345	"Homo sapiens period homolog 2 (Drosophila) (PER2), mRNA [NM_022817]"
A_24_P266880	14.581	14.581	13.885	14.383	13.559	13.661	13.261	13.913	14.077	13.414	14.027	14.489	13.12	13.473	13.209	14.269	13.933	14.694	13.729	14.017	14.393	12.911	14.044	13.637	14.68	13.594	13.693	14.519	14.65	13.434	14.463	14.486	13.719	14.042	14.964	14.387	13.402	1.543	13.862	13.501	13.269	14.014	13.727	13.803	13.346	15.464	13.974	13.723	14.463	14.903	14.102	15.425	13.461	13.684	15.057	14.024	13.937	13.672	15.053	13.581	13.95	14.964	14.181	13.755	14.29	14.385	15.129	14.226	14.836	14.752	15.4	NM_021009	A_24_P266880	24310	FALSE	UBC	ref|NM_021009|ens|ENST00000339647|gb|AY732488|gb|M17597	"Homo sapiens ubiquitin C (UBC), mRNA [NM_021009]"
A_32_P217750	8.16	8.765	7.753	7.41	7.155	8.218	6.279	8.159	9.426	8.579	8.399	7.596	7.142	7.714	7.858	6.816	7.482	7.443	7.275	8.46	8.564	8.171	8.066	8.211	8.406	9.183	8.726	8.214	8.953	6.636	7.932	8.89	8.315	6.925	8.47	8.807	9.143	1.543	8.472	9.205	8.886	8.004	9.134	8.705	9.57	8.004	7.927	8.689	9.244	8.176	8.677	7.761	9.317	7.803	7.679	9.69	9.253	7.679	7.855	7.937	7.445	8.201	8.142	8.387	8.217	8.62	7.949	8.638	8.79	8.31	9.08	NM_002183	A_32_P217750	24140	FALSE	IL3RA	ref|NM_002183|ens|ENST00000331035|ens|ENST00000381469|gb|AK290568	"Homo sapiens interleukin 3 receptor, alpha (low affinity) (IL3RA), mRNA [NM_002183]"
A_23_P201808	10.22	9.399	9.385	10.406	9.84	10.146	8.746	10.417	10.242	9.363	10.08	9.817	8.119	9.403	9.986	9.445	9.131	9.422	9.667	9.867	9.702	8.764	9.702	9.299	12.051	11.804	11.377	9.793	10.633	7.813	9.432	9.814	10.36	9.032	9.861	10.901	11.752	1.543	11.211	11.299	11.382	10.029	11.946	9.621	10.761	10.543	9.73	9.37	10.452	9.748	11.608	9.709	10.874	9.022	10.152	10.998	10.683	9.385	9.684	10.095	10.513	10.856	10.191	10.904	9.814	11.888	10.29	10.686	9.237	10.238	10.846	NM_003713	A_23_P201808	23970	FALSE	PPAP2B	ref|NM_003713|ens|ENST00000294390|ens|ENST00000453964|ens|ENST00000371250	"Homo sapiens phosphatidic acid phosphatase type 2B (PPAP2B), mRNA [NM_003713]"
A_23_P20107	9.932	9.545	9.019	9.805	8.944	7.938	9.237	9.231	9.556	8.364	9.437	9.43	9.028	8.946	9.463	9.121	8.989	8.561	9.03	8.818	9.329	8.305	9.369	9.11	9.971	9.393	9.511	9.075	9.489	7.762	9.823	10.052	8.407	10.301	9.167	9.799	9.692	1.543	9.442	7.26	7.224	9.123	8.958	8.402	9.698	9.443	9.537	8.273	8.86	9.616	9.095	9.19	8.963	9.202	8.732	8.719	8.822	9.274	8.663	8.45	8.786	9.436	9.559	8.502	9.249	8.68	9.915	9.214	8.703	8.816	9.647	NM_015917	A_23_P20107	23800	FALSE	GSTK1	ref|NM_015917|ref|NM_001143680|ref|NM_001143679|ens|ENST00000494735	"Homo sapiens glutathione S-transferase kappa 1 (GSTK1), nuclear gene encoding mitochondrial protein, transcript variant 1, mRNA [NM_015917]"
A_23_P326913	4.611	4.992	4.276	6.29	4.481	3.389	3.852	5.267	4.775	4.862	4.52	4.469	6.02	4.237	4.788	4.559	4.636	5.5	4.143	4.283	5.815	5.063	5.258	4.794	6.048	4.815	4.211	5.688	5.089	5.055	4.016	4.622	3.604	5.256	5.202	5.552	5.536	1.543	6.028	5.027	5.489	5.613	7.167	4.1	5.793	5.023	4.553	4.541	5.476	4.868	5.251	4.289	4.583	4.241	5.371	5.583	5.108	5.327	5.041	4.499	5.04	4.696	3.171	5.29	5.449	4.415	5.468	5.26	5.204	5.085	5.388	ENST00000492157	A_23_P326913	23630	FALSE		ens|ENST00000492157|gb|BC019095	"Homo sapiens prune homolog 2 (Drosophila), mRNA (cDNA clone IMAGE:5015761). [BC019095]"
A_23_P209389	8.232	7.232	7.943	8.519	7.248	8.25	7.7	8.615	7.831	8.469	7.888	8.846	7.814	7.789	7.407	7.514	7.634	9.71	7.431	7.715	8.025	10.576	8.02	7.286	10.349	7.683	8.569	6.781	8.594	7.895	8.462	8.871	6.692	8.561	8.1	9.037	7.607	1.543	6.754	10.105	8.79	7.027	6.689	7.632	9.147	8.235	7.818	7.022	6.805	7.413	7.175	8.135	7.21	7.655	8.011	8.372	7.162	7.462	7.734	6.097	7.413	8.119	7.213	6.131	7.147	6.543	7.002	6.297	6.582	6.468	7.396	NM_033355	A_23_P209389	23460	FALSE	CASP8	ref|NM_033355|ref|NM_001080125|ref|NM_001228|ref|NM_001080124	"Homo sapiens caspase 8, apoptosis-related cysteine peptidase (CASP8), transcript variant B, mRNA [NM_033355]"
A_32_P687	4.495	5.052	4.517	5.14	3.777	4.311	3.579	5.322	5.611	5.238	5.412	4.777	5.03	4.237	4.607	4.218	4.541	5.227	4.205	4.384	4.466	5.126	5.086	4.737	5.816	5.566	5.036	5.424	5.581	4.92	4.974	5.365	5.057	5.379	5.459	5.746	4.623	4.449	4.657	3.704	3.791	4.758	4.357	4.783	4.453	4.621	4.852	4.997	5.381	3.929	4.224	4.773	4.265	4.124	4.5	4.595	5.566	4.82	4.866	4.335	4.213	4.24	4.844	4.636	3.627	4.189	4.552	4.283	4.524	4.426	4.806		A_32_P687	23290	FALSE			
A_24_P918121	4.973	5.317	4.435	4.828	4.343	5.028	4.194	4.731	5.427	5.375	5	5.321	4.277	4.893	4.788	4.404	4.952	4.336	3.842	4.207	4.281	4.525	4.561	4.737	5.685	4.93	4.476	4.519	4.915	4.261	4.58	4.859	4.232	4.578	4.97	5.292	4.069	1.543	4.129	4.212	4.657	4.558	3.982	4.989	3.611	4.127	5.256	5.086	5.002	3.461	4.224	4.773	3.336	4.011	4.392	3.698	5.108	4.369	4.866	4.499	5.136	4.112	4.478	4.842	4.757	5.072	4.552	4.139	4.632	4.839	4.287		A_24_P918121	23120	FALSE			
A_24_P387875	4.555	5.893	5.406	5.018	6.049	5.386	4.194	4.323	5.361	5.445	6.218	4.52	4.487	4.893	5.301	6.7	5.012	5.558	3.025	4.955	6.664	3.832	4.713	4.129	5.497	4.301	3.848	5.763	5.26	4.261	6.157	4.942	5.453	5.098	5.265	5.95	4.623	1.543	4.657	5.104	5.291	4.92	5.468	4.783	4.092	4.814	4.236	5.565	5.869	5.972	5.066	4.773	5.56	5.522	4.138	5.296	5.832	5.656	5.2	5.49	4.551	5.203	5.339	5.253	6.414	4.8	4.552	5.26	4.823	5.322	5.599	NM_002241	A_24_P387875	22950	FALSE	KCNJ10	ref|NM_002241|ens|ENST00000368089|gb|BC034036|gb|BC037840	"Homo sapiens potassium inwardly-rectifying channel, subfamily J, member 10 (KCNJ10), mRNA [NM_002241]"
(+)E1A_r60_a135	8.467	8.966	9.471	8.941	15.403	15.403	15.241	8.893	8.297	15.246	8.433	8.471	14.522	14.684	14.691	8.503	9.147	9.109	7.953	7.984	7.967	11.864	9.172	10.775	9.851	8.885	11.066	7.255	9.444	9.279	8.447	10.306	7.893	10.75	9.966	10.277	9.413	1.543	9.147	8.855	7.553	7.671	7.595	9.849	10.216	8.73	10.641	7.241	8.276	7.556	9.469	7.009	11.007	11.478	10.88	10.266	10.44	9.506	9.568	8.195	9.23	9.185	8.054	7.162	8.027	9.167	9.08	7.911	8.344	8.464	8.549	E1A_r60_a135	(+)E1A_r60_a135	22780	pos	(+)E1A_r60_a135		
A_23_P157452	10.591	11.787	11.86	10.935	11.169	11.21	10.181	10.334	10.753	10.053	11.079	11.122	10.744	11.305	11.377	11.25	11.447	11.822	11.711	10.893	10.227	11.974	11.524	10.591	10.758	10.499	10.644	11.151	10.961	11.425	10.517	11.599	10.909	10.99	11.821	10.414	10.946	1.543	11.075	10.325	10.384	12.162	10.358	11.06	10.914	11.312	11.244	11.879	11.433	13.99	10.913	12.103	11.475	12.396	10.916	10.625	11.206	11.639	10.759	11.855	10.759	10.986	11.168	10.058	11.491	11.195	11.53	10.654	12.573	12.151	12.247	NM_005034	A_23_P157452	22610	FALSE	POLR2K	ref|NM_005034|ens|ENST00000519765|ens|ENST00000353107|gb|Z47727	"Homo sapiens polymerase (RNA) II (DNA directed) polypeptide K, 7.0kDa (POLR2K), mRNA [NM_005034]"
A_23_P21570	11.372	11.613	12.192	13.223	10.383	10.358	10.73	11.823	11.739	11.699	12.483	13.362	10.165	9.624	10.677	11.434	12.629	13.364	12.062	11.814	12.374	14.033	11.989	11.43	13.338	12.201	11.637	10.418	12.783	12.901	13.413	13.315	11.428	13.368	12.514	13.588	12.336	1.543	11.257	13.435	13.461	11.873	10.954	12.086	12.483	13.6	12.241	12.195	11.519	12.73	10.143	13.205	12.1	11.678	11.883	11.823	11.69	11.29	11.76	11.199	11.528	13.261	12.791	11.32	12.42	10.119	13.197	10.1	11.51	11.884	13.461	NM_173159	A_23_P21570	22440	FALSE	NPAS3	ref|NM_173159|ref|NM_001164749|ref|NM_001165893|ref|NM_022123	"Homo sapiens neuronal PAS domain protein 3 (NPAS3), transcript variant 3, mRNA [NM_173159]"
A_24_P926935	7.062	7.398	7.386	7.173	6.839	7.527	6.487	6.052	7.298	6.772	6.694	7.273	6.691	7.815	7.045	6.975	8.34	7.467	7.197	7.352	8.702	7.257	7.531	6.862	7.698	7.223	7.539	7.578	7.202	7.179	6.792	7.561	6.654	7.9	7.716	7.211	7.487	1.543	7.077	7.464	7.377	7.506	6.883	7.596	7.098	7.454	7.783	6.744	7.557	7.593	6.737	8.076	6.909	7.759	7.819	7.411	7.49	8.013	7.223	6.373	6.722	6.668	7.532	6.629	8.024	6.727	6.912	7.062	7.379	7.727	7.092	BE540788	A_24_P926935	22270	FALSE		gb|BE540788	"601065075F1 NIH_MGC_10 Homo sapiens cDNA clone IMAGE:3451387 5', mRNA sequence [BE540788]"
A_24_P237175	7.995	7.809	7.076	5.415	4.811	5.306	5.047	5.473	6.891	5.899	8.278	6.223	7.263	6.09	5.41	5.314	4.879	7.485	4.887	6.613	5.608	6.007	5.891	6.529	7.091	5.566	5.792	5.227	8.155	5.917	6.211	6.644	6.085	6.703	5.788	6.504	3.971	1.543	5.498	7.77	8.771	5.5	6.891	5.065	4.548	5.023	9.068	5.787	5.523	5.22	6.228	6.403	5.104	5.207	6.735	8.074	5.513	5.327	7.998	6.723	5.57	6.255	5.862	5.473	8.45	5.371	5.345	7.029	5.864	7.113	7.194	NM_001322	A_24_P237175	22100	FALSE	CST2	ref|NM_001322|ens|ENST00000304725|gb|HQ447594|gb|BC062679	"Homo sapiens cystatin SA (CST2), mRNA [NM_001322]"
A_24_P207195	8.346	8.946	8.83	10.857	7.274	7.823	8.754	8.844	8.848	9.489	9.268	11.015	8.29	8.097	8.728	8.773	9.434	10.816	9.003	8.756	8.553	9.121	9.06	8.403	10.834	7.962	8.438	7.476	10.561	8.884	9.892	10.67	7.966	10.887	9.76	11.722	9.336	1.543	8.753	12.456	12.505	9.253	8.773	8.77	8.933	11.153	10.821	8.643	8.31	8.366	8.451	10.637	8.631	8.745	10.612	10.668	9.668	8.807	10.81	7.486	7.635	10.609	8.837	7.78	7.781	7.378	10.595	7.014	7.767	8.146	10.808	NM_024336	A_24_P207195	21930	FALSE	IRX3	ref|NM_024336|ens|ENST00000329734|gb|DQ892008|gb|EU176666	"Homo sapiens iroquois homeobox 3 (IRX3), mRNA [NM_024336]"
A_24_P340659	4.216	5.209	5.093	5.248	4.651	4.937	4.699	5.337	5.639	5.445	4.704	5.095	4.711	3.958	4.075	4.445	5.246	5.622	4.421	4.026	5.216	4.902	4.561	4.737	6.155	4.604	4.211	4.708	4.987	5.207	5.12	5.607	4.444	5.34	5.044	6.083	5.244	1.543	5.215	4.883	4.819	4.558	5.111	4.989	5.183	4.873	5.367	5.086	5.12	4.868	4.841	4.924	4.995	5.576	5.98	5.757	5.931	5.775	4.66	4.943	5.253	5.379	4.749	5.034	4.673	5.433	5.529	4.97	4.895	4.973	5.161	NR_034180	A_24_P340659	21760	FALSE	POU5F1P4	ref|NR_034180|ens|ENST00000428824|gb|AF268613|gb|Z21963	"Homo sapiens POU class 5 homeobox 1 pseudogene 4 (POU5F1P4), non-coding RNA [NR_034180]"
A_23_P121276	7.601	7.866	8.332	8.101	7.681	7.974	7.841	7.465	7.747	6.592	7.675	8.239	7.543	7.573	7.2	7.72	8.165	8.17	7.939	7.715	6.988	5.833	6.745	7.487	7.161	7.162	6.946	6.968	7.541	7.105	7.07	8.394	7.405	7.773	7.226	7.646	7.638	1.543	7.331	7.095	6.889	7.81	7.364	7.543	7.165	7.627	7.965	7.439	7.305	8.063	7.062	7.197	7.675	7.04	7.93	6.88	7.49	6.919	7.84	6.7	7.682	8.088	7.952	7.186	7.654	7.665	7.348	8.053	7.664	7.966	7.883	NM_003157	A_23_P121276	21590	FALSE	NEK4	ref|NM_003157|ref|NM_001193533|ens|ENST00000233027|gb|AK312420	"Homo sapiens NIMA (never in mitosis gene a)-related kinase 4 (NEK4), transcript variant 1, mRNA [NM_003157]"
A_24_P918694	4.216	5.052	5.093	5.103	4.172	5.219	4.385	3.873	5.331	5.375	4.922	4.685	4.018	5.181	4.938	4.079	5.405	5.5	4.092	5.134	4.518	5.233	3.943	4.737	5.634	4.355	4.476	3.358	4.399	5.055	4.781	6.088	4.232	5.593	5.741	5.108	4.326	1.543	3.565	4.212	4.455	4.92	4.528	3.773	5.051	5.084	5.132	4.379	4.817	4.959	4.485	5.057	4.473	4.537	5.006	4.366	5.623	5.538	4.961	4.555	5.288	5.026	4.478	4.922	5.167	4.497	4.41	3.977	4.186	4.754	4.806		A_24_P918694	21420	FALSE			
A_23_P404575	4.363	4.503	3.679	4.346	3.777	4.196	3.439	4.387	5.854	4.915	4.406	4.52	4.277	5.047	4.788	4.123	5.04	4.775	4.468	4.561	4.104	4.179	4.299	4.293	4.975	4.815	5.036	3.609	4.466	2.902	4.974	5.033	4.141	4.418	4.784	5.362	3.971	1.543	4.395	5.73	4.952	4.845	3.982	4.584	5.051	4.053	4.553	3.945	4.415	4.766	4.224	4.171	4.131	4.011	3.055	4.595	4.252	5.25	5.041	4.374	3.707	2.43	4.844	5.185	4.217	2.439	6.654	4.903	5.156	4.973	4.287	NM_144979	A_23_P404575	21250	FALSE	RBM46	ref|NM_144979|ens|ENST00000281722|gb|AK125877|gb|BC028588	"Homo sapiens RNA binding motif protein 46 (RBM46), mRNA [NM_144979]"
A_23_P27827	9.164	8.385	9.143	8.797	7.642	8.382	8.109	8.024	8.928	8.149	8.449	8.871	8.443	8.803	8.286	8.445	8.565	8.748	8.498	8.391	8.804	6.733	7.538	8.458	8.999	7.958	7.758	8.126	8.906	7.794	9.074	9.195	8.057	9.214	9.228	8.963	9.176	1.543	8.758	8.616	8.405	8.638	8.52	8.313	8.447	9.057	8.896	8.361	8.415	8.544	8.495	8.731	8.033	8.755	9.986	8.276	8.397	7.825	9.403	7.818	7.937	8.336	8.125	7.397	8.305	7.85	8.511	8	8.039	8.375	8.979	NM_015898	A_23_P27827	21080	FALSE	ZBTB7A	ref|NM_015898|ens|ENST00000322357|gb|AF097916|gb|AB590866	"Homo sapiens zinc finger and BTB domain containing 7A (ZBTB7A), mRNA [NM_015898]"
A_23_P45338	4.692	5.209	4.768	4.828	5.264	4.822	4.585	5.114	5.427	5.742	4.644	5.154	4.487	4.893	5.301	3.275	4.879	5.361	4.819	4.836	4.882	6.357	5.134	4.794	7.443	3.916	5.009	4.854	5.137	4.876	5.19	6.088	4.383	5.5	5.265	5.625	5.319	1.543	4.948	6.717	5.824	5.224	4.406	5.274	6.493	5.023	5.531	4.541	4.569	4.476	4.745	5.332	3.992	4.339	4.291	4.544	4.169	4.722	4.778	4.374	5.04	5.141	4.089	4.884	4.673	5.018	5.045	5.532	4.957	4.754	5.128	NM_025184	A_23_P45338	20910	FALSE	EFHC2	ref|NM_025184|ens|ENST00000343571|ens|ENST00000415199|ens|ENST00000333807	"Homo sapiens EF-hand domain (C-terminal) containing 2 (EFHC2), mRNA [NM_025184]"
A_23_P48705	6.804	6.679	6.423	7.669	6.607	6.781	7.564	6.175	6.762	6.193	6.442	7.395	7.394	7.573	5.8	7.54	6.977	7.953	6.54	6.788	6.151	5.433	5.134	6.348	7.18	6.363	6.544	6.354	6.34	5.878	5.487	8.436	6.751	7.137	7.395	7.199	6.725	1.543	6.358	6.585	6.562	7.127	6.592	6.924	6.167	6.552	7.986	6.68	7.242	7.148	6.84	7.333	6.586	7.395	5.949	7.216	6.595	7.316	7.185	6.013	5.813	7.093	7.692	6.98	6.505	6.681	7.145	7.827	7.767	7.524	6.468	NM_152444	A_23_P48705	20740	FALSE	PTGR2	ref|NM_152444|ref|NM_001146155|ref|NM_001146154|ens|ENST00000267568	"Homo sapiens prostaglandin reductase 2 (PTGR2), transcript variant 1, mRNA [NM_152444]"
A_23_P214474	11.513	12.292	12.415	11.942	11.908	11.413	11.722	11.258	11.599	11.074	11.533	11.945	11.214	11.867	11.741	11.447	11.519	12.364	11.622	12.272	11.517	11.085	11.683	11.475	11.23	10.936	11.137	12.634	11.407	10.611	11.888	12.24	11.795	12.428	11.903	11.846	11.722	1.543	11.838	11.741	11.598	11.328	11.262	12.244	11.677	11.616	12.248	11.686	12.306	13.448	11.493	12.8	11.867	12.821	12.42	11.823	11.533	11.857	12.37	10.939	11.535	11.818	12.099	11.182	12.284	11.668	12.566	11.487	12.637	12.196	12.124	NM_001134493	A_23_P214474	20570	FALSE	TOMM6	ref|NM_001134493|ens|ENST00000487182|ens|ENST00000335515|ens|ENST00000456057	"Homo sapiens translocase of outer mitochondrial membrane 6 homolog (yeast) (TOMM6), nuclear gene encoding mitochondrial protein, mRNA [NM_001134493]"
A_24_P217001	4.295	5.578	5.787	4.706	5.155	5.028	5.122	4.781	6.138	5.173	4.579	5.154	4.018	5.31	5.068	4.656	5.106	5.532	4.887	5.279	5.011	3.758	4.93	5.343	4.937	3.916	4.426	5.121	4.88	4.876	5.369	5.633	4.693	5.545	5.265	4.692	5.244	1.543	4.463	5.027	5.894	5.166	4.92	5.554	5.91	5.129	5.481	5.943	5.768	5.14	4.927	4.376	4.868	5.522	5.142	5.004	5.513	5.17	5.788	5.02	4.772	4.771	5.013	5.417	4.757	4.35	5.345	4.903	4.823	5.17	5.409	NM_021222	A_24_P217001	20400	FALSE	PRUNE	ref|NM_021222|ens|ENST00000467771|ens|ENST00000450884|ens|ENST00000431193	"Homo sapiens prune homolog (Drosophila) (PRUNE), mRNA [NM_021222]"
A_23_P359782	4.555	5.209	4.694	5.064	4.932	4.706	3.276	4.422	5.767	5.173	4.52	4.294	4.487	5.047	4.788	4.027	5.04	5.466	2.671	5.107	5.075	3.726	4.515	4.673	5.162	4.969	5.137	3.822	4.33	4.334	4.879	5.48	3.861	4.418	4.732	4.342	4.769	1.543	4.28	5.801	4.819	5.114	4.92	5.208	4.376	4.285	4.917	4.672	4.882	4.959	4.367	4.464	2.777	4.428	2.602	5.233	5.566	4.255	5.272	4.982	3.919	4.951	5.092	5.325	3.308	4.098	4.353	4.5	4.823	4.973	4.914	NR_027131	A_23_P359782	20230	FALSE	NKAPP1	ref|NR_027131|ens|ENST00000452254|gb|BC113730|gb|BC113732	"Homo sapiens NFKB activating protein pseudogene 1 (NKAPP1), non-coding RNA [NR_027131]"
A_23_P79692	8.392	8.411	8.754	9.039	8.827	8.564	8.946	8.185	8.369	7.301	8.609	8.951	8.973	8.842	7.971	8.31	8.314	7.979	8.165	8.448	7.836	6.52	8.136	8.258	7.403	7.526	7.511	8.616	8.613	9.253	8.585	8.142	8.724	7.87	7.844	8.335	8.083	1.543	8.86	6.676	6.942	8.806	8.452	9.09	8.897	8.73	8.944	7.527	9.475	8.891	9.251	9.161	9.104	7.786	8.438	8.294	9.034	9.396	8.406	7.514	8.64	8.396	9.156	8.855	9.059	9.186	10.06	9.476	9.176	8.91	8.547	NM_005759	A_23_P79692	20060	FALSE	ABI2	ref|NM_005759|ens|ENST00000441061|ens|ENST00000416001|ens|ENST00000261016	"Homo sapiens abl-interactor 2 (ABI2), mRNA [NM_005759]"
A_23_P395595	9.174	8.543	9.441	9.557	8.517	9.807	8.779	9.693	9.468	8.533	8.963	9.129	8.147	8.774	8.563	9.067	8.194	9.319	8.367	8.948	8.895	9.135	9.27	8.844	9.418	9.138	8.777	9.386	9.092	8.652	8.703	8.09	9.023	8.269	8.712	8.998	8.124	1.543	8.411	8.53	8.602	8.493	9.583	10.14	9.259	8.848	8.557	8.515	9.852	8.811	9.163	9.536	9.088	8.985	8.419	9.341	8.587	9.153	8.381	8.837	9.439	9.774	9.236	9.432	9.455	10.563	9.429	9.573	9.918	8.991	9.202	NM_015308	A_23_P395595	19890	FALSE	FNBP4	ref|NM_015308|ens|ENST00000263773|gb|AB023231|gb|AK022987	"Homo sapiens formin binding protein 4 (FNBP4), mRNA [NM_015308]"
A_24_P308029	6.099	6.086	5.495	5.81	4.932	5.386	5.807	6.769	6.623	6.933	4.704	6.054	5.573	6.01	6.315	5.358	5.615	6.813	6.867	5.704	5.879	8.758	6.605	5.982	9.107	8.376	7.37	5.254	7.583	6.527	6.435	5.808	5.839	6.427	7.174	7.313	8.429	1.543	7.546	7.506	6.861	7.47	7.259	5.104	6.493	6.011	6.101	6.123	5.523	5.866	6.212	6.053	5.695	5.522	5.469	6.511	5.98	5.402	5.788	5.421	5.416	5.729	5.597	5.502	5.599	5.753	5.822	6.702	5.705	5.439	6.08	NM_144617	A_24_P308029	19720	FALSE	HSPB6	ref|NM_144617|ens|ENST00000004982|gb|AK300695|gb|CR607202	"Homo sapiens heat shock protein, alpha-crystallin-related, B6 (HSPB6), mRNA [NM_144617]"
A_23_P119222	4.426	5.101	4.435	5.215	4.811	4.706	4.793	6.031	5.739	5.968	4.52	5.197	5.573	5.31	6.44	4.559	4.775	5.688	4.556	5.252	6.021	4.137	4.861	4.555	5.513	5.004	4.587	4.708	4.84	5.348	5.046	5.504	5.7	5.669	5.459	6.062	5.77	1.543	5.301	6.441	5.184	4.558	4.671	4.875	5.516	5.426	5.571	5.227	5.432	5.972	5.395	5.231	4.701	5.065	5.265	6.217	5.401	5.01	2.761	4.982	5.136	5.285	5.228	5.222	5.017	5.198	5.323	5.365	5.204	5.411	5.305	NM_020415	A_23_P119222	19550	FALSE	RETN	ref|NM_020415|ref|NM_001193374|ens|ENST00000221515|gb|HQ448408	"Homo sapiens resistin (RETN), transcript variant 1, mRNA [NM_020415]"
A_32_P84640	5.284	5.918	5.438	6.089	5.264	5.471	5.925	6.295	6.294	6.534	5.203	5.851	5.954	5.927	5.8	8.159	5.593	6.873	8.111	5.206	5.409	5.54	5.02	5.21	7.803	4.969	5.351	5.552	5.779	5.878	5.9	6.738	5.839	6.457	6.105	6.151	5.994	1.543	5.354	8.769	7.25	5.85	6.063	6.473	5.963	5.647	5.43	5.483	6.252	6.03	6.14	6.358	5.956	5.628	6.772	5.757	5.232	7.226	5.609	5.643	5.965	6.325	5.639	5.631	5.86	6.018	5.875	5.847	5.984	6.009	5.857		A_32_P84640	19380	FALSE			
A_24_P919958	5.441	5.262	4.768	4.929	4.811	4.822	4.486	6.453	5.826	5.666	5.439	5.123	5.03	5.181	4.938	4.86	5.329	5.078	5.078	5.252	5.191	5.433	4.962	5.448	6.009	4.969	5.137	5	5.26	5.168	5.252	5.808	5.245	5.34	5.49	5.746	5.474	1.543	5.703	5.519	5.184	5.277	5.236	5.437	4.588	5.934	5.2	5.693	5.062	4.868	5.506	5.969	5.347	5.065	5.469	4.932	5.232	5.89	5.041	5.276	5.522	5.312	5.159	5.558	5.542	4.974	5.323	5.397	5.924	5.249	5.008		A_24_P919958	19210	FALSE			
A_24_P65949	5.132	5.497	5.438	5.575	5.264	5.219	5.27	6.068	5.098	6.335	5.703	5.23	6.081	6.09	5.884	5.336	5.329	6.373	5.247	5.847	5.839	5.629	5.333	5.464	6.264	5.224	5.562	5.227	5.447	6.006	5.63	5.48	5.103	6.218	5.923	6.211	5.282	1.543	5.301	4.883	3.791	5.224	5.576	5.704	5.217	5.909	5.132	4.958	5.23	4.868	4.608	5.549	4.995	5.461	5.142	4.715	5.566	5.17	5.041	5.184	5.223	5.312	4.749	5.185	5.303	5.4	5.582	5.298	5.454	5.565	5.563	AK094630	A_24_P65949	19040	FALSE	PDXK	gb|AK094630|gb|AK056502|gb|BC008008|gb|BC021550	"Homo sapiens cDNA FLJ37311 fis, clone BRAMY2016771. [AK094630]"
A_23_P362824	9.102	9.808	9.832	9.433	9.383	9.903	9.22	9.357	9.648	8.912	9.521	9.716	9.289	9.02	8.754	11.388	10.988	9.663	10.096	10.094	9.288	10.128	9.628	9.382	8.795	9.031	9.541	9.893	9.433	9.125	8.897	9.652	9.646	9.223	9.801	9.66	9.41	1.543	9.502	8.511	8.803	9.986	9.667	9.696	9.521	9.583	9.491	9.64	9.608	10.925	9.217	11.298	10.105	9.72	9.57	9.335	9.377	9.781	9.208	9.358	9.76	9.995	9.625	8.969	9.806	9.347	10.238	9.965	10.046	9.831	9.959	NM_001324	A_23_P362824	18870	FALSE	CSTF1	ref|NM_001324|ref|NM_001033521|ref|NM_001033522|ens|ENST00000217109	"Homo sapiens cleavage stimulation factor, 3' pre-RNA, subunit 1, 50kDa (CSTF1), transcript variant 2, mRNA [NM_001324]"
A_23_P119254	7.045	7.714	8.329	6.519	8.979	7.956	6.633	5.607	6.712	7.409	6.672	7.423	8.055	8.71	8.496	7.918	6.95	8.056	6.927	7.378	7.453	7.113	8.362	7.438	7.416	6	6.639	8.203	8.292	7.536	8.442	7.379	6.381	8.855	7.489	6.621	7.097	1.543	7.848	7.699	8.33	8.091	7.147	7.934	7.892	8.411	7.894	6.459	7.809	9.2	7.229	9.662	6.557	9.43	8.677	7.916	9.009	8.966	9.274	7.19	7.673	6.971	7.296	6.19	7.816	6.639	8.5	6.765	7.613	7.199	7.666	NM_018154	A_23_P119254	18700	FALSE	ASF1B	ref|NM_018154|ens|ENST00000263382|gb|CR604970|gb|CR609105	"Homo sapiens ASF1 anti-silencing function 1 homolog B (S. cerevisiae) (ASF1B), mRNA [NM_018154]"
A_23_P113367	6.512	6.891	6.999	6.429	5.155	6.397	5.61	6.822	6.431	5.445	6.48	6.171	5.887	6.09	6.612	5.798	5.764	6.353	4.981	6	5.963	6.054	4.991	5.834	6.348	5.642	4.941	5.5	5.528	6.046	6.366	6.62	6.085	5.881	6.407	6.247	5.162	1.543	6.11	5.176	4.952	5.926	5.976	6.971	5.992	6.186	6.054	5.668	6.068	5.697	5.765	5.332	6.786	5.875	6.455	5.892	5.401	5.327	6.525	6.013	5.714	6.424	5.945	5.631	6.24	6.214	5.974	5.656	5.76	6.312	6.339	NM_205863	A_23_P113367	18530	FALSE	PARD3B	ref|NM_205863|ref|NM_057177|ref|NM_152526|ens|ENST00000415947	"Homo sapiens par-3 partitioning defective 3 homolog B (C. elegans) (PARD3B), transcript variant a, mRNA [NM_205863]"
A_23_P502343	7.456	6.592	6.346	6.721	5.879	6.281	6.093	7.512	7.883	7.173	6.716	6.784	5.954	6.306	6.252	6.365	6.635	7.216	6.814	6.639	6.762	8.503	7.06	6.894	9.252	8.65	8.637	6.144	7.718	6.974	6.894	7.509	6.777	7.335	7.633	7.53	8.445	1.543	8.698	6.865	6.482	7.286	8.735	6.583	7.647	6.609	6.33	6.592	6.52	6.453	7.672	6.446	6.673	5.734	6.346	6.84	7.062	5.468	5.672	5.987	6.153	6.71	6.446	6.781	6.143	7.135	6.747	6.803	6.231	6.654	7.043	NM_025220	A_23_P502343	18360	FALSE	ADAM33	ref|NM_025220|ref|NM_153202|ens|ENST00000479330|ens|ENST00000444535	"Homo sapiens ADAM metallopeptidase domain 33 (ADAM33), transcript variant 1, mRNA [NM_025220]"
A_23_P307940	8.73	8.739	8.578	8.828	8.178	8.063	8.251	8.451	8.244	8.208	8.756	8.809	7.651	8.301	8.177	8.953	8.596	8.471	8.137	8.795	8.657	7.47	8.044	8.011	9.16	8.98	7.781	9.108	8.112	7.771	7.936	9.014	9.035	8.368	8.085	8.081	8.221	1.543	8.329	7.338	7.59	7.965	8.433	7.992	8.944	9.581	7.848	7.771	8.61	8.634	8.334	8.673	8.254	7.278	7.866	8.074	8.148	7.632	7.962	8.026	8.697	8.938	8.761	8.218	9.366	9.723	9.157	9.417	9.05	8.605	8.802	NM_006136	A_23_P307940	18190	FALSE	CAPZA2	ref|NM_006136|ens|ENST00000426421|ens|ENST00000458284|ens|ENST00000393463	"Homo sapiens capping protein (actin filament) muscle Z-line, alpha 2 (CAPZA2), mRNA [NM_006136]"
A_24_P202522	4.426	5.101	2.549	4.768	3.54	3.67	4.486	4.952	5.273	5.519	5.032	4.294	4.711	5.047	4.938	3.596	5.012	4.714	3.497	5.309	4.518	4.352	4.561	4.449	5.497	3.327	4.66	3.822	4.154	4.107	4.388	5.754	5.002	5.297	4.732	5.388	4.069	1.543	4.463	4.103	4.819	4.92	3.775	4.645	4.037	4.621	5.064	3.796	5.279	4.082	4.608	5.284	5.198	5.207	2.245	4.971	4.725	5.468	4.961	4.404	4.666	3.986	4.23	5.185	5.259	5.151	4.625	3.552	4.524	4.426	4.452	NM_001650	A_24_P202522	18020	FALSE	AQP4	ref|NM_001650|ref|NM_004028|ens|ENST00000440832|ens|ENST00000339532	"Homo sapiens aquaporin 4 (AQP4), transcript variant a, mRNA [NM_001650]"
A_32_P1838	4.124	5.54	4.694	4.706	4.932	4.937	5.122	5.64	5.241	5.816	4.406	4.469	4.487	3.096	4.788	4.52	5.012	4.529	3.955	5.025	4.882	4.902	2.311	4.77	5.112	4.499	2.676	3.997	4.915	4.387	4.521	4.837	4.89	5.457	5.044	5.292	4.704	1.543	5.061	5.176	4.952	4.67	4.47	5.554	4.825	5.084	4.917	5.227	4.882	4.959	4.608	4.567	4.995	4.755	3.371	4.971	4.862	4.82	5.547	4.943	4.984	5.076	5.013	5.385	5.221	5.371	4.818	4.97	5.204	4.973	4.914	XM_003118621	A_32_P1838	17850	FALSE	LOC100507663	ref|XM_003118621|ref|XM_003119464|ref|XM_003120653|gb|AK129895	"PREDICTED: Homo sapiens hypothetical protein LOC100507663 (LOC100507663), mRNA [XM_003118621]"
A_23_P169629	9.928	10.909	11.361	10.309	10.377	11.98	9.614	10.22	10.963	9.622	10.544	10.655	10.021	10.596	11.067	10.004	10.393	10.577	10.259	10.637	10.799	12.214	11.028	10.14	9.734	9.704	10.056	10.805	10.085	11.678	11.186	10.329	10.534	11.469	10.671	10.316	10.242	1.543	10.222	9.281	10.229	10.41	10.068	12.443	11.415	10.176	10.296	10.766	11.125	12.283	10.749	10.993	10.947	11.788	12.328	11.073	11.183	11.327	11.461	9.96	10.795	10.821	10.254	9.891	11.305	10.359	10.799	9.918	10.517	10.892	10.495	NM_005412	A_23_P169629	17680	FALSE	SHMT2	ref|NM_005412|ref|NM_001166357|ref|NM_001166356|ref|NM_001166358	"Homo sapiens serine hydroxymethyltransferase 2 (mitochondrial) (SHMT2), nuclear gene encoding mitochondrial protein, transcript variant 1, mRNA [NM_005412]"
A_23_P13271	4.932	5.408	4.694	4.098	5.478	5.636	5.865	5.846	5.739	6.878	5.203	5.321	5.813	6.171	6.559	5.024	4.693	6.114	5.011	5.154	5.489	6.145	5.399	5.414	5.998	5.755	5.204	5.037	5.329	5.207	4.974	6.414	4.058	5.34	5.161	5.975	5.474	1.543	4.657	5.452	4.952	5.166	5.261	4.396	4.902	4.978	5.662	3.878	4.569	4.766	4.608	4.464	5.053	4.428	4.5	5.004	5.342	4.82	4.66	4.943	5.179	4.951	4.359	4.842	4.388	5.235	5.295	4.826	5.014	4.839	5.436	ENST00000326876	A_23_P13271	17510	FALSE		ens|ENST00000326876|tc|NP511122	"olfactory receptor, family 5, subfamily AK, member 3 pseudogene [Source:HGNC Symbol;Acc:15252] [ENST00000326876]"
A_24_P211064	7.387	7.378	8.184	7.173	6.501	6.868	6.368	6.575	7.069	6.193	7.266	7.544	7.369	7.953	7.045	7.282	8.038	6.636	5.851	6.864	7.536	5.922	5.944	7.445	6.784	6.037	6.004	6.811	6.101	7.014	6.887	7.332	6.825	6.962	6.618	6.288	6.162	1.543	6.301	3.329	5.392	6.704	6.204	7.101	7.578	6.911	6.33	7.13	7.065	7.648	6.714	6.418	7.255	6.254	7.052	6.284	7.381	6.11	7.057	6.046	6.997	6.201	6.704	6.3	6.934	7.536	6.893	7.014	6.994	7.312	7.002	NM_020648	A_24_P211064	17340	FALSE	TWSG1	ref|NM_020648|ens|ENST00000262120|gb|AK315751|gb|HQ447098	"Homo sapiens twisted gastrulation homolog 1 (Drosophila) (TWSG1), mRNA [NM_020648]"
A_23_P257387	10.318	4.438	5.17	7.348	4.932	4.559	4.082	4.935	5.427	5.375	4.881	6.075	4.886	7.684	4.938	6.329	7.026	5.831	5.702	4.801	5.105	5.147	5.056	4.63	6.131	4.252	4.975	4.519	5.211	4.92	4.879	6.644	4.949	5.799	5.585	5.267	4.471	1.543	7.379	5.242	6.086	4.992	5.401	6.461	5.577	4.978	4.348	4.724	4.177	6.705	7.913	4.851	5.737	5.461	8.729	5.583	4.935	3.833	6.318	4.499	4.551	4.696	4.478	6.245	5.86	6.018	6.029	5.859	4.823	7.388	5.045	NM_006529	A_23_P257387	17170	FALSE	GLRA3	ref|NM_006529|ref|NM_001042543|ens|ENST00000340217|gb|U93917	"Homo sapiens glycine receptor, alpha 3 (GLRA3), transcript variant 1, mRNA [NM_006529]"
A_23_P59677	7.656	8.641	7.655	8.357	8.178	8.552	7.121	7.441	8.279	7.547	7.971	8.131	7.567	8.576	7.992	8.121	8.017	8.765	8.283	7.961	7.812	7.62	8.126	7.03	7.614	7.503	7.196	8.715	7.874	7.716	7.984	8.749	8.785	8.039	7.655	7.736	6.786	1.543	7.941	7.338	7.943	7.391	7.315	8.241	8.705	8.474	6.959	8.337	9.016	8.466	8.437	7.461	8.037	8.348	6.185	8.359	8.184	8.31	7.991	8.315	8.298	8.171	8.076	6.234	7.864	8.293	8.765	8.614	8.874	6.487	8.277	NM_021930	A_23_P59677	17000	FALSE	RINT1	ref|NM_021930|ens|ENST00000497979|ens|ENST00000257700|gb|CR601014	"Homo sapiens RAD50 interactor 1 (RINT1), mRNA [NM_021930]"
A_24_P13190	8.682	8.356	7.38	7.101	6.957	8.515	6.696	8.462	8.83	7.768	7.533	7.823	7.024	8.282	7.342	7.634	7.77	7.443	7.923	7.639	7.88	8.143	7.955	8.555	9.216	8.983	9.124	7.966	8.443	6.503	6.526	8.812	8.293	7.306	8.407	8.159	8.095	1.543	6.911	8.002	7.607	7.278	7.396	8.05	8.9	8.091	7.274	9.272	7.776	7.816	6.192	8.093	8.694	6.438	5.98	7.953	6.106	6.442	7.043	7.4	7.986	7.918	7.802	7.354	7.545	8.308	7.502	8.103	7.939	7.961	8.176	NM_138961	A_24_P13190	16830	FALSE	ESAM	ref|NM_138961|ens|ENST00000485116|ens|ENST00000417453|ens|ENST00000278927	"Homo sapiens endothelial cell adhesion molecule (ESAM), mRNA [NM_138961]"
A_24_P933278	4.124	4.57	5.133	5.883	3.54	4.311	5.047	5.114	5.304	6.406	4.841	5.123	4.711	5.047	5.514	4.377	5.106	6.183	5.222	4.525	5.305	5.126	4.962	4.673	6.175	4.553	4.276	3.358	4.154	3.761	5.19	6.119	4.89	5.416	5.044	5.267	4.623	1.543	3.918	5.866	4.819	3.452	4.528	4.875	4.499	5.426	3.987	3.796	4.944	5.548	5.308	4.984	4.701	4.011	4.013	4.813	5.342	4.82	4.419	4.848	4.772	4.598	5.013	5.53	4.473	5.337	4.484	4.139	4.413	4.754	4.968		A_24_P933278	16660	FALSE			
A_23_P395670	4.216	4.871	7.774	4.179	4.651	4.822	5.678	4.935	5.46	6.469	4.322	5.197	5.164	5.428	6.379	4.377	5.405	5.294	5.193	4.978	4.414	5.126	4.123	5.037	5.606	3.916	3.284	4.253	4.251	5.055	4.723	5.365	3.604	5.758	5.125	4.859	4.255	1.543	4.395	5.176	4.952	4.451	4.227	4.875	4.825	4.621	5.064	3.878	5.523	5.14	4.067	4.924	4.379	2.558	4.85	4.856	4.862	3.99	5.041	4.555	4.439	4.345	4.936	4.884	4.963	5.235	4.133	4.283	4.747	4.754	4.649	AK096991	A_23_P395670	16490	FALSE		gb|AK096991	"Homo sapiens cDNA FLJ39672 fis, clone SMINT2009233. [AK096991]"
A_24_P42389	4.973	5.809	5.622	5.553	4.481	5.877	5.047	4.832	5.241	6.592	5.55	5.412	5.389	5.927	5.708	5.225	6.008	6.429	5.574	6.02	5.857	5.857	6.056	5.106	6.624	5.794	5.619	5	5.544	6.667	6.38	5.533	4.383	6.427	6.342	5.746	5.82	1.543	5.354	6.058	6.482	5.324	5.326	5.104	4.982	5.963	5.778	5.943	4.944	5.866	4.927	5.684	4.941	6.196	5.663	5.652	4.935	5.89	5.123	5.313	5.223	5.379	5.159	4.964	5.542	5.307	5.493	5.397	5.239	5.439	5.717	NM_207320	A_24_P42389	16320	FALSE	OTUD6A	ref|NM_207320|ens|ENST00000338352|gb|FV419870|gb|BC137355	"Homo sapiens OTU domain containing 6A (OTUD6A), mRNA [NM_207320]"
A_24_P268323	4.611	4.939	4.598	4.828	4.343	4.045	4.194	5.064	5.019	5.112	4.644	4.57	4.886	4.237	4.607	4.123	5.012	5.187	3.842	4.865	4.725	3.243	4.422	2.35	5.381	2.924	2.369	3.027	4.044	4.201	4.781	5.286	4.89	5.297	4.204	5.746	4.167	1.543	3.565	4.807	4.061	4.845	3.982	5.346	4.825	5.023	4.553	4.958	5.23	4.766	4.485	4.171	6.17	4.011	4.013	5.084	4.332	4.82	4.66	4.45	3.439	3.461	5.013	4.922	5.077	3.874	3.779	3.552	3.863	4.653	4.549	NM_001144937	A_24_P268323	16150	FALSE	FNDC7	ref|NM_001144937|ens|ENST00000271311|ens|ENST00000370017|gb|BC130421	"Homo sapiens fibronectin type III domain containing 7 (FNDC7), mRNA [NM_001144937]"
A_23_P416289	7.115	6.547	6.374	7.976	5.587	7.119	7.883	7.441	7.261	6.827	7.449	7.897	7.114	6.765	6.767	6.412	7.111	6.663	6.697	7.11	6.639	5.922	6.567	7.172	9.004	7.913	7.788	6.905	7.16	6.184	6.057	8.033	7.944	6.153	6.892	6.923	7.946	1.543	7.396	8.376	7.315	6.532	7.509	6.415	7.661	6.496	7.565	6.603	7.771	6.994	7.724	7.284	7.131	7.16	6.709	7.365	6.188	6.464	6.368	6.653	7.523	7.405	7.98	7.826	7.101	7.891	7.156	8.059	7.252	6.825	7.448	NM_001037954	A_23_P416289	15980	FALSE	DIXDC1	ref|NM_001037954|ref|NM_033425|ens|ENST00000389821|gb|AB051522	"Homo sapiens DIX domain containing 1 (DIXDC1), transcript variant 1, mRNA [NM_001037954]"
A_23_P9875	6.28	6.867	6.644	7.519	6.658	6.742	8.868	7.186	6.601	6.193	6.816	7.366	6.02	5.835	7.045	7.366	7.272	7.352	6.443	6.801	6.711	7.37	6.268	7.092	7.108	6.522	6.624	6.021	7.382	7.089	6.34	5.754	6.8	7.072	7.05	6.983	6.356	1.543	6.38	5.519	6.302	6.532	6.541	6.473	6.648	6.552	6.959	6.053	7.421	8.019	6.737	8.001	6.08	6.486	7.607	5.79	6.754	6.187	6.398	6.7	7.497	7.885	7.139	7.379	7.414	7.27	7.151	7.055	7.209	7.817	8.085	NM_007170	A_23_P9875	15810	FALSE	TESK2	ref|NM_007170|ens|ENST00000486676|ens|ENST00000372086|ens|ENST00000372083	"Homo sapiens testis-specific kinase 2 (TESK2), mRNA [NM_007170]"
A_23_P152262	5.309	5.754	5.897	5.103	5.155	5.957	6.142	4.866	5.706	6.12	5.032	4.13	5.03	5.428	6.44	5.289	5.738	5.86	5.011	5.358	5.857	5.088	4.381	5.864	6.323	4.894	5.036	4.902	5.544	5.465	5.858	6.088	5.929	7.727	5.427	6.607	4.943	1.543	5.155	10.179	7.537	4.358	5.111	4.907	4.864	5.023	6.33	5.741	5.693	5.492	6.078	6.694	5.236	5.683	5.265	5.233	6.874	4.913	4.778	5.529	5.095	5.026	4.844	5.222	5.625	5.602	5.18	5.397	5.401	5.656	5.584	NM_004413	A_23_P152262	15640	FALSE	DPEP1	ref|NM_004413|ref|NM_001128141|ens|ENST00000393092|ens|ENST00000421184	"Homo sapiens dipeptidase 1 (renal) (DPEP1), transcript variant 1, mRNA [NM_004413]"
A_24_P551067	7.957	6.62	8.099	7.055	5.959	7.221	6.854	7.747	7.592	6.335	7.17	7.003	7.024	6.549	6.111	7.169	6.883	8.127	6.271	7.244	7.308	4.352	6.35	7.03	6.644	6.164	5.77	7.953	7.612	5.681	6.225	6.353	7.298	8.618	6.478	6.95	6.307	1.543	6.695	5.659	5.961	6.367	7.215	8.282	6.547	7.273	6.824	6.795	6.638	5.425	7.054	7.854	7.145	7.11	7.686	6.641	6.835	6.513	7.454	6.529	8.165	7.965	7.532	7.303	7.059	7.614	8.032	7.992	7.514	7.064	7.695	ENST00000485316	A_24_P551067	15470	FALSE		ens|ENST00000485316|ens|ENST00000411738|ens|ENST00000492960|ens|ENST00000448494	
A_23_P163850	7.601	7.945	7.948	7.289	7.189	7.221	6.881	7.308	7.409	6.193	7.366	7.785	7.369	7.086	6.44	7.535	8.096	7.714	6.814	7.462	7.012	6.311	7.948	7.559	6.766	6.11	6.449	6.236	6.617	7.362	7.702	7.182	6.961	7.119	8.004	8.215	6.822	1.543	6.99	6.389	6.828	7.506	7.354	6.75	7.107	6.838	7.728	8.287	7.108	6.628	7.137	7.276	7.649	7.741	7.787	7.482	7.423	7.863	7.92	6.901	7.764	7.595	6.888	6.709	6.926	7.236	7.663	7.041	7.495	7.157	7.184	NM_004380	A_23_P163850	15300	FALSE	CREBBP	ref|NM_004380|ref|NM_001079846|ens|ENST00000262367|ens|ENST00000382070	"Homo sapiens CREB binding protein (CREBBP), transcript variant 1, mRNA [NM_004380]"
A_23_P136817	7.045	7.52	7.03	6.754	9.002	8.063	7.197	6.862	6.577	7.301	6.504	6.896	6.992	7.764	8.614	8.106	7.573	8.963	6.526	7.411	7.213	5.606	8.06	6.927	7.012	6.056	5.956	8.819	7.656	9.097	8.559	7.005	7.921	8.583	7.798	7.631	7.292	1.543	8.319	8.731	9.169	8.391	8.152	9.068	7.681	7.096	7.974	7.904	8.296	9.286	9.369	8.739	7.882	12.122	8.018	8.813	10.018	9.506	8.923	7.659	7.805	8.047	7.789	7.409	8.706	8.918	8.21	8.027	8.397	8.789	7.717	NM_014708	A_23_P136817	15130	FALSE	KNTC1	ref|NM_014708|ens|ENST00000333479|ens|ENST00000450485|gb|D79988	"Homo sapiens kinetochore associated 1 (KNTC1), mRNA [NM_014708]"
A_23_P132486	8.287	8.853	9.014	9.207	8.748	9.37	9.186	8.527	9.072	8.265	8.41	9.235	9.252	9.073	9.014	8.739	8.701	9.18	9.294	8.638	8.38	8.495	7.83	9.129	8.799	8.363	8.177	9.428	9.127	8.191	8.362	9.024	9.255	8.975	9.224	8.576	9.109	1.543	9.049	8.455	8.905	9.407	8.939	8.606	8.876	9.162	9.584	8.524	9.735	9.565	9.099	8.635	8.725	8.923	9.355	8.831	8.381	9.621	9.188	8.721	9.037	9.618	9.429	8.883	9.126	8.999	9.697	9.343	9.427	9.244	9.219	NM_017897	A_23_P132486	14960	FALSE	OXSM	ref|NM_017897|ref|NM_001145391|ref|NR_026937|ens|ENST00000448177	"Homo sapiens 3-oxoacyl-ACP synthase, mitochondrial (OXSM), nuclear gene encoding mitochondrial protein, transcript variant 1, mRNA [NM_017897]"
A_24_P522267	5.006	5.317	7.881	4.403	5.69	5.471	4.793	5.946	5.098	6.044	5.439	4.2	5.03	4.461	4.607	4.773	5.301	5.941	4.701	4.836	5.075	4.998	5.086	4.825	5.828	4.301	4.476	4.351	4.466	4.387	5.046	4.907	4.383	4.464	4.881	5.412	3.257	3.874	4.463	4.59	4.819	4.358	4.406	4.441	3.611	4.41	5.132	3.407	4.177	4.364	4.608	5.118	4.131	4.428	4.5	4.813	5.166	3.99	4.866	4.676	4.666	4.345	4.602	5.325	5.077	4.8	5.088	4.139	4.413	4.536	4.806	DA383986	A_24_P522267	14790	FALSE		gb|DA383986	"DA383986 BRTHA2 Homo sapiens cDNA clone BRTHA2018488 5', mRNA sequence [DA383986]"
A_32_P214107	6.086	5.578	7.749	5.73	4.003	4.436	5.2	5.777	5.942	5.112	5.079	6.075	5.164	4.461	4.432	5.239	5.136	5.989	3.683	4.978	4.466	3.662	3.422	4.707	4.542	4.394	3.284	4.519	5.017	4.107	4.521	4.552	4.058	5.139	3.893	5.337	4.069	4.206	4.395	4.305	5.489	4.992	4.875	5.24	4.199	4.542	5.132	5.193	5.279	5.22	4.998	6.314	5.236	5.065	2.602	5.004	4.935	3.184	4.778	4.785	5.136	5.829	5.483	5.82	5.625	5.753	5.18	5.335	5.669	5.211	5.436		A_32_P214107	14620	FALSE			
A_24_P394698	7.258	7.86	7.42	7.304	7.568	7.278	6.788	7.175	7.656	7.173	6.889	7.151	6.808	6.657	6.961	7.431	7.368	7.4	7.456	7.345	7.241	5.986	6.536	6.28	6.624	6.297	6.41	7.59	6.402	7.503	7.379	6.237	7.112	6.648	6.72	6.872	6.089	1.543	6.216	5.866	5.579	6.519	6.288	7.312	7.059	6.848	6.814	6.871	7.108	7.765	6.539	7.554	6.942	7.304	6.402	6.593	6.57	6.919	6.963	6.995	7.132	7.357	7.312	6.932	7.846	7.135	7.271	7.487	7.36	7.091	7.279	NM_181747	A_24_P394698	14450	FALSE	ORC5	ref|NM_181747|ref|NM_002553|ens|ENST00000422497|ens|ENST00000297431	"Homo sapiens origin recognition complex, subunit 5 (ORC5), transcript variant 2, mRNA [NM_181747]"
A_24_P99679	5.499	5.578	6.056	6.137	5.369	6.458	6.596	5.267	5.885	6.534	5.55	6.343	5.485	6.37	6.04	5.579	6.051	7.205	5.099	4.493	5.904	5.475	5.375	6.071	8.244	5.31	5.204	5.424	6.29	7.032	6.894	7.302	6.022	7.186	7.089	7.282	6.307	1.543	5.903	7.923	6.731	5.85	5.851	6.429	6.584	6.66	5.91	6.158	5.693	6.358	5.66	7.059	5.534	6.486	6.185	5.512	4.987	5.25	6.197	5.441	5.849	6.305	5.747	5.679	5.701	5.671	6.376	5.577	5.76	5.845	6.534	NM_000937	A_24_P99679	14280	FALSE	POLR2A	ref|NM_000937|ens|ENST00000322644|gb|X63564|gb|AK293777	"Homo sapiens polymerase (RNA) II (DNA directed) polypeptide A, 220kDa (POLR2A), mRNA [NM_000937]"
A_23_P393144	4.932	5.455	5.036	5.382	4.343	5.636	4.699	4.138	5.241	6.044	4.21	5.06	4.711	5.835	5.068	5.125	5.136	4.906	4.856	5.309	5.105	4.352	4.422	5.327	5.858	4.553	4.66	4.902	5.06	5.279	5.252	6.037	4.76	4.934	5.298	5.649	5.083	1.543	4.859	4.807	4.819	5.059	4.671	5.24	5.051	5.256	5.132	5.227	5.002	5.058	4.367	4.984	4.379	4.92	5.006	6.004	4.935	5.17	4.961	4.612	4.666	4.988	4.602	5.112	4.757	4.857	5.007	3.788	4.413	5.085	4.968	NM_153368	A_23_P393144	14110	FALSE	GJD4	ref|NM_153368|ens|ENST00000321660|gb|AK074504	"Homo sapiens gap junction protein, delta 4, 40.1kDa (GJD4), mRNA [NM_153368]"
A_23_P69329	5.811	5.647	5.17	5.865	5.053	6.458	5.742	4.092	6.695	6.772	5.232	6.843	5.164	7.168	6.183	5.597	5.943	6.137	5.497	5.561	5.839	5.833	5.462	5.343	7.256	5.815	6.746	5.227	6.101	5.578	5.951	6.69	6.103	6.703	6.123	7.323	7.275	1.543	6.188	7.58	6.828	5.764	6.531	5.526	7.002	5.426	6.101	5.985	6.015	7.006	6.117	5.927	6.576	7.16	5.849	7.074	5.931	5.775	6.45	5.509	7.124	5.857	5.597	5.679	5.542	5.733	5.933	5.83	5.705	5.518	6.105	NM_007312	A_23_P69329	13940	FALSE	HYAL1	ref|NM_007312|ref|NM_153281|ref|NM_033159|ref|NM_153282	"Homo sapiens hyaluronoglucosaminidase 1 (HYAL1), transcript variant 1, mRNA [NM_007312]"
A_24_P408981	8.887	8.554	8.005	9.774	8.663	8.994	9.247	8.822	8.553	7.994	8.765	9.551	8.525	9.01	9.065	8.545	8.776	9.106	8.325	8.71	8.288	7.62	7.698	8.353	9.742	8.796	8.527	8.533	9.356	7.333	7.825	9.143	8.756	8.544	8.501	8.899	8.559	1.543	8.22	9.574	9.394	8.114	8.232	9.134	9.3	9.441	8.587	8.395	9.121	9.042	7.626	8.984	8.346	7.451	8.324	8.127	7.46	7.998	8.013	7.612	8.407	8.673	8.536	8.393	8.749	8.733	8.849	7.897	8.014	8.725	8.588		A_24_P408981	13770	FALSE			
A_23_P124022	10.197	10.854	10.754	10.209	10.78	10.336	9.939	10.462	10.583	9.171	10.18	10.401	9.503	9.748	9.787	10.166	10.513	10.44	9.283	10.467	9.819	10.603	9.555	9.503	10.141	10.214	9.883	9.323	10.211	9.592	10.295	10.311	10.555	9.882	9.929	10.067	10.555	1.543	10.533	10.358	10.242	10.482	10.536	9.987	10.816	10.591	10.218	10.161	10.194	10.129	10.356	10.051	10.325	9.2	11.046	10.339	10.337	10.65	10.839	10.107	10.874	10.01	9.77	9.916	10.462	10.77	11.065	9.891	10.814	10.798	10.633	NM_032286	A_23_P124022	13600	FALSE	MED10	ref|NM_032286|ens|ENST00000503112|ens|ENST00000255764|gb|BC003353	"Homo sapiens mediator complex subunit 10 (MED10), mRNA [NM_032286]"
A_32_P235753	5.183	5.78	5.547	5.667	5.879	6.34	6.487	5.722	5.331	6.193	5.628	5.23	5.736	6.09	6.379	4.697	5.789	6.448	5.651	6.059	6.021	5.561	5.283	5.379	6.264	4.671	5.374	5.346	5.192	5.791	5.65	5.692	5.453	6.354	5.741	6.083	5.282	1.543	5.215	5.801	5.291	5.575	5.558	5.208	5.615	5.344	5.481	4.379	5.23	5.492	4.745	5.375	4.583	5.266	5.006	4.856	5.458	5.604	5.041	5.072	5.322	5.312	5.39	5.325	4.757	5.733	5.807	5.335	5.454	5.463	5.665	BQ060012	A_32_P235753	13430	FALSE		gb|BQ060012	"AGENCOURT_6793913 NIH_MGC_99 Homo sapiens cDNA clone IMAGE:5816175 5', mRNA sequence [BQ060012]"
A_23_P37244	6.669	7.32	6.723	7.403	8.302	6.655	7.148	6.738	7.069	6.592	6.889	6.656	6.259	7.207	7.002	7.041	6.968	7.164	6.637	7.183	7.241	6.269	6.252	6.22	6.92	6.722	6.802	7.023	6.792	7.131	6.421	6.69	7.42	6.981	6.643	7.294	6.863	1.543	7.157	6.339	6.861	8.202	7.109	7.065	7.705	7.454	6.653	6.646	7.751	7.389	6.354	7.794	6.985	6.954	6.382	7.15	7.162	6.97	7.086	6.588	6.997	7.267	7.229	7.117	6.969	7.514	7.181	8.196	7.393	7.903	6.736	NM_003082	A_23_P37244	13260	FALSE	SNAPC1	ref|NM_003082|ens|ENST00000216294|gb|CR614677|gb|CR625836	"Homo sapiens small nuclear RNA activating complex, polypeptide 1, 43kDa (SNAPC1), mRNA [NM_003082]"
A_23_P47527	12.397	12.425	12.886	11.954	12.805	11.81	11.914	12.047	12.274	11.456	12.462	12.383	12.065	11.709	12.386	11.926	12.21	12.184	12.682	12.536	12.007	12.569	12.835	11.827	11.775	12.051	12.042	12.604	12.089	12.657	13.186	12.339	12.239	12.761	12.73	12.369	12.427	1.543	12.884	10.765	11.05	12.567	12.722	12.635	12.672	12.866	13.075	11.98	12.689	12.958	12.516	12.623	12.779	12.886	13.28	12.629	12.779	13.04	12.447	12.45	13.533	12.981	12.791	12.189	12.429	13.133	12.886	12.719	12.458	12.042	12.646	NM_014206	A_23_P47527	13090	FALSE	C11orf10	ref|NM_014206|ens|ENST00000257262|gb|AF086763|gb|AF070661	"Homo sapiens chromosome 11 open reading frame 10 (C11orf10), mRNA [NM_014206]"
(-)3xSLv1	4.124	5.497	4.08	4.263	4.003	5.127	4.298	4.554	5.706	5.31	2.876	4.346	4.018	3.958	4.607	5.056	5.436	4.088	4.887	5.09	5.246	3.726	3.738	4.363	5.075	3.84	4.011	2.806	3.931	4.653	4.016	5.286	1.989	5.84	4.606	4.966	4.545	1.543	4.948	4.59	4.455	4.558	3.982	5.615	5.183	4.41	4.348	4.487	4.75	3.929	3.898	4.376	3.8	5.266	4.85	4.971	4.987	4.722	4.866	4.243	4.853	4.24	3.919	5.385	4.963	5.115	3.779	3.977	4.632	4.536	4.968	NegativeControl	(-)3xSLv1	12920	neg	(-)3xSLv1		
A_23_P139265	7.826	7.536	7.331	8.825	7.786	8.184	9.344	8.458	7.917	7.081	7.853	7.929	8.577	7.628	8.269	7.893	7.906	8.435	8.571	7.47	7.283	4.58	6.321	8.39	7.922	7.01	7.511	6.939	7.559	7.263	7.578	9.045	7.623	7.566	8.932	8.84	8.143	1.543	8.216	8.627	7.177	7.931	7.678	7.814	7.358	8.169	9.003	7.586	8.575	6.917	8.015	8.216	7.178	7.63	7.706	7.819	7.825	7.872	8.019	6.46	7.004	8.363	8.071	7.595	7.524	7.573	7.643	8.11	7.889	7.316	7.558	NM_012239	A_23_P139265	12750	FALSE	SIRT3	ref|NM_012239|ref|NM_001017524|ens|ENST00000382743|gb|AK316175	"Homo sapiens sirtuin 3 (SIRT3), transcript variant 1, mRNA [NM_012239]"
A_23_P87727	3.934	5.317	4.833	5.282	5.053	5.557	3.579	4.713	5.186	5.742	4.841	4.821	5.03	4.461	4.607	5.004	5.012	5.466	5.414	5.654	5.075	4.952	3.8	5.36	5.971	3.651	4.714	4.782	4.542	4.779	4.781	4.966	3.297	5.34	4.784	6.247	5.026	1.543	4.815	4.103	4.657	4.451	4.781	4.1	4.037	4.285	4.443	5.035	4.882	4.082	4.067	3.234	5.053	4.846	5.627	4.762	5.289	4.82	4.222	4.45	4.984	4.839	3.711	5.839	4.898	4.857	5.694	4.5	4.04	4.536	4.863	NM_033328	A_23_P87727	12580	FALSE	CAPZA3	ref|NM_033328|ens|ENST00000317658|gb|AK058174|gb|AB053259	"Homo sapiens capping protein (actin filament) muscle Z-line, alpha 3 (CAPZA3), mRNA [NM_033328]"
A_23_P133408	4.426	5.54	5.315	6.71	4.932	5.636	5.27	5.234	5.241	6.265	3.346	3.91	4.886	4.893	5.068	5.024	4.952	5.532	5.133	5.334	5.563	4.324	4.022	5.343	5.634	3.979	4.66	5.227	4.542	4.716	4.388	4.3	4.824	5.379	5.044	4.716	4.255	1.543	3.262	6.287	5.072	4.758	3.982	5.025	5.91	4.814	4.99	4.724	5.062	4.476	5.066	4.171	3.005	5.461	4.85	4.856	5.05	5.656	4.961	5.02	5.136	4.516	4.844	4.922	4.11	4.857	4.962	4.39	4.747	4.754	5.045	NM_000758	A_23_P133408	12410	FALSE	CSF2	ref|NM_000758|ens|ENST00000296871|gb|E02975|gb|AB591004	"Homo sapiens colony stimulating factor 2 (granulocyte-macrophage) (CSF2), mRNA [NM_000758]"
A_24_P265177	5.258	5.209	5.374	5.178	5.053	5.306	4.486	5.064	5.854	5.899	5.682	5.321	4.886	4.893	5.068	5.798	5.381	5.622	5.156	5.607	4.813	5.015	5.086	5.505	5.606	4.499	4.536	4.708	4.69	4.653	4.925	6.414	4.89	5.712	4.784	5.574	4.167	1.543	4.395	4.711	4.952	4.451	4.357	4.152	3.393	5.256	5.064	5.035	5.279	4.959	4.224	5.549	5.347	5.138	3.63	4.715	5.108	5.25	4.778	5.02	5.442	4.899	4.936	5.502	5.167	4.728	4.765	4.139	4.04	4.973	5.09	ENST00000497658	A_24_P265177	12240	FALSE		ens|ENST00000497658|gb|AK022791|gb|BC022325	polyhomeotic homolog 3 (Drosophila) [Source:HGNC Symbol;Acc:15682] [ENST00000497658]
A_23_P51339	6.863	6.428	6.022	6.465	5.959	6.161	6.322	7.308	6.796	6.469	6.135	5.535	5.954	5.835	6.183	6.067	6.584	6.603	6.443	6.234	6.117	5.519	5.611	6.314	6.824	6.982	6.214	6.703	5.692	6.184	5.738	6.21	7.148	6.57	6.047	6.682	6.554	1.543	6.369	5.452	5.894	6.583	6.611	6.833	7.375	6.804	6.45	6.053	6.793	6.248	7.165	6.053	6.726	6.867	5.663	6.641	6.754	6.535	4.778	5.912	7.186	6.298	6.678	7.004	6.414	8.247	6.174	7.457	6.449	6.334	6.045	NM_007034	A_23_P51339	12070	FALSE	DNAJB4	ref|NM_007034|ens|ENST00000487931|ens|ENST00000476396|gb|AK313205	"Homo sapiens DnaJ (Hsp40) homolog, subfamily B, member 4 (DNAJB4), mRNA [NM_007034]"
A_24_P925471	4.363	5.209	4.435	3.779	4.481	4.436	4.298	4.911	5.361	5.238	4.881	4.726	4.018	4.893	4.607	4.898	5.196	5.331	4.468	5.358	5.105	4.299	4.072	4.293	5.055	4.499	2.676	4.253	3.594	4.577	4.879	5.607	5.148	5.098	3.975	5.292	4.545	1.543	3.799	4.711	4.657	4.248	3.388	5.141	5.421	4.873	4.553	5.086	4.492	3.929	3.898	4.289	4.379	3.87	5.006	4.813	4.725	4.589	4.419	4.499	4.551	4.24	4.602	5.034	4.11	3.765	4.552	3.263	4.305	4.536	4.287		A_24_P925471	11900	FALSE			
A_24_P129277	6.776	7.476	6.294	6.793	7.274	7.306	6.563	6.942	7.604	7.512	6.492	6.656	6.259	6.43	6.818	6.543	6.441	6.754	7.039	7.265	7.185	4.998	5.925	6.34	6.824	6.462	6.777	6.368	6.869	6.752	6.781	5.663	7.213	7.482	7.655	7.774	7.364	1.543	7.608	7.77	8.013	7.798	7.779	7.333	7.271	7.062	7.41	7.233	7.217	7.297	7.848	7.402	7.088	6.983	6.606	8.117	7.355	7.998	7.029	6.995	7.038	7.005	6.664	6.598	6.754	6.968	6.941	7.029	6.339	6.774	6.894	NM_006092	A_24_P129277	11730	FALSE	NOD1	ref|NM_006092|ens|ENST00000467706|ens|ENST00000489614|ens|ENST00000434755	"Homo sapiens nucleotide-binding oligomerization domain containing 1 (NOD1), mRNA [NM_006092]"
A_24_P926931	4.932	5.262	5.346	3.908	4.811	4.937	5.342	5.473	5.739	5.899	4.794	4.13	4.711	4.697	4.938	4.922	5.354	5.654	5.358	5.654	5.216	4.556	4.422	4.555	5.13	4.05	4.426	4.351	4.791	4.107	5.19	5.48	5.245	5.256	4.438	5.2	4.255	1.543	4.657	4.212	4.819	4.558	4.92	4.831	5.145	4.873	4.917	4.997	4.944	4.476	5.066	5.425	4.473	4.92	4.752	5.369	5.108	4.722	4.778	4.848	5.223	5.857	5.013	5.112	5.34	4.576	4.765	4.73	4.957	5.085	4.549	AF244570	A_24_P926931	11560	FALSE		gb|AF244570	Homo sapiens clone L20 HERV-K-T47-like long terminal repeat sequence. [AF244570]
A_32_P10589	6.439	6.2	6.51	6.226	6.331	6.697	6.142	6.68	5.611	6.592	6.012	6.454	6.203	6.657	6.767	5.983	6.239	6.97	6.229	6.464	6.347	7.131	6.736	6.434	6.813	5.773	6.904	6.021	6.582	7.476	6.879	6.381	5.564	7.106	6.519	6.682	5.82	1.543	5.215	6.676	6.482	5.675	5.714	5.942	5.882	5.464	5.316	5.539	5.12	5.6	5.57	5.827	5.404	6.165	5.142	4.932	5.342	5.468	5.349	5.148	5.714	5.688	5.339	5.253	5.34	5.71	6.127	5.397	5.502	5.79	6.203		A_32_P10589	11390	FALSE			
A_24_P350173	5.076	5.686	4.99	5.441	5.879	5.719	5.476	5.234	6.109	5.816	4.704	5.289	5.03	6.01	5.514	5.225	5.381	5.831	6.229	5.561	6.001	5.833	4.299	5.166	6.204	5.916	5.669	4.854	5.329	4.201	5.09	5.556	5.597	5.098	6.143	6.247	6.855	1.543	5.354	5.93	5.489	5.114	5.206	5.704	5.615	5.828	5.43	5.447	5.804	5.293	5.997	5.804	5.486	4.124	4.626	5.892	4.935	5.538	5.2	4.848	5.095	4.112	5.013	5.034	4.561	4.857	5.088	5.596	4.895	5.085	5.366	NM_017888	A_24_P350173	11220	FALSE	ACSM5	ref|NM_017888|gb|AK000588	"Homo sapiens acyl-CoA synthetase medium-chain family member 5 (ACSM5), mRNA [NM_017888]"
A_23_P134247	11.221	11.281	10.222	10.843	11.72	10.43	10.62	10.548	10.641	10.105	10.258	10.328	10.035	10.922	11.372	11.315	11.251	10.672	10.663	10.681	10.426	8.922	11.465	10.095	10.403	10.74	10.598	12.181	10.769	10.121	10.544	11.275	10.737	12.61	10.86	10.8	10.849	1.543	11.052	10.004	10.012	11.1	10.718	10.738	10.894	11	10.339	10.241	11.003	11.606	10.393	11.354	10.059	10.696	10.382	10.688	11.093	10.78	10.677	10.765	11.926	10.699	10.769	10.361	11.51	11.671	12.047	10.907	11.276	10.465	10.618	NM_005614	A_23_P134247	11050	FALSE	RHEB	ref|NM_005614|ens|ENST00000478470|ens|ENST00000262187|gb|AF493921	"Homo sapiens Ras homolog enriched in brain (RHEB), mRNA [NM_005614]"
A_24_P37665	7.894	7.432	7.849	7.082	7.481	8.265	7.264	7.82	7.429	7.709	7.798	7.636	7.314	8.154	7.838	7.885	8.798	8.963	8.224	8.144	8.113	9.135	8.633	7.338	8.869	7.212	8.329	6.293	8.859	8.091	8.047	9.036	5.633	9.498	8.49	9.01	7.335	1.543	6.844	7.814	8.035	7.407	6.997	5.989	7.158	7.354	6.69	7.005	5.933	6.814	5.536	7.102	6.545	6.578	6.97	6.39	6.188	6.244	7.199	5.928	7.243	7.063	6.477	5.72	6.701	5.769	6.928	5.428	6.008	6.084	7.328	NM_022042	A_24_P37665	10880	FALSE	SLC26A1	ref|NM_022042|ref|NM_213613|ens|ENST00000398516|ens|ENST00000361661	"Homo sapiens solute carrier family 26 (sulfate transporter), member 1 (SLC26A1), transcript variant 1, mRNA [NM_022042]"
A_23_P87973	9.558	8.872	8.756	9.334	9.089	9.191	9.49	9.077	9.36	8.888	8.925	8.743	8.964	7.953	9.057	8.542	8.577	8.828	9.485	8.984	8.721	7.453	8.929	9.574	8.561	8.277	8.873	9.637	8.74	9.181	8.447	9.427	8.841	9.332	9.53	9.353	8.763	1.543	8.87	7.464	7.808	8.566	9.181	9.771	8.935	8.86	9.515	8.713	9.216	8.425	8.774	8.521	8.865	8.048	9.084	8.639	8.55	8.675	8.869	8.887	9.435	9.525	9.275	8.742	8.678	9.466	9.288	9.243	9.295	9.229	8.814	NM_213590	A_23_P87973	10710	FALSE	TRIM13	ref|NM_213590|ref|NM_001007278|ref|NM_052811|ref|NM_005798	"Homo sapiens tripartite motif-containing 13 (TRIM13), transcript variant 3, mRNA [NM_213590]"
A_24_P911906	5.739	5.893	5.278	4.346	5.478	5.386	5.342	4.852	5.942	6.469	5.412	4.726	4.886	5.181	4.938	5.855	5.738	6.502	4.955	5.893	6.021	4.607	5.258	5.327	5.871	4.355	4.587	5.84	5.162	4.261	5.453	5.808	5.564	6.038	5.555	5.435	5.162	1.543	5.19	5.995	5.824	5.459	6.063	4.989	5.088	5.77	4.917	5.741	5.23	5.935	5.066	5.584	5.404	5.207	5.142	4.892	5.458	4.913	5.041	5.466	5.658	5.437	5.597	5.034	5.771	6.483	5.709	5.997	6.049	6.209	5.806	NM_001040429	A_24_P911906	10540	FALSE	PCDH17	ref|NM_001040429|gb|AK001134	"Homo sapiens protocadherin 17 (PCDH17), mRNA [NM_001040429]"
A_23_P7325	7.091	6.672	6.462	5.828	7.217	6.907	6.596	7.328	7.203	6.659	6.149	6.551	6.42	6.171	7.126	6.208	6.613	6.429	7.197	6.693	7.132	6.229	6.472	6.908	7.549	7.516	7.908	6.461	6.98	5.812	6.55	6.325	6.971	7.266	6.671	7.505	8.131	1.543	7.504	6.441	6.199	7.104	7.829	5.989	8.402	6.986	6.775	6.471	6.871	7.255	7.413	6.514	6.882	6.779	6.541	7.255	7.026	6.333	6.548	6.432	7.25	5.829	6.224	6.467	7.188	7.92	6.164	7.787	6.536	6.806	6.9	NM_004334	A_23_P7325	10370	FALSE	BST1	ref|NM_004334|ens|ENST00000265016|gb|AK312497|gb|BT019502	"Homo sapiens bone marrow stromal cell antigen 1 (BST1), mRNA [NM_004334]"
A_32_P23960	6.975	6.446	6.971	6.549	7.089	7.059	6.563	5.675	6.455	7.409	6.454	6.872	6.47	7	6.717	6.51	6.977	7.567	6.743	6.337	7.025	7.855	7.23	6.958	8.457	6.212	7.274	6.422	7.144	7.777	7.694	7.123	6.022	7.93	7.278	7.721	6.887	1.543	6.657	7.862	6.861	6.611	6.81	5.917	6.784	9.158	6.31	5.9	5.905	6.453	5.819	7.206	6.068	6.312	6.329	6.369	5.98	6.11	6.167	5.626	6.202	6.488	6.446	5.871	6.371	6.532	6.833	5.997	6.087	6.497	6.985		A_32_P23960	10200	FALSE			
A_23_P145006	7.611	6.913	6.922	7.511	7.217	8.063	5.406	7.845	7	8.019	6.761	7.652	7.024	8.034	6.559	7.316	8.462	8.512	7.339	7.514	7.483	8.226	8.005	7.644	9.094	7.162	8.002	9.251	8.211	8.031	8.324	8.09	6.231	8.428	7.756	8.279	6.569	1.543	6.411	9.564	9.266	6.77	6.826	7.929	6.669	7.541	6.385	6.806	7.098	7.421	6.294	7.918	6.351	6.743	7.137	6.217	7.162	6.485	7.92	5.869	6.849	7.538	6.398	6.073	6.701	6.897	7.544	6.634	6.792	6.59	7.448	NM_054023	A_23_P145006	10030	FALSE	SCGB3A2	ref|NM_054023|ens|ENST00000507160|ens|ENST00000296694|ens|ENST00000514688	"Homo sapiens secretoglobin, family 3A, member 2 (SCGB3A2), mRNA [NM_054023]"
A_24_P532727	5.662	5.613	5.278	5.667	5.959	5.797	5.678	6.313	6.169	6.265	5.82	6.054	5.573	5.181	5.068	5.873	5.565	6.57	5.272	5.561	5.46	4.975	5.869	5.27	5.281	4.715	4.536	4.432	5.137	5.699	5.12	5.808	5.057	4.704	5.125	5.412	4.888	1.543	5.301	4.711	5.579	5.459	5.143	6.155	4.782	5.828	5.316	5.119	6.195	5.058	3.898	6.372	5.675	5.335	3.055	5.152	5.401	6.187	5.422	5.643	5.898	6.407	5.562	5.631	5.821	5.649	5.635	5.454	5.778	5.924	5.409		A_24_P532727	9860	FALSE			
A_32_P133821	5.837	5.861	5.725	4.979	5.587	5.877	6.142	5.114	5.551	6.335	5	5.412	5.485	4.893	5.514	6.067	5.853	6.448	5.776	6.077	5.512	5.037	5.629	5.21	6.453	5.248	5.589	4.954	5.544	4.876	5.487	5.394	5.453	6.038	5.923	5.2	6.39	1.543	6.164	5.73	6.086	6.316	5.834	5.735	5.577	6.308	6.054	5.539	5.523	5.425	5.819	5.466	5.906	4.846	5.924	5.757	5.832	6.028	6.132	5.81	5.991	5.883	5.836	5.583	6.063	5.784	5.85	5.765	5.778	5.954	5.987		A_32_P133821	9690	FALSE			
A_24_P940845	4.611	5.209	4.833	4.768	5.053	5.306	5.27	5.011	4.89	6.12	4.704	4.424	4.277	4.461	5.068	5.289	5.963	5.963	5.222	5.062	5.246	5.586	4.605	4.954	5.546	4.499	4.136	4.432	4.154	4.876	4.879	6.064	5.002	6.291	5.265	4.795	4.397	1.543	4.209	3.066	4.268	4.558	3.982	4.989	4.948	6.581	4.348	5.086	3.634	5.22	4.608	4.464	4.379	5.138	4.138	4.4	5.166	4.913	4.539	4.785	4.772	4.24	4.478	5.325	4.831	5.018	4.484	4.5	4.524	4.905	4.649		A_24_P940845	9520	FALSE			
A_24_P919150	5.739	6.086	5.725	5.667	5.783	6.559	5.476	5.183	6.431	6.193	5.497	5.352	5.661	6.01	5.514	5.557	6.224	6.603	5.776	5.726	6.001	6.54	7.091	5.776	7.396	5.032	6.946	5.782	6.117	6.578	6.075	6.595	5.292	6.884	6.451	5.362	5.35	1.543	5.772	4.959	5.489	5.704	5.916	4.907	4.376	3.513	5.2	4.997	4.086	5.492	4.927	5.549	5.198	5.734	5.627	4.715	4.987	5.093	5.123	5.072	5.522	5.332	4.23	5.112	4.963	5.271	5.986	5.335	5.401	5.616	5.987	L12234	A_24_P919150	9350	FALSE		gb|L12234	"Human aggrecan mRNA, exon 1. [L12234]"
A_32_P31123	6.714	6.574	5.809	6.368	7.155	4.937	6.093	6.875	6.294	6.265	6.416	5.851	6.42	6.24	7.002	6.329	6.167	5.532	5.991	6.801	8.119	6.079	5.925	6.302	6.727	7.064	7.108	6.625	6.312	6.866	6.496	6.62	6.577	6.57	6.143	6.105	6.875	1.543	6.73	6.178	6.144	6.452	7.308	6.568	7.79	6.147	6.187	6.288	7.046	6.472	7.154	6.177	6.599	6.165	5.59	7.349	6.643	6.464	6.132	6.653	6.962	6.514	7.158	6.801	6.934	7.603	6.787	6.702	6.724	6.801	6.86		A_32_P31123	9180	FALSE			
A_24_P295999	11.235	10.79	10.117	10.019	10.201	10.98	9.812	11.067	10.572	10.593	10.103	10.647	10.227	11.056	10.622	9.494	9.591	10.598	9.802	9.773	10.133	10.737	10.849	9.819	11.664	10.185	10.676	9.42	11.22	10.785	11.912	10.971	9.777	10.848	10.601	11.172	10.199	1.543	9.965	11.576	11.217	9.509	10.173	9.407	10.522	11.528	8.875	9.815	9.854	10.05	9.895	12.557	9.525	9.323	9.82	9.977	9.688	9.124	9.897	9.247	9.665	10.565	9.561	8.375	10.438	9.091	10.144	8.876	9.66	9.269	11.299	NM_000616	A_24_P295999	9010	FALSE	CD4	ref|NM_000616|ref|NM_001195014|ref|NM_001195015|ref|NM_001195016	"Homo sapiens CD4 molecule (CD4), transcript variant 1, mRNA [NM_000616]"
A_24_P925490	4.692	4.992	4.517	4.547	4.481	5.719	4.877	4.911	5.583	5.519	4.644	4.866	4.487	3.958	4.607	5.175	4.814	5.331	5.222	5.867	5.46	4.58	3.8	4.089	5.094	3.916	4.329	4.432	3.069	4.334	4.662	5.92	5.057	5.92	5.265	5.435	4.255	1.543	4.463	4.711	4.819	4	4.357	4.035	5.117	4.759	4.917	4.724	3.765	4.868	3.41	4.567	3.583	4.339	4.138	5.084	5.342	4.471	4.222	4.896	4.984	4.24	4.478	5.079	4.898	5.018	4.294	4.139	4.413	4.754	4.549	AF086115	A_24_P925490	8840	FALSE		gb|AF086115	Homo sapiens full length insert cDNA clone ZA69H09. [AF086115]
A_24_P8395	4.794	5.36	5.245	5.553	5.053	5.386	4.793	5.389	5.551	5.519	4.753	5.646	4.487	4.697	5.068	5.399	5.873	6.114	5.156	5.756	5.133	5.166	5.356	4.737	5.772	5.224	5.009	4.854	4.466	5.168	4.388	6.064	4.232	6.485	5.459	5.598	5.083	1.543	5.19	6.178	4.819	4.12	4.875	4.207	5.321	5.084	5.132	4.724	4.415	4.63	3.691	3.784	4.473	5.138	4.5	5.233	4.987	5.093	5.123	4.785	4.666	4.598	5.228	4.964	5.34	4.576	7.856	5.022	4.524	4.754	4.863	AJ295984	A_24_P8395	8670	FALSE		gb|AJ295984	"Homo sapiens mRNA for hypothetical protein (ORF1), clone Telethon(Italy_B41)_Strait21705_FL307. [AJ295984]"
A_24_P13390	8.016	9.925	8.332	7.033	8.162	9.289	8.946	6.694	8.383	7.584	8.468	8.929	8.674	9.585	9.488	9.007	9.291	9.003	8.606	8.795	8.439	8.305	10.172	8.667	7.209	7.821	8.031	8.826	8.116	9.941	10.253	8.249	7.878	8.975	7.874	7.367	7.798	1.543	8.884	7.831	8.271	9.666	7.885	9.429	8.427	8.603	7.848	8.494	8.547	9.696	8.914	10.021	8.311	8.663	8.898	8.794	9.921	10.196	9.208	7.419	10.382	8.594	8.801	7.207	9.059	7.749	7.702	8.691	9.37	8.728	7.724	NM_032814	A_24_P13390	8500	FALSE	RNFT2	ref|NM_032814|ref|NM_001109903|ens|ENST00000392549|ens|ENST00000403793	"Homo sapiens ring finger protein, transmembrane 2 (RNFT2), transcript variant 2, mRNA [NM_032814]"
A_24_P181101	6.82	7.897	7.325	7.653	6.839	7.782	8.713	7.697	7.837	7.584	7.194	8.149	7.814	6.492	6.612	6.806	7.629	6.77	7.381	6.949	7.625	7.423	5.993	7.062	8.054	7.857	7.047	7.378	7.318	6.933	6.496	7.452	7.695	7.072	7.777	7.333	7.364	1.543	6.999	6.796	7.607	6.625	7.181	7.237	7.447	7.754	7.488	6.692	8.164	8.141	6.966	7.908	8.215	6.461	7.063	7.107	6.482	6.485	6.259	8.205	7.273	8.284	7.615	7.978	10.479	7.791	7.753	7.946	6.716	7.842	7.52	NM_022918	A_24_P181101	8330	FALSE	TMEM135	ref|NM_022918|ref|NM_001168724|ref|NR_033149|ens|ENST00000305494	"Homo sapiens transmembrane protein 135 (TMEM135), transcript variant 1, mRNA [NM_022918]"
A_32_P34046	4.611	4.871	4.949	4.979	5.478	5.636	5.047	4.696	5.186	5.666	4.753	4.346	4.487	4.697	5.195	5.739	5.492	5.361	5.467	5.438	4.95	5.857	5.333	4.794	6.175	4.604	4.714	3.997	4.88	5.005	4.925	6.414	4.527	5.92	5.335	5.412	4.545	1.543	5.19	3.982	4.061	4.451	4.47	4.699	4.864	4.759	4.553	5.035	4.35	5.548	5.135	4.289	4.79	3.729	4.138	5.152	5.566	5.093	3.962	4.896	3.919	6.576	4.359	4.636	5.259	5.4	4.625	4.73	4.632	4.754	4.731	NM_001017975	A_32_P34046	8160	FALSE	HFM1	ref|NM_001017975|ens|ENST00000370421|ens|ENST00000294696|ens|ENST00000370424	"Homo sapiens HFM1, ATP-dependent DNA helicase homolog (S. cerevisiae) (HFM1), mRNA [NM_001017975]"
NA	1.359	3.973	1.679	1.499	1.922	1.615	2.53	5.285	5.019	4.028	4.753	5.197	4.018	3.096	3.286	1.866	1.795	1.358	2.158	2.613	2.737	1.892	1.81	1.764	1.506	4.446	2.369	2.472	3.069	2.415	3.143	4.3	2.519	3.475	3.975	4.45	2.128	1.543	1.776	1.903	2.66	3.66	2.344	3.624	3.231	1.882	2.123	4.912	3.765	4.63	1.878	4.683	1.581	1.16	1.377	4.715	4.252	4.722	3.202	3.824	1.814	1.427	3.919	5.144	5.077	2.058	2.214	3.977	2.643	4.05	4.287	NA	NA	7990	ignore	NA		
A_24_P856164	6.345	5.317	4.435	5.282	5.587	5.127	5.047	7.691	5.331	5.445	5.14	4.866	4.487	4.697	4.788	5.336	5.615	5.436	5.776	5.561	5.563	5.718	4.829	4.63	5.46	4.05	4.276	4.125	4.399	4.387	4.521	6.569	5.103	5.881	4.928	5.244	5.162	5.219	4.463	5.866	4.455	4.67	4.295	5.141	5.321	4.814	3.679	5.384	5.002	5.492	4.485	5.425	4.265	5.576	4.5	5.583	4.799	4.117	4.327	4.612	4.919	4.24	4.478	4.718	4.898	4.271	5.007	4.903	4.305	4.905	3.945		A_24_P856164	7820	FALSE			
A_24_P59278	5.364	5.861	5.638	5.625	5.783	5.386	5.807	5.183	5.767	6.827	5.324	5.646	5.28	5.428	5.708	6.1	5.987	6.248	5.827	6.303	6.021	6.229	5.822	5.31	6.23	5.279	5.844	5.192	5.211	5.24	4.836	6.237	5.202	6.153	5.008	6.015	4.704	1.543	5.517	4.4	4.657	4.67	6.051	5.581	5.544	5.54	5.43	5.148	5.173	5.492	4.745	5.746	5.198	6.226	5.081	5.333	5.232	4.722	5.272	5.341	5.618	5.357	5.39	5.473	4.473	4.8	5.045	4.97	4.413	5.411	5.128	AF068286	A_24_P59278	7650	FALSE	DSTYK	gb|AF068286	"Homo sapiens HDCMD38P mRNA, complete cds. [AF068286]"
A_24_P204144	14.6	14.596	14.35	14.234	13.519	13.753	13.772	14.544	14.752	13.475	14.223	14.7	13.757	13.984	13.89	14.201	14.051	14.148	15.063	15.184	14.846	14.791	14.443	14.422	14.105	14.091	14.474	15.084	14.463	14.525	14.775	13.228	14.553	15.231	14.492	14.627	14.748	1.543	14.867	12.738	13.166	14.788	14.642	14.627	14.665	13.459	14.385	14.884	15.359	15.508	14.334	15.6	14.221	14.895	14.537	14.136	13.844	14.884	14.687	13.661	14.872	15.129	14.785	14.7	14.321	13.567	14.665	14.816	14.486	13.895	15.161		A_24_P204144	7480	FALSE			
A_23_P349203	5.601	5.717	5.596	5.931	7.568	7.743	7.121	5.337	6.195	6.878	5.412	6.343	7.886	8.402	8.012	5.72	6.293	6.353	5.923	6.354	6.062	6.127	5.805	5.75	5.625	5.519	5.912	5.45	5.505	5.952	5.716	6.381	5.808	5.545	5.788	5.885	5.383	1.543	5.429	5.319	5.392	5.368	5.401	5.615	5.25	5.852	4.761	5.668	5.062	5.14	4.745	5.853	4.941	5.461	6.003	5.039	5.342	5.775	5.349	5.313	5.683	5.357	5.523	5.502	5.449	5.072	5.529	5.298	5.345	5.656	5.685	AK027172	A_23_P349203	7310	FALSE	RNH1	gb|AK027172	"Homo sapiens cDNA: FLJ23519 fis, clone LNG04908. [AK027172]"
A_23_P383532	7.675	8.81	8.653	7.437	7.681	9.107	7.197	7.206	7.756	7.219	6.96	7.967	7.587	7.889	7.766	8.513	7.501	8.677	8.239	7.378	7.681	6.402	8.388	7.428	8.218	7.654	7.171	7.597	7.318	7.325	6.94	7.986	7.426	7.85	8.128	7.01	7.157	1.543	7.005	7.784	8.048	8.132	6.7	6.802	7.3	7.18	7.556	7.81	6.829	7.955	7.062	7.944	8.131	9.33	7.859	7.575	8.17	7.412	7.571	6.863	7.554	7.171	7.453	6.692	7.32	7.306	7.48	6.897	7.757	7.67	6.772	NM_017813	A_23_P383532	7140	FALSE	IMPAD1	ref|NM_017813|ens|ENST00000262644|gb|AK090988|gb|AX746720	"Homo sapiens inositol monophosphatase domain containing 1 (IMPAD1), mRNA [NM_017813]"
A_23_P329573	9.659	11.755	9.983	8.768	11.495	10.354	10.344	9.514	11.657	11.001	11.271	10.541	11.04	11.134	11.686	9.948	9.994	9.359	10.173	11.094	11.749	10.736	10.701	11.199	10.587	12.275	10.996	11.686	11.653	10.376	11.962	10.228	11.612	11.278	10.495	10.82	11.33	1.543	10.409	11.387	11.465	10.335	11.369	10.195	11.762	10.961	8.553	11.107	10.893	10.797	11.248	10.466	11.065	9.716	9.326	11.186	11.477	9.87	9.389	11.058	11.248	10.25	11.117	9.984	12.102	10.88	9.951	9.943	10.529	10.521	11.7	NM_000211	A_23_P329573	6970	FALSE	ITGB2	ref|NM_000211|ref|NM_001127491|ens|ENST00000302347|ens|ENST00000523323	"Homo sapiens integrin, beta 2 (complement component 3 receptor 3 and 4 subunit) (ITGB2), transcript variant 1, mRNA [NM_000211]"
A_23_P32199	6.28	8.568	6.577	6.827	7.993	8.477	8.837	6.453	8.244	7.081	6.914	8.452	8.088	8.45	8.233	7.937	7.599	6.268	7.975	10.623	9.318	6.564	6.281	8.536	7.488	6.681	6.506	6.86	7.382	7.089	6.366	7.611	6.751	7.762	8.407	7.375	7.327	1.543	7.028	7.387	7.295	7.997	7.181	6.964	7.523	6.824	8.096	7.279	8.459	6.597	7.335	6.864	6.182	7.265	7.443	6.932	7.436	6.069	6.548	7.163	6.464	8.305	6.16	6.073	6.834	6.061	6.711	6.803	6.491	6.192	7.713	NM_000755	A_23_P32199	6800	FALSE	CRAT	ref|NM_000755|ref|NR_028048|ens|ENST00000467343|ens|ENST00000458362	"Homo sapiens carnitine O-acetyltransferase (CRAT), nuclear gene encoding mitochondrial protein, transcript variant 1, mRNA [NM_000755]"
A_23_P88470	6.684	6.913	7.202	6.582	7.125	6.907	6.965	7.047	7.25	5.591	6.624	6.673	6.563	5.745	5.958	6.982	6.584	6.737	6.697	6.949	6.614	6.031	5.805	6.255	6.25	6.476	5.562	6.422	5.844	6.118	6.526	5.607	6.899	5.84	5.689	6.638	6.073	1.543	6.527	5.73	5.392	5.875	6.363	6.944	7.721	6.838	8.643	6.344	6.133	5.829	6.955	6.264	6.942	6.104	6.329	6.195	6.395	6.215	6.59	6.839	6.962	7.519	7.051	6.996	6.736	7.674	6.641	7.132	7.162	6.643	6.867	NM_017672	A_23_P88470	6630	FALSE	TRPM7	ref|NM_017672|ens|ENST00000313478|gb|AK075193|gb|AY032950	"Homo sapiens transient receptor potential cation channel, subfamily M, member 7 (TRPM7), mRNA [NM_017672]"
A_24_P932810	5.006	5.052	4.517	5.282	5.959	6.098	5.551	5.285	4.804	6.406	3.22	4.622	5.164	5.047	5.301	5.621	5.903	5.989	5.526	5.516	4.851	4.556	5.187	4.856	5.497	3.979	4.011	3.997	4.251	3.95	4.925	5.892	5.103	5.758	5.044	6.211	5.536	1.543	4.28	5.452	4.061	4.992	4.92	5.554	5.615	4.473	5.064	4.958	4.944	4.476	4.485	4.171	4.583	4.648	4.138	2.834	4.557	4.589	5.486	4.335	5.04	3.986	4.749	4.884	4.898	2.585	4.484	4.619	4.747	4.905	4.731		A_24_P932810	6460	FALSE			
A_23_P42241	5.86	6.178	5.823	5.848	5.783	6.281	6.368	6.211	6.082	6.878	4.704	5.123	6.203	6.171	6.315	6.659	6.646	6.332	7.05	6.733	6.522	7.47	6.524	6.706	6.624	5.874	7.072	5.99	5.937	6.877	6.407	6.941	5.564	6.392	6.085	6.151	5.505	1.543	5.682	5.592	5.291	5.642	5.96	5.615	6.193	5.385	5.481	5.193	5.23	6.03	5.435	5.773	5.534	5.576	5.554	4.762	4.799	5.468	4.961	5.57	6.008	5.594	5.159	5.034	5.652	5.584	6.077	5.557	5.669	5.79	5.857	NM_030876	A_23_P42241	6290	FALSE	OR5V1	ref|NM_030876|ens|ENST00000415837|ens|ENST00000431855|ens|ENST00000396806	"Homo sapiens olfactory receptor, family 5, subfamily V, member 1 (OR5V1), mRNA [NM_030876]"
A_24_P635355	6.109	6.901	6.374	6.644	7.545	6.51	6.408	6.121	7.215	6.987	6.647	6.361	6.47	6.306	6.717	6.46	6.927	7.122	6.853	7.148	6.347	7.08	7.041	5.95	7.344	6.749	7.162	6.25	6.903	6.311	6.572	7.066	5.978	6.076	6.178	6.504	5.977	1.543	6.096	5.452	5.668	6.021	5.805	5.764	6.475	6.39	5.367	5.148	6.235	6.248	5.66	6.489	5.717	6.283	5.425	5.721	5.401	5.837	5.349	5.57	5.735	6.125	5.708	5.762	6.079	5.671	6.164	5.635	5.924	5.678	6.706		A_24_P635355	6120	FALSE			
A_24_P324733	5.035	5.101	4.276	5.883	5.478	5.306	4.793	4.757	5.885	5.519	3.755	4.384	5.03	4.237	4.271	5.314	5.565	5.294	4.856	6.096	5.191	4.24	4.673	4.52	5.215	3.84	3.933	4.253	3.774	3.761	4.925	5.533	4.527	4.889	4.438	5.337	4.545	1.543	4.587	4.212	4.268	4.758	4.875	6.278	4.825	5.169	5.2	4.6	5.334	4.868	3.691	4.464	4.379	5.399	4.752	5.004	4.646	3.99	4.778	4.896	4.551	4.424	4.478	5.112	5.017	4.857	4.41	4.5	3.42	4.754	5.008	AF274940	A_24_P324733	5950	FALSE	C12orf48	gb|AF274940|tc|NP373488	"Homo sapiens PNAS-15 mRNA, complete cds. [AF274940]"
A_23_P434374	5.183	7.645	5.315	5.178	5.155	11.992	4.969	3.574	5.974	7.219	5	5.535	5.389	7.657	5.708	5.621	6.068	5.89	5.33	6.303	7.551	5.324	5.213	5.091	5.858	4.815	4.476	4.125	4.987	4.653	4.446	5.607	4.383	5.712	5.298	5.091	4.623	1.543	5.096	6.632	6.971	5.459	5.261	5.346	5.286	4.053	6.29	4.912	8.006	5.492	4.841	5.175	5.146	4.755	4.5	4.233	4.862	4.722	5.349	6.741	1.487	6.668	4.749	5.502	3.081	4.35	4.868	5.022	4.04	4.426	6.031	ENST00000460785	A_23_P434374	5780	FALSE		ens|ENST00000460785|gb|AK093065|gb|AX747898	"Homo sapiens cDNA FLJ35746 fis, clone TESTI2004399, moderately similar to APOMUCIN. [AK093065]"
A_23_P343808	5.952	6.107	5.911	5.999	6.444	6.609	6.093	6.228	5.767	6.772	5.682	5.751	5.887	5.644	6.315	6.433	6.472	6.534	6.383	6.895	5.563	6.733	6.487	5.776	6.776	5.734	6.506	5.572	5.505	6.542	6.34	5.533	5.597	5.712	6.047	6.211	6.073	1.543	5.961	7.095	6.482	6.163	5.945	7.038	5.937	6.166	6.31	5.813	5.959	5.14	5.765	6.094	5.798	6.486	5.371	6.169	5.98	6.11	6.132	5.608	6.153	5.658	5.639	5.78	6.097	6.381	5.834	5.577	5.608	5.79	5.962	NM_005633	A_23_P343808	5610	FALSE	SOS1	ref|NM_005633|ens|ENST00000469581|ens|ENST00000402219|ens|ENST00000426016	"Homo sapiens son of sevenless homolog 1 (Drosophila) (SOS1), mRNA [NM_005633]"
A_24_P345081	14.356	14.356	14.215	13.357	12.627	13.678	12.927	13.631	14.058	12.488	13.717	13.965	12.73	12.612	12.304	14.215	14.745	14.231	13.28	13.39	13.491	13.105	14.513	13.792	13.739	13.717	12.831	12.845	13.223	14.711	13.521	12.36	13.027	12.88	12.848	12.906	12.68	1.543	12.97	12.686	12.592	12.613	13.119	13.119	12.026	13.194	14.061	13.888	12.063	11.362	13.59	12.462	13.646	14.425	12.957	13.191	13.205	12.845	13.469	12.911	13.864	13.809	13.292	13.305	13.299	13.711	14.176	13.563	12.577	12.995	13.561	NM_032264	A_24_P345081	5440	FALSE	NBPF3	ref|NM_032264|ens|ENST00000469876|ens|ENST00000434838|ens|ENST00000318249	"Homo sapiens neuroblastoma breakpoint family, member 3 (NBPF3), mRNA [NM_032264]"
A_32_P128741	4.749	5.101	5.438	5.502	5.155	5.386	5.047	4.25	6.002	6.12	5.295	5.095	4.018	4.697	5.195	5.425	5.565	5.831	6.103	6.267	5.382	4.877	5.213	5.106	5.513	4.252	4.276	3.997	4.154	4.876	4.879	5.583	4.949	5.379	4.928	4.716	4.326	1.543	3.407	4.497	4.455	4.92	4.963	4.207	5.386	4.695	4.761	5.035	4.569	4.63	4.745	5.231	4.868	3.526	5.208	4.233	4.862	4.471	5.486	4.982	5.322	4.598	4.844	5.72	4.963	4.91	5.18	4.619	4.632	4.653	4.065	NR_027374	A_32_P128741	5270	FALSE	LOC723809	ref|NR_027374|gb|BC050337	"Homo sapiens hypothetical LOC723809 (LOC723809), non-coding RNA [NR_027374]"
A_32_P111639	5.386	4.733	5.278	6.951	5.053	6.026	5.047	4.497	5.491	5.666	5.107	4.944	4.018	5.31	5.514	5.597	5.593	5.588	5.497	6.639	5.658	5.088	4.861	4.63	5.746	4.969	6.13	5.873	4.69	4.261	5.09	5.831	4.949	4.934	4.438	6.638	5.723	1.543	7.278	4.103	4.819	5.737	5.468	5.274	4.864	4.41	4.553	4.997	5.002	4.364	4.745	4.924	5.675	4.755	4.138	6.558	4.799	5.938	5.041	4.943	6.388	4.839	5.013	5.72	5.599	4.271	5.777	5.13	5.895	4.905	5.161	NM_031422	A_32_P111639	5100	FALSE	CHST9	ref|NM_031422|ens|ENST00000284224|gb|AF332473|gb|AK093349	"Homo sapiens carbohydrate (N-acetylgalactosamine 4-0) sulfotransferase 9 (CHST9), mRNA [NM_031422]"
A_24_P144332	4.973	5.262	5.346	5.415	4.651	5.557	5.406	4.387	5.098	5.742	4.322	5.095	4.018	4.893	4.788	5.899	5.22	5.588	5.551	6.059	4.982	5.718	5.283	3.741	4.827	4.05	5.107	3.822	4.466	4.967	5.009	5.286	4.824	5.92	5.089	5.454	4.069	1.543	4.06	3.863	4.657	4.12	4.074	4.956	4.337	4.814	4.917	4.6	4.569	4.244	4.224	4.376	4.868	4.124	3.838	4.715	4.862	4.471	5.041	5.072	4.984	3.848	4.602	4.964	4.831	4.728	4.703	4.826	4.413	4.309	4.065	ENST00000354854	A_24_P144332	4930	FALSE		ens|ENST00000354854	Uncharacterized protein C14orf167  [Source:UniProtKB/Swiss-Prot;Acc:Q9P1J3] [ENST00000354854]
A_23_P106481	11.459	11.599	10.729	10.89	10.852	10.78	11.085	10.714	10.812	10.301	10.685	11.045	10.481	10.192	10.618	11.58	11.058	11.36	11.351	11.109	10.354	8.258	10.343	10.659	11.046	10.674	10.736	11.452	10.703	9.467	9.93	10.975	11.01	11.026	10.995	11.041	11.605	1.543	11.382	10.259	10.184	11.098	11.481	10.385	10.702	10.79	11.547	10.56	10.656	11.646	10.904	10.203	10.836	10.361	10.585	10.857	10.667	10.425	10.465	11.333	10.892	11.337	11.305	11.108	11.508	11.672	11.678	11.216	11.907	11.358	11.495	NM_016454	A_23_P106481	4760	FALSE	TMEM85	ref|NM_016454|ens|ENST00000267750|gb|AY336092|gb|CR595333	"Homo sapiens transmembrane protein 85 (TMEM85), mRNA [NM_016454]"
A_24_P299503	4.846	5.613	4.949	5.14	6.125	5.797	5.27	5.183	4.835	5.816	3.346	4.346	5.164	5.047	5.195	5.538	5.301	5.622	5.923	6.059	5.191	5.364	5.213	4.009	4.874	2.924	5.009	4.253	4.251	5.24	4.58	4.837	4.527	5.593	5.008	4.908	4.167	1.543	4.769	4.497	4.657	4.358	4.963	4.584	5.217	4.814	4.668	4.099	3.989	3.714	4.841	3.234	3.992	5.461	4.85	5.262	5.05	5.093	5.547	4.785	4.341	4.899	4.23	5.417	4.473	3.994	4.625	4.619	4.305	4.905	4.649	X98261	A_24_P299503	4590	FALSE		gb|X98261	"H.sapiens mRNA for M-phase phosphoprotein, mpp5. [X98261]"
A_24_P278853	7.664	6.608	6.155	6.261	7.642	6.458	6.234	5.56	6.386	5.816	6.336	5.321	6.203	5.927	6.04	6.933	6.737	7.164	7.007	6.778	6.282	6.821	7.13	5.636	6.077	5.394	5.82	6.039	5.447	6.645	6.123	6.832	6.483	7.266	5.904	5.859	5.931	1.543	6.887	5.027	4.819	5.737	5.884	7.274	6.07	6.08	5.994	6.67	6.173	7.365	5.891	6.194	6.416	6.642	6.619	5.757	6.326	7.574	6.734	5.928	6.476	6.773	6.304	6.273	6.823	6.302	7.247	6.87	5.998	7.619	6.377	NM_032813	A_24_P278853	4420	FALSE	TMTC4	ref|NM_032813|ref|NM_001079669|ens|ENST00000478272|ens|ENST00000462211	"Homo sapiens transmembrane and tetratricopeptide repeat containing 4 (TMTC4), transcript variant 1, mRNA [NM_032813]"
A_32_P65350	4.295	5.408	5.245	5.472	6.205	5.719	5.742	5.011	5.942	5.445	4.579	4.821	5.573	5.181	5.301	6.029	5.764	5.777	5.991	6.02	5.658	6.564	5.283	5.603	5.262	4.969	5.562	3.609	4.84	4.876	5.403	5.892	4.693	5.457	5.362	5.435	4.769	1.543	5.096	4.807	4.455	4.758	4.723	4.747	5.45	4.127	5.743	5.148	3.989	4.63	5.251	5.175	4.995	5.576	3.838	4.289	4.799	4.82	4.778	5.341	5.253	5.203	4.478	5.29	4.473	4.576	5.269	3.263	4.895	4.905	4.914	AU148042	A_32_P65350	4250	FALSE		gb|AU148042	"AU148042 MAMMA1 Homo sapiens cDNA clone MAMMA1002434 3', mRNA sequence [AU148042]"
(-)3xSLv1	4.555	4.992	4.833	4.768	5.783	4.311	4.298	5.216	5.361	5.445	4.52	4.979	5.28	4.461	4.607	5.056	5.615	5.294	5.467	5.309	4.619	5.453	4.605	4.176	3.757	2.745	3.65	2.628	3.379	4.334	4.836	5.48	4.058	4.847	5.008	5.454	2.717	1.543	4.523	3.539	3.791	3.846	3.775	5.764	4.246	2.888	3.679	5.086	4.35	4.959	4.224	5.057	4.473	4.648	4.392	5.369	4.799	4.722	4.222	4.896	4.666	4.516	4.478	5.222	4.388	4.857	4.765	4.39	4.632	4.05	4.18	NegativeControl	(-)3xSLv1	4080	neg	(-)3xSLv1		
A_24_P119405	6.301	6.721	6.701	6.168	6.876	6.907	6.523	5.473	7.121	6.469	6.504	6.421	6.691	6.549	6.44	6.672	7.111	6.905	7.462	7.378	7.025	8.527	7.448	7.238	6.951	6.561	7.685	6.293	6.661	7.531	7.522	6.353	5.057	7.521	7	7.453	5.864	1.543	5.575	5.592	5.75	6.182	5.989	5.346	4.982	6.08	5.064	5.693	5.841	5.935	5.819	6.583	5.836	5.266	5.899	5.333	6.106	5.717	5.422	5.466	5.683	5.803	5.919	5.558	6.026	6.018	6.256	5.898	6.077	5.999	6.57	AK096566	A_24_P119405	3910	FALSE	LOC100130713	gb|AK096566	"Homo sapiens cDNA FLJ39247 fis, clone OCBBF2008520. [AK096566]"
A_24_P603453	4.295	5.317	5.133	5.73	5.053	6.026	5.342	5.203	5.491	5.31	5.032	4.52	4.711	4.697	5.301	5.72	6.029	5.398	5.039	5.778	5.356	5.606	5.056	4.363	5.444	4.446	5.204	4.125	4.542	4.334	4.446	5.533	5.002	5.669	5.089	5.769	4.255	1.543	3.99	5.242	4.657	4	4.295	4.152	5.321	5.302	4.99	4.422	4.817	3.714	4.367	4.773	4.701	5.266	7.487	4.715	5.232	3.833	6.45	4.404	4.439	4.516	4.936	5.079	4.388	3.765	4.915	4.619	4.524	4.905	4.806		A_24_P603453	3740	FALSE			
A_23_P37127	11.436	10.918	10.715	11.004	5.155	10.548	11.901	10.197	9.65	9.15	10.421	11.743	10.978	10.029	7.696	11.402	11.439	11.72	10.942	11.033	9.783	9.825	5.056	10.858	8.111	7.181	7.612	6.322	10.946	7.703	5.225	11.162	11.068	6.257	10.727	9.61	9.421	1.543	10.055	9.807	10.523	11.036	9.843	7.312	8.066	10.033	11.988	10.886	11.729	11.879	11.165	11.35	10.334	5.266	11.695	7.853	6.261	5.093	11.798	11.001	5.384	11.837	12.595	11.13	11.132	10.214	10	11.604	11.694	11.722	11.426	NM_004496	A_23_P37127	3570	FALSE	FOXA1	ref|NM_004496|ens|ENST00000250448|gb|BC033890	"Homo sapiens forkhead box A1 (FOXA1), mRNA [NM_004496]"
A_24_P281194	6.041	6.018	5.787	5.848	5.478	6.34	5.476	4.98	5.46	5.173	5.262	4.866	5.573	5.644	5.514	6.258	6.087	6.159	6.607	6.669	6.117	5.252	5.546	5.603	5.215	5.595	5.562	5.318	5.137	5.952	5.759	7.332	5.757	5.758	6.085	5.815	5.505	1.543	5.096	5.319	7.71	5.537	4.92	5.968	5.704	5.169	5.531	5.421	4.817	6.124	5.251	6.133	5.486	4.755	5.759	4.932	5.289	5.25	5.788	5.072	5.288	5.397	5.39	5.443	4.388	5.456	5.6	5.298	5.116	5.322	5.45	NM_001008274	A_24_P281194	3400	FALSE	TRIM72	ref|NM_001008274|ens|ENST00000322122|gb|BC033211|gb|AK131485	"Homo sapiens tripartite motif-containing 72 (TRIM72), mRNA [NM_001008274]"
DarkCorner	4.295	5.317	4.833	5.382	5.587	5.028	5.122	4.191	5.519	5.042	4.406	5.23	4.487	4.237	4.788	5.201	5.354	5.558	5.726	6.174	5.588	5.21	4.022	5.106	4.259	4.252	4.476	4.782	3.774	4.716	4.26	6.491	4.307	5.34	4.881	5.2	4.623	1.543	4.815	4.103	4.268	4.358	3.684	5.346	4.948	5.215	5.316	5.193	5.002	4.959	4.841	5.118	4.868	5.207	4.138	4.544	5.166	5.01	4.961	4.943	4.072	4.771	4.089	5.034	3.081	4.857	4.962	4.73	4.413	4.839	4.452	DarkCorner	DarkCorner	3230	pos	DarkCorner		
DarkCorner	4.216	5.54	4.833	5.14	5.155	5.386	5.27	5.578	5.049	5.591	4.322	4.469	4.277	5.31	5.41	5.739	5.246	4.956	5.099	5.206	5.382	4.781	3.943	3.484	4.806	3.979	4.136	3.997	4.154	4.716	4.446	6.037	4.141	5.84	5.008	5.108	3.034	1.543	3.407	4.103	4.061	4.12	4.723	5.172	5.386	3.879	3.494	4.541	4.415	4.959	4.485	4.924	4.265	5.065	3.371	4.856	4.332	4.255	5.123	4.848	4.666	2.43	3.919	4.718	4.898	3.026	4.868	3.788	4.747	4.839	4.371	DarkCorner	DarkCorner	3060	pos	DarkCorner		
DarkCorner	4.216	5.153	5.374	5.248	5.053	6.34	4.969	4.25	5.427	5.899	4.267	5.321	4.886	5.047	4.075	5.685	5.329	5.115	5.414	6.174	5.535	4.352	4.468	4.877	4.568	4.604	4.536	3.358	3.774	4.201	3.535	5.722	5.002	6.003	5.161	5.17	4.471	1.543	4.859	4.807	4.657	4.92	3.245	4.396	3.848	4.053	5.2	4.334	5.002	4.959	4.367	4.567	4.868	4.996	3.63	5.004	5.458	5.17	5.123	4.737	4.213	3.848	3.461	5	5.221	4.271	3.891	3.788	4.04	4.653	4.371	DarkCorner	DarkCorner	2890	pos	DarkCorner		
DarkCorner	4.034	5.54	4.435	5.248	5.478	4.937	4.877	4.473	5.639	5.375	4.143	4.622	4.487	4.461	4.788	5.658	5.405	5.532	5.874	6.04	5.133	5.389	3.943	4.009	4.956	3.84	3.65	4.125	4.044	4.042	3.687	5.92	4.89	5.457	4.732	5.091	5.162	1.543	4.209	2.746	3.433	4.451	4.227	5.141	4.948	5.169	4.917	5.255	4.75	5.058	4.067	4.464	4.583	4.846	4.138	5.512	5.108	4.722	3.41	4.612	3.129	3.667	4.478	5.325	4.11	4.098	4.294	4.826	4.524	4.426	4.18	DarkCorner	DarkCorner	2720	pos	DarkCorner		
DarkCorner	3.934	4.378	4.517	5.14	5.053	4.822	5.678	4.996	5.519	5.173	4.267	3.961	5.03	4.237	4.938	5.701	5.663	5.532	5.756	5.63	5.751	4.857	4.93	4.707	4.874	4.499	3.284	3.358	4.33	4.334	4.879	5.663	5.002	6.038	4.838	5.769	3.385	1.543	4.28	4.212	4.061	4.248	2.484	5.554	3.765	4.873	3.254	4.334	3.989	3.113	5.066	4.567	3.992	4.648	3.371	5.084	4.169	4.471	4.961	4.374	4.439	3.848	4.089	5.443	4.673	3.445	4.133	3.977	2.643	4.426	4.18	DarkCorner	DarkCorner	2550	pos	DarkCorner		
DarkCorner	4.034	5.209	4.768	5.248	5.587	3.881	5.047	4.357	5.611	5.519	4.704	4.685	4.886	4.461	5.195	5.701	5.663	5.5	5.702	6.285	5.769	4.877	3.884	3.908	4.672	3.979	3.65	3.822	4.044	4.834	4.446	8.449	5.202	5.629	4.606	5.671	4.255	1.543	3.079	3.539	4.455	4.558	4.528	4.584	5.25	5.909	4.761	4.958	4.177	4.244	4.608	3.62	5.053	3.526	2.245	4.762	4.169	5.093	4.419	4.612	2.296	3.461	5.013	4.762	4.963	4.271	4.818	4.283	3.863	4.754	4.863	DarkCorner	DarkCorner	2380	pos	DarkCorner		
DarkCorner	4.426	5.101	4.694	5.528	4.481	5.957	5.122	5.473	5.186	5.238	5	5.095	4.711	4.697	4.271	5.425	5.22	5.361	5.497	5.756	5.105	5.364	5.02	4.363	4.726	4.192	2.876	2.472	4.154	4.779	4.26	5.808	4.602	5.758	5.125	5.244	4.623	1.543	3.918	3.704	4.455	5.224	4.295	4.875	5.25	3.767	5.43	3.156	4.882	4.63	3.691	4.171	4.473	4.92	3.63	5.194	5.05	4.255	4.222	4.293	4.213	4.345	3.711	4.964	5.167	3.994	3.891	4.73	4.305	4.309	4.065	DarkCorner	DarkCorner	2210	pos	DarkCorner		
DarkCorner	5.006	5.686	5.211	5.282	5.155	4.822	5.476	4.374	5.611	5.816	4.704	4.469	4.018	3.615	5.068	5.399	5.689	5.029	5.442	5.867	5.133	5.274	4.829	4.176	4.975	4.553	3.848	3.997	4.399	4.201	4.662	6.69	5.148	5.758	4.686	5.671	4.545	1.543	2.532	4.212	4.657	4.451	4.671	4.956	6.374	5.169	5.132	3.156	4.669	4.082	4.367	4.464	4.583	4.241	4.013	4.442	5.166	4.471	3.962	4.785	3.439	4.516	4.602	5.034	4.473	3.874	4.294	4.903	4.413	4.426	4.287	DarkCorner	DarkCorner	2040	pos	DarkCorner		
DarkCorner	3.934	5.317	4.833	5.318	5.155	4.822	4.969	4.554	4.999	5.591	3.665	4.294	5.164	4.461	4.788	5.497	5.246	5.331	5.272	5.756	4.882	4.877	4.605	2.79	4.672	4.499	4.476	3.027	3.931	4.653	4.26	5.692	4.949	5.965	4.686	4.716	3.739	1.543	3.565	4.883	3.433	4	4.875	4.303	5.355	4.213	4.852	3.62	5.23	4.63	4.485	3.935	3.992	4.428	3.838	4.715	4.557	4.913	4.778	5.57	5.618	3.986	5.159	5.417	5.821	4.857	4.218	4.39	4.524	4.653	4.371	DarkCorner	DarkCorner	1870	pos	DarkCorner		
DarkCorner	4.692	5.262	4.768	5.318	5.264	5.028	5.406	4.935	5.676	4.915	4.37	4.57	4.277	4.461	4.938	5.472	5.637	5.227	4.981	5.893	4.767	5.252	4.022	4.129	4.937	4.192	3.933	3.358	4.251	4.261	5.12	6.438	4.89	5.181	5.265	5.033	4.704	1.543	4.348	5.176	3.791	4.358	3.775	4.747	4.41	4.814	4.668	4.874	4.817	4.868	3.898	4.567	3.005	4.996	4.626	5.084	5.342	5.402	4.327	4.737	4.072	4.112	4.478	5.253	5.123	3.026	3.779	4.619	3.684	4.905	4.371	DarkCorner	DarkCorner	1700	pos	DarkCorner		
DarkCorner	4.973	5.36	5.211	5.318	4.932	5.877	5.122	5.722	5.186	5.591	4.466	4.622	4.277	4.237	5.301	5.637	5.436	4.956	5.526	5.654	4.331	4.877	4.248	4.419	4.874	5.004	4.136	3.358	4.044	4.967	4.723	6.877	4.693	5.712	4.204	5.091	4.255	1.543	4.901	5.027	4.657	4.558	5.143	5.373	6.116	5.084	4.443	5.293	3.989	4.244	4.841	5.118	4.473	4.124	3.371	4.813	3.917	4.471	4.961	4.676	5.04	3.986	4.359	5.473	4.757	3.994	4.294	4.139	4.186	4.653	3.945	DarkCorner	DarkCorner	1530	pos	DarkCorner		
DarkCorner	4.426	5.455	4.517	4.929	5.369	5.719	4.699	5.147	5.46	5.238	4.094	5.154	4.277	4.237	4.432	5.425	5.637	5.029	5.414	5.438	5.489	4.998	4.381	4.581	5.199	3.327	4.211	3.358	2.862	4.653	3.535	7.219	4.527	5.5	4.928	5.267	4.545	1.543	3.262	4.103	3.791	4.67	4.227	5.274	4.982	3.963	4.443	4.166	4.415	3.714	4.745	4.924	4.473	4.648	3.055	4.595	4.725	4.82	4.778	4.785	4.984	4.112	4.602	4.964	4.11	3.874	3.976	3.788	3.684	4.202	3.518	DarkCorner	DarkCorner	1360	pos	DarkCorner		
DarkCorner	4.124	5.578	5.093	5.178	5.69	5.306	5.678	4.138	5.049	5.591	5.169	4.294	4.711	4.237	4.432	5.225	5.405	5.227	5.414	5.778	5.133	3.913	4.248	4.954	4.896	3.651	4.276	3.027	4.251	4.876	3.351	5.948	5.335	6.003	4.494	5.224	5.026	1.543	4.395	4.212	4.455	5.059	3.982	5.24	5.615	3.363	5.256	4.221	4.415	4.63	4.927	4.059	4.265	4.428	2.602	4.289	4.935	3.833	4.866	4.499	1.487	4.24	4.478	4.718	3.081	4.35	3.112	4.283	4.747	4.05	4.649	DarkCorner	DarkCorner	1190	pos	DarkCorner		
DarkCorner	4.846	5.262	5.438	4.979	5.369	5.877	5.122	4.696	5.611	4.981	4.21	3.91	4.487	4.697	4.788	5.024	5.246	7.183	5.011	5.516	5.305	5.389	4.072	4.254	4.6	3.327	4.079	3.822	4.542	4.967	4.185	5.831	4.76	5.256	4.784	5.552	3.739	1.543	4.395	4.959	4.952	4.451	3.684	5.141	6.193	2.042	5.256	4.166	3.159	4.63	4.927	4.464	5.053	4.92	2.602	4.892	4.478	5.093	4.222	4.335	1.487	3.159	4.23	4.636	3.081	4.35	4.765	2.964	3.42	4.653	4.649	DarkCorner	DarkCorner	1020	pos	DarkCorner		
DarkCorner	4.124	5.408	5.093	5.178	4.651	5.636	5.342	4.781	5.331	5.31	4.579	4.294	4.277	4.237	4.607	4.952	5.565	5.187	5.247	5.847	5.161	6.357	3.884	2.219	4.317	4.93	3.385	3.358	2.862	6.401	4.879	6.325	5.148	5.593	8.287	5.746	3.971	1.543	4.06	4.959	4.455	4.248	4.295	4.645	4.699	4.127	5.132	4.379	4.177	5.22	4.224	4.567	3.992	5.138	2.482	4.114	5.108	5.25	4.327	4.038	1.487	3.159	4.089	4.964	3.081	3.874	4.625	4.39	3.863	4.202	4.065	DarkCorner	DarkCorner	850	pos	DarkCorner		
DarkCorner	4.846	5.36	5.093	4.263	5.264	5.636	4.969	5.366	5.186	5.899	4.267	3.961	4.487	4.697	3.857	5.081	5.246	5.532	5.601	6.114	4.91	5.037	5.283	3.844	4.956	4.499	3.65	3.027	4.251	4.387	4.781	6.15	4.232	5.669	3.231	5.435	4.704	1.543	3.407	4.4	4.061	3.846	4.295	4.831	5.217	2.451	3.835	3.945	3.989	4.364	6.539	3.784	4.701	4.755	3.055	5.44	5.401	5.17	4.866	4.335	4.919	3.848	4.936	5.253	4.304	4.189	4.552	4.139	3.863	4.05	4.065	DarkCorner	DarkCorner	680	pos	DarkCorner		
DarkCorner	4.692	5.153	4.768	4.706	5.155	5.636	5.2	4.674	5.826	5.666	4.094	4.821	4.711	3.958	4.938	5.497	5.764	5.807	5.497	5.309	4.982	4.676	4.022	4.363	4.448	4.553	3.848	3.609	3.774	4.834	4.723	5.754	5.002	5.965	5.008	5.993	4.326	1.543	3.262	3.329	4.268	3.846	3.245	4.989	5.051	2.165	2.357	4.829	4.569	4.959	5.135	4.171	4.583	4.846	3.63	4.715	5.05	4.369	5.041	4.404	4.341	4.112	4.359	4.802	4.757	3.765	4.552	4.73	4.186	4.202	4.371	DarkCorner	DarkCorner	510	pos	DarkCorner		
DarkCorner	4.495	5.54	4.99	4.346	5.264	5.219	5.807	2.905	5.019	5.445	4.881	4.9	4.487	5.181	5.195	5.497	5.492	5.622	5.306	5.383	5.46	4.83	4.422	4.77	4.6	4.604	4.329	4.125	2.862	4.261	3.687	6.381	4.383	5.5	6.552	5.292	5.083	1.543	3.699	4.959	3.433	4.67	3.684	5.025	4.825	4.053	4.668	5.119	4.264	4.868	5.066	4.984	3.992	4.537	3.63	4.595	4.987	4.589	4.778	4.896	4.213	2.895	4.602	5.355	5.017	4.415	3.67	3.788	4.186	4.426	4.065	DarkCorner	DarkCorner	340	pos	DarkCorner		
GE_BrightCorner	14.197	14.416	14.221	12.244	13.017	13.471	13.098	14.119	14.437	12.832	14.082	12.912	12.863	12.686	13.139	15.111	15.262	14.48	14.917	15.317	14.779	14.785	14.765	14.565	14.822	14.422	14.785	13.299	14.387	13.969	13.986	14.329	12.764	14.356	14.272	15.231	14.544	1.543	13.709	15.234	15.158	13.777	14.112	13.668	13.541	9.034	14.486	13.877	12.934	13.089	14.282	9.161	14.454	13.454	13.261	13.915	14.34	13.236	13.155	13.525	13.623	13.933	13.521	13.628	13.537	11.361	13.11	11.364	12.411	12.079	13.941	GE_BrightCorner	GE_BrightCorner	170	pos	GE_BrightCorner		
GE_BrightCorner	13.095	13.648	13.705	12.658	12.323	12.863	12.399	13.357	13.948	12.461	13.807	13.17	12.39	12.613	12.603	14.377	15.18	14.581	14.054	13.897	14.624	14.086	14.236	13.451	14.313	13.495	14.635	12.574	14.044	13.6	14.454	14.721	12.01	14.313	14.098	15.359	13.946	14.21	13.34	15.14	15.234	13.348	13.89	12.859	11.897	13.397	13.857	12.796	12.115	11.451	13.596	13.116	13.588	13.873	12.784	13.434	13.705	13.661	12.735	12.284	12.814	13.12	12.979	12.439	12.778	10.483	12.196	11.084	12.013	11.719	13.399	GE_BrightCorner	GE_BrightCorner	45135	pos	GE_BrightCorner		
DarkCorner	2.24	9.91	2.549	4.346	7.973	5.471	11.281	3.141	10.661	11.513	5	2.878	9.113	2.701	11.921	1.214	2.227	3.328	1.705	11.037	4.414	7.099	5.333	4.77	4.484	2.181	5.172	5.527	1.979	6.184	2.11	6.381	1.78	5.34	6.159	6.151	9.42	2.56	10.021	3.704	4.819	9.181	10.745	4.747	4.982	4.695	3.679	4.422	5.432	6.453	1.78	6.074	4.701	4.755	2.812	2.834	3.133	5.327	4.419	9.443	5.683	5.076	5.092	10.246	7.26	4.576	2.277	4.826	2.643	5.463	3.518	DarkCorner	DarkCorner	44965	pos	DarkCorner		
DarkCorner	4.846	4.939	5.093	2.571	1.997	6.098	2.954	6.013	4.591	3.751	5.232	5.012	3.654	5.428	3.286	4.486	1.987	1.821	2.332	2.259	1.647	5.015	4.861	4.328	6.063	4.894	5.009	3.358	2.672	5.055	3.351	6.92	2.519	4.798	4.881	6.365	1.765	4.716	3.699	1.903	4.455	4.248	3.045	5.405	4.948	3.026	4.852	4.099	4.177	3.929	5.066	4.773	4.583	4.339	1.86	3.064	3.133	4.255	4.539	4.676	4.072	3.848	4.23	4.686	4.561	4.271	4.484	4.5	3.42	4.754	4.731	DarkCorner	DarkCorner	44795	pos	DarkCorner		
DarkCorner	2.818	4.733	3.508	2.975	2.956	6.098	2.738	4.138	4.529	3.566	4.753	4.469	3.654	4.461	4.075	3.384	3.551	2.89	2.483	3.044	2.556	4.857	5.528	5.166	4.448	4.604	4.975	2.628	3.069	4.042	3.784	5.831	4.307	5.379	5.265	5.224	1.519	4.449	4.713	4.103	4.657	3.846	4.074	4.907	3.973	3.026	4.443	5.148	3.989	3.113	3.691	4.773	3.336	4.124	8.075	4.289	3.133	5.327	4.66	4.612	2.157	1.529	5.159	5.144	4.304	4.271	4.218	4.39	4.895	4.905	4.452	DarkCorner	DarkCorner	44625	pos	DarkCorner		
DarkCorner	4.363	5.052	4.362	1.499	2.956	6.098	2.669	5.76	5.767	4.407	5.107	4.52	3.223	4.237	3.596	3.772	2.227	2.001	2.276	3.756	3.426	4.468	5.356	4.176	4.6	3.558	3.284	2.628	3.069	3.761	4.016	6.21	3.482	5.013	4.97	4.908	1.898	5.219	1.837	5.027	2.66	3.207	3.775	4.152	3.848	3.213	4.99	4.422	3.159	3.929	3.898	4.683	3.336	2.31	1.993	4.064	3.724	5.093	4.66	4.243	4.072	1.529	3.919	4.636	5.221	4.098	4.625	3.977	3.863	4.202	4.287	DarkCorner	DarkCorner	44455	pos	DarkCorner		
DarkCorner	2.499	4.939	5.315	3.532	3.269	6.221	2.738	5.44	5.213	4.538	4.922	3.76	3.223	3.958	3.286	2.65	3.243	2.402	4.385	3.243	3.648	5.606	4.605	3.776	4.896	4.355	4.276	2.806	2.51	4.201	3.143	5.754	4.76	4.798	4.494	5.412	3.574	3.246	1.961	5.73	2.66	4.451	2.076	5.172	5.217	3.513	3.835	4.541	4.492	3.113	2.42	4.773	3.8	5.399	1.993	2.834	5.623	3.397	5.123	4.374	2.044	7.271	4.602	4.636	3.081	4.857	4.915	3.788	4.305	3.485	4.371	DarkCorner	DarkCorner	44285	pos	DarkCorner		
DarkCorner	2.571	4.662	4.949	2.693	2.22	6.397	2.316	4.54	5.739	3.566	5	4.084	3.223	4.237	3.857	2.818	4.582	1.968	3.955	4.601	1.921	4.352	5.283	2.387	5.476	3.755	4.536	4.519	3.069	4.201	4.016	5.012	2.782	5.5	3.893	3.246	3.574	4.644	1.393	4.959	4.455	3.207	3.045	4.353	3.848	2.674	5.43	3.039	4.882	3.113	2.42	3.234	1.259	2.88	2.386	5.152	4.987	4.722	5.349	3.824	3.707	1.427	4.749	5.034	4.023	5.151	3.976	2.964	4.186	4.426	4.806	DarkCorner	DarkCorner	44115	pos	DarkCorner		
DarkCorner	1.977	3.742	4.276	2.809	1.997	6.026	2.252	2.905	6.223	3.901	4.704	4.52	3.223	4.461	3.286	2.818	3.863	2.245	5.039	3.044	4.685	6.054	2.66	4.363	5.112	4.604	4.587	4.125	2.51	4.387	4.388	6.438	7.056	4.798	5.362	4.302	4.167	5.158	1.214	4.883	3.433	2.56	2.076	4.831	5.088	2.042	5.064	5.421	5.432	5.22	4.067	4.376	3.336	3.87	3.838	5.116	3.133	4.589	5.788	3.824	2.669	2.522	4.844	4.964	5.017	5.4	2.019	3.977	4.186	4.309	3.518	DarkCorner	DarkCorner	43945	pos	DarkCorner		
DarkCorner	3.371	5.209	2.549	2.422	2.437	5.957	2.738	4.006	4.529	4.371	4.794	4.979	3.223	4.237	4.607	3.961	4.177	3.154	4.143	3.243	2.514	6.169	3.639	4.363	3.757	3.432	4.767	3.822	2.282	2.772	3.535	5.722	1.989	4.229	3.729	4.752	2.385	4.644	1.837	8.492	5.072	3.66	2.076	4.831	5.355	3.213	4.917	5.714	5.655	5.786	2.308	4.773	5.053	5.522	4.752	2.834	4.332	5.093	2.761	3.824	2.669	3.159	4.478	4.884	4.11	3.765	4.218	3.552	2.643	4.839	4.371	DarkCorner	DarkCorner	43775	pos	DarkCorner		
DarkCorner	2.421	4.115	1.749	4.403	2.348	3.389	2.53	2.905	4.529	4.407	3.755	4.384	3.654	2.701	3.286	4.377	4.541	4.867	4.092	4.525	1.97	4.419	4.93	4.21	4.097	4.117	4.079	3.609	2.672	3.761	3.143	5.808	4.527	3.475	3.231	5.267	3.257	2.712	3.407	5.382	3.433	4	2.076	4.035	4.548	3.363	5.2	2.913	5.655	3.113	4.067	4.464	3.8	3.87	4.013	4.325	4.987	5.17	4.102	4.038	3.129	2.331	3.711	4.686	4.898	2.723	4.765	4.139	4.524	4.536	3.945	DarkCorner	DarkCorner	43605	pos	DarkCorner		
DarkCorner	4.124	4.662	3.508	2.154	3.54	5.127	2.417	5.203	5.826	5.173	5.079	4.57	3.223	3.615	3.286	4.218	2.391	2.558	4.742	4.601	4.561	4.556	4.899	5.36	2.895	4.93	4.136	4.432	2.672	3.642	1.942	4.808	2.315	5.629	3.591	5.574	3.257	5.761	2.722	3.982	3	4.67	3.775	3.121	4.699	4.695	5.316	2.913	5.432	3.929	4.485	3.935	1.581	4.537	4.5	5.084	4.799	4.722	4.222	3.98	4.772	1.964	4.602	4.636	3.081	2.245	5.119	3.977	4.895	5.211	4.371	DarkCorner	DarkCorner	43435	pos	DarkCorner		
DarkCorner	3.696	4.115	4.362	1.499	2.437	4.822	2.954	5.097	4.804	5.112	2.537	4.424	3.223	4.237	3.596	3.772	2.227	5.078	1.801	4.525	3.324	5.344	4.792	5.091	4.991	4.894	2.995	2.361	4.154	5.552	4.388	5.92	2.453	4.976	4.324	3.246	4.986	5.419	4.348	4.4	3.433	5.059	3.045	4.584	5.641	2.515	5.619	4.379	3.341	4.082	3.691	3.234	2.324	2.88	3.055	4.659	5.832	2.937	4.866	3.824	4.213	3.667	5.228	4.686	3.081	4.271	5.045	3.977	4.186	4.839	4.731	DarkCorner	DarkCorner	43265	pos	DarkCorner		
DarkCorner	2.571	3.973	2.715	1.551	1.922	4.196	2.252	4.674	4.529	4.981	2.537	5.123	3.223	3.096	3.596	2.029	1.571	2.245	3.683	2.495	2.639	6.031	5.375	4.997	5.233	4.499	4.536	2.361	4.605	4.502	4.185	7.005	3.748	5.297	2.724	4.423	3.574	5.158	2.817	1.903	4.455	4.845	4.835	4.989	2.926	3.654	4.443	4.958	5.334	5.293	2.512	4.984	4.868	4.241	2.123	4.114	4.557	3.184	3.962	3.824	3.707	2.209	4.844	4.718	4.217	4.098	4.915	4.283	3.684	4.426	4.806	DarkCorner	DarkCorner	43095	pos	DarkCorner		
DarkCorner	2.499	4.047	4.362	1.816	1.922	5.306	2.381	5.846	6.002	3.566	3.573	4.424	4.277	4.697	4.432	1.729	1.987	4.282	2.924	4.283	3.19	5.519	3.884	3.484	5.112	4.553	4.211	4.351	4.742	3.377	2.451	6.088	2.222	4.976	4.128	5.063	4.255	4.716	2.086	2.341	4.657	3.452	3.245	4.956	4.376	3.767	3.835	4.6	4.75	4.082	3.898	4.289	2.324	5.138	4.931	4.856	5.782	5.17	4.778	4.896	2.296	2.895	5.013	4.842	4.898	3.445	4.868	4.73	4.186	4.653	4.968	DarkCorner	DarkCorner	42925	pos	DarkCorner		
DarkCorner	2.063	5.153	1.843	4.098	1.922	5.471	2.597	5.011	5.676	3.954	4.96	4.346	3.223	4.461	3.857	3.384	4.071	3.76	2.483	4.561	4.561	5.166	5.02	4.877	5.146	3.558	2.421	4.782	4.044	2.772	1.942	5.862	4.307	3.475	5.265	4.342	2.439	2.372	4.657	4.497	4.268	2.56	4.155	5.437	5.704	3.213	5.316	5.148	5.334	3.714	3.41	4.171	4.941	4.428	2.386	4.114	4.987	4.913	5.123	4.612	4.072	3.159	4.936	5.253	4.217	2.439	3.891	3.788	3.684	4.309	4.371	DarkCorner	DarkCorner	42755	pos	DarkCorner		
DarkCorner	1.571	5.101	3.956	4.263	2.125	5.386	2.954	4.625	5.583	3.566	3.909	5.06	4.711	5.31	3.286	2.272	4.582	3.669	2.332	2.41	4.767	4.728	5.187	4.707	5.262	2.585	4.136	3.027	4.044	3.031	4.662	5.449	1.78	4.229	5.125	5.2	3.574	4.983	3.799	2.431	4.819	2.741	3.558	4.396	5.25	4.542	5.132	3.305	4.177	4.959	2.42	4.171	3.992	5.461	2.386	4.813	5.931	3.99	4.419	3.938	4.213	4.424	4.602	4.636	5.123	3.026	4.703	4.283	4.524	4.536	3.812	DarkCorner	DarkCorner	42585	pos	DarkCorner		
A_24_P930415	4.363	5.408	4.362	4.929	3.777	5.306	3.276	5.658	5.551	3.566	3.755	5.06	4.711	5.181	4.075	5.425	5.689	4.825	1.705	2.259	2.737	5.519	4.899	4.49	5.955	3.189	5.295	2.806	4.956	5.168	4.185	6.353	5.335	5.712	5.882	5.319	3.257	5.321	2.48	6.231	5.579	4.451	4.074	5.463	6.043	4.053	5.367	4.099	4.35	5.058	3.41	4.683	4.583	5.956	4.626	5.333	5.166	5.402	5.486	4.374	3.919	4.424	5.159	4.636	5.123	4.974	5.18	5.022	4.632	5.249	4.287	NM_001012508	A_24_P930415	42415	FALSE	SPRN	ref|NM_001012508|gb|AK123191|gb|BC040198	"Homo sapiens shadow of prion protein homolog (zebrafish) (SPRN), mRNA [NM_001012508]"
A_24_P944336	4.295	3.893	4.598	4.179	2.22	5.471	2.252	5.722	5.152	3.566	5.55	4.424	3.223	4.697	4.271	3.924	4.879	4.023	3.764	4.418	5.356	5.296	5.106	4.254	5.759	3.189	4.941	4.351	2.51	4.445	5.344	6.414	4.89	4.847	2.724	4.483	3.857	3.246	2.613	5.382	5.489	4	3.982	3.121	6.942	4.127	5.2	4.221	4.569	4.63	1.878	3.234	5.053	2.558	4.392	4.659	5.108	5.402	4.539	4.135	4.072	4.24	4.844	4.762	5.221	4.497	4.703	4.5	4.305	3.485	4.371	ENST00000371827	A_24_P944336	42245	FALSE	ELAVL4	ens|ENST00000371827|ens|ENST00000396174|ens|ENST00000396173|ens|ENST00000396176	"ELAV (embryonic lethal, abnormal vision, Drosophila)-like 4 (Hu antigen D) [Source:HGNC Symbol;Acc:3315] [ENST00000371827]"
A_24_P716249	5.499	5.262	3.508	5.689	2.125	6.655	3.964	6.836	4.529	4.371	3.966	4.866	5.661	5.835	4.432	4.836	5.136	4.906	4.981	3.243	5.191	4.556	5.908	6.095	6.911	4.192	5.235	5.84	5.505	4.387	5.84	5.948	2.519	5.545	4.494	5.412	5.671	4.206	2.722	6.287	6.596	5.277	2.546	3.023	5.286	5.77	4.553	5.293	4.882	5.425	2.657	5.947	5.104	3.87	5.006	5.262	5.401	5.17	5.123	4.135	5.223	5.168	5.092	4.636	3.081	4.8	2.214	4.73	4.957	3.72	5.161		A_24_P716249	42075	FALSE			
A_23_P205159	6.766	4.809	6.911	6.53	2.125	7.527	2.417	6.514	5.082	4.312	6.672	6.487	6.846	8.247	4.938	7.055	7.221	6.332	4.515	6.733	7.044	6.209	7.334	7.556	6.131	6.433	5.743	7.239	6.782	9.619	7.578	7.066	6.857	5.256	7.118	6.105	6.48	6.571	5.975	5.801	6.302	6.204	6.861	7.716	5.516	6.804	6.787	6.996	6.817	7.084	7.476	6.016	7.808	6.438	7.93	7.693	7.49	7.341	6.632	7.073	7.924	6.694	7.376	6.801	7.26	9.103	7.141	7.793	7.092	7.979	7.626	NM_005358	A_23_P205159	41905	FALSE	LMO7	ref|NM_005358|ref|NM_015842|ens|ENST00000465261|ens|ENST00000341547	"Homo sapiens LIM domain 7 (LMO7), transcript variant 1, mRNA [NM_005358]"
A_23_P214464	5.213	3.742	6.449	5.472	8.35	4.937	6.596	3.548	4.529	7.339	5.842	5.535	9.46	5.543	6.111	5.336	5.689	5.807	5.385	4.312	5.563	6.269	5.805	6.395	5.785	5.595	6.337	6.111	6.672	5.699	5.316	5.692	4.058	5.712	6.067	5.147	5.931	5.723	5.061	3.863	5.392	5.926	3.982	5.463	5.793	4.053	6.417	5.193	4.492	6.225	5.633	5.118	5.818	10.472	6.722	6.238	5.885	7.574	6.197	7.831	5.698	5.541	5.805	4.636	5.017	5.072	5.907	4.97	5.527	5.733	5.436	NM_001760	A_23_P214464	41735	FALSE	CCND3	ref|NM_001760|ens|ENST00000372991|gb|AK315421|gb|CR542246	"Homo sapiens cyclin D3 (CCND3), transcript variant 2, mRNA [NM_001760]"
A_23_P28139	4.794	6.531	4.183	3.532	5.478	6.697	7.312	4.168	6.195	7.512	5.262	5.943	7.689	7.815	7.696	4.258	4.729	2.758	2.747	6.451	4.373	7.333	5.671	5.249	5.513	5.96	6.41	5.782	5.06	4.716	4.781	5.862	5.245	5.545	4.324	6.589	5.083	3.023	6.411	3.704	4.952	2.56	7.016	5.526	6.493	2.451	4.443	4.874	4.264	6.436	4.608	6.094	4.265	5.628	5.208	4.813	3.133	5.656	4.222	8.326	4.439	4.696	5.159	8.248	5.511	4.728	4.41	5.226	5.204	5.86	4.065	NM_002980	A_23_P28139	41565	FALSE	SCTR	ref|NM_002980|ens|ENST00000485440|ens|ENST00000019103|gb|AK314638	"Homo sapiens secretin receptor (SCTR), mRNA [NM_002980]"
A_32_P65303	6.334	6.296	6.836	6.441	3.777	5.797	2.252	5.249	5.639	4.862	6.29	5.595	6.563	5.428	5.195	6.014	4.443	6.353	2.747	4.493	6.098	5.877	6.513	6.537	5.903	6.462	5.694	5.902	5.999	6.272	5.858	5.779	5.781	6.003	6.478	5.649	5.82	7.543	6.455	5.319	5.184	6.611	6.275	5.942	5.615	6.496	5.874	6.54	6.015	5.356	7.442	7.042	6.49	6.983	6.226	6.511	3.133	5.775	5.349	6.218	5.714	6.599	6.119	6.651	3.081	7.221	6.279	5.911	6.65	6.881	6.534		A_32_P65303	41395	FALSE			
A_24_P154948	8.416	8.694	8.771	7.437	8.192	8.962	5.61	6.175	7.559	4.804	7.982	7.697	6.917	7.995	6.717	8.118	8.536	7.813	8.173	7.579	8.597	7.05	8.592	8.749	8.025	7.718	7.585	8.934	8.234	8.191	9.127	8.534	7.175	9.598	8.568	7.583	6.905	7.402	6.963	7.91	7.662	7.343	6.628	7.516	9.216	7.354	7.424	6.937	7.401	9.491	7.222	7.486	8.185	7.759	8.435	7.472	7.909	8.932	7.8	7.972	8.323	8.158	8.362	7.466	7.451	8.892	8.902	8.343	8.072	7.959	8.085	NM_002047	A_24_P154948	41225	FALSE	GARS	ref|NM_002047|ens|ENST00000470392|ens|ENST00000389266|gb|AB528358	"Homo sapiens glycyl-tRNA synthetase (GARS), mRNA [NM_002047]"
A_24_P157053	7.536	7.398	7.232	7.831	6.798	7.695	4.969	8.112	7.285	5.375	7.505	7.589	5.28	7.931	5.514	7.231	7.353	7.807	7.007	4.448	7.693	7.824	8.616	7.713	6.841	7.568	7.44	7.582	7.816	7.523	7.891	7.596	7.112	7.821	7.201	7.294	8.13	7.424	6.527	8.481	8.798	8.642	7.091	9.329	8.318	7.614	7.968	7.005	7.856	7.375	7.945	6.929	8.448	8.418	9.176	8.451	8.41	9.18	7.955	6.863	8.277	7.694	7.043	6.771	7.32	7.918	7.949	7.626	7.824	7.805	7.194	ENST00000310823	A_24_P157053	41055	FALSE	ADAM17	ens|ENST00000310823	ADAM metallopeptidase domain 17 [Source:HGNC Symbol;Acc:195] [ENST00000310823]
A_23_P42514	11.896	11.711	12.369	12.211	10.98	12.406	10.635	12.217	11.9	10.195	12.386	12.297	11.047	11.294	10.612	12.266	12.077	12.972	12.276	11.99	12.165	13.717	13.034	11.57	11.739	12.484	11.856	11.459	12.636	12.587	12.188	11.911	12.119	11.622	11.647	11.988	11.418	11.472	10.955	10.235	11.124	12.239	10.757	12.405	12.664	12.378	11.778	11.935	11.93	12.214	11.79	12.392	12.464	12.032	12.33	12.045	10.953	11.29	11.851	11.696	11.521	12.686	11.935	11.091	11.138	12.635	11.796	11.867	12.411	11.937	11.511	NM_030939	A_23_P42514	40885	FALSE	C6orf62	ref|NM_030939|ens|ENST00000378119|gb|AB075502|gb|BC047866	"Homo sapiens chromosome 6 open reading frame 62 (C6orf62), mRNA [NM_030939]"
A_23_P73345	5.99	6.763	6.041	5.71	7.354	6.281	7.653	5.427	7.883	8.429	5.262	5.646	7.733	5.927	8.875	5.597	5.943	5.078	6.348	6.479	5.563	9.41	7.641	6.752	7.423	7.63	7.758	5.99	7.137	8.466	6.171	6.15	5.633	6.257	6.229	4.986	5.952	4.101	6.575	4.807	5.392	5.793	6.869	5.942	4.74	5.504	5.994	6.106	4.944	5.058	5.689	5.466	6.545	6.196	4.291	5.549	6.395	5.01	6.197	8.42	5.253	5.379	7.178	8.936	6.18	6.463	2.392	5.984	5.778	5.973	5.494	NM_198159	A_23_P73345	40715	FALSE	MITF	ref|NM_198159|ref|NM_001184968|ref|NM_001184967|ref|NM_006722	"Homo sapiens microphthalmia-associated transcription factor (MITF), transcript variant 1, mRNA [NM_198159]"
A_24_P289636	8.409	9.231	8.31	9.041	6.839	7.896	5.551	9.072	8.167	6.193	8.696	8.311	5.03	4.893	5.884	6.826	8.668	6.585	8.378	6.639	8.512	5.19	8.675	7.164	7.823	7.935	8.909	9.134	8.033	7.523	6.678	6.787	6.566	9.49	7.05	7.399	6.887	6.279	5.723	5.93	6.302	6.422	5.699	7.572	7.036	10.357	6.748	6.53	6.84	7.472	5.842	7.119	7.131	6.072	6.868	5.892	5.108	6.308	7.571	6.275	7.676	8.525	6.636	6.819	7.23	6.839	8.124	6.581	7.162	6.69	7.189	AK098314	A_24_P289636	40545	FALSE		gb|AK098314|gb|AK125370	"Homo sapiens cDNA FLJ40995 fis, clone UTERU2015830. [AK098314]"
A_32_P186474	6.874	8.628	9.09	6.992	7.703	8.326	2.252	6.589	6.86	6.469	7.471	8.167	6.691	8.483	5.617	9.355	8.644	9.483	7.365	8.326	7.855	8.751	9.61	6.815	6.264	6.934	7.33	8.286	8.33	8.612	8.346	7.406	6.912	8.938	7.192	6.039	6.714	8.616	5.883	7.066	8.34	8.472	6.499	8.772	8.487	8.104	7.894	7.904	8.134	9.574	6.84	8.918	8.778	8.927	7.938	7.778	7.935	8.161	8.375	7.419	8.697	8.086	7.615	6.421	7.084	8.111	9.499	6.516	9.004	8.394	7.273	NM_013277	A_32_P186474	40375	FALSE	RACGAP1	ref|NM_013277|ref|NM_001126103|ref|NM_001126104|ens|ENST00000312377	"Homo sapiens Rac GTPase activating protein 1 (RACGAP1), transcript variant 1, mRNA [NM_013277]"
A_32_P16489	7.74	7.61	7.849	8.087	6.444	8.044	2.252	8.2	7.637	6.933	7.785	8.239	6.317	7.909	4.607	7.419	6.958	7.831	7.554	6.368	7.601	8.126	8.033	7.644	7.81	7.913	7.473	7.506	7.983	7.569	7.777	6.877	5.726	8.3	7.578	7.249	7.018	7.506	6.411	7.204	7.105	7.368	6.407	7.326	7.617	7.922	6.867	3.62	7.679	7.48	6.932	8.089	7.332	6.704	6.681	6.894	6.106	6.688	6.099	6.565	7.487	8.125	7.516	6.683	7.345	7.775	7.445	7.331	7.601	7.466	7.758	NM_145644	A_32_P16489	40205	FALSE	MRPL35	ref|NM_145644|ens|ENST00000467840|ens|ENST00000254644|gb|AK314577	"Homo sapiens mitochondrial ribosomal protein L35 (MRPL35), nuclear gene encoding mitochondrial protein, transcript variant 2, mRNA [NM_145644]"
A_23_P313568	8.122	8.222	8.266	7.534	2.535	7.991	5.984	7.298	8.042	6.987	7.798	7.33	4.487	6.957	4.938	8.524	8.671	8.116	7.583	7.272	7.983	6.007	7.708	6.88	7.43	7.475	7.556	8.021	8.116	6.311	7.401	3.196	6.654	7.469	7.542	7.899	7.257	8.71	6.084	6.676	7.053	7.866	6.665	6.66	7.243	8.209	7.356	6.783	7.135	7.732	7.677	8.249	7.705	7.213	7.774	7.561	7.324	6.769	7.27	7.946	7.298	8.021	7.435	7.591	7.654	8.154	7.942	8.129	8.835	8.587	8.453	NM_181659	A_23_P313568	40035	FALSE	NCOA3	ref|NM_181659|ref|NM_001174087|ref|NM_006534|ref|NM_001174088	"Homo sapiens nuclear receptor coactivator 3 (NCOA3), transcript variant 1, mRNA [NM_181659]"
A_24_P456452	6.901	6.463	6.68	7.545	3.269	7.673	2.252	6.916	6.796	7.033	7.435	7.652	5.887	6.01	3.286	5.759	5.246	6.448	5.272	5.822	6.805	3.866	6.878	5.873	7.556	7.516	6.946	7.21	6.472	6.201	6.87	4.523	5.781	6.904	6.178	7.923	6.251	6.441	5.723	6.287	6.762	6.299	6.063	7.904	7.647	7.088	6.29	5.293	4.669	6.336	7.175	6.431	6.942	6.867	6.743	7.038	5.733	6.069	4.961	6.661	6.857	7.44	6.514	7.08	6.007	8.313	7.002	6.743	7.02	6.833	7.237	AK074562	A_24_P456452	39865	FALSE		gb|AK074562	"Homo sapiens cDNA FLJ90081 fis, clone HEMBA1004952. [AK074562]"
A_23_P116999	7.656	8.011	7.849	8.321	7.327	7.823	6.788	8.192	6.984	6.659	8.071	7.967	6.768	7.657	6.866	8.745	8.352	9.169	8.073	8.009	7.724	5.037	7.685	8.076	8.28	8.277	8.592	9.413	8.285	7.834	8.515	8.121	6.971	7.661	7.029	8.204	7.686	7.857	7.188	7.75	7.399	7.521	7.167	7.503	8.43	8.091	8.31	6.434	8.209	9.125	7.379	8.266	7.882	7.838	7.18	7.964	7.409	7.622	8.033	7.718	8.136	8.305	8.425	7.564	7.524	8.824	9.014	8.639	8.966	8.959	8.396	NM_016301	A_23_P116999	39695	FALSE	GPN3	ref|NM_016301|ref|NM_001164372|ref|NM_001164373|ens|ENST00000228827	"Homo sapiens GPN-loop GTPase 3 (GPN3), transcript variant 1, mRNA [NM_016301]"
A_23_P395705	4.555	4.115	4.99	5.382	1.922	6.161	2.417	2.905	4.775	4.371	5.996	5.851	4.018	4.893	3.286	5.497	3.452	4.529	4.819	2.899	4.043	5.586	4.962	1.418	6.944	6.705	6.004	5.527	5.528	5.99	6.225	5.394	4.444	4.847	5.044	5.526	5.244	5.267	4.815	5.027	6.396	5.5	3.388	5.704	7.205	6.08	5.619	4.829	5.988	5.786	6.017	5.425	6.095	5.266	5.924	6.852	5.782	5.837	5.123	6.373	5.57	5.379	6.059	6.598	3.081	6.302	5.51	5.656	4.747	5.86	5.949		A_23_P395705	39525	FALSE			
A_23_P123413	4.363	4.307	3.843	4.706	1.922	5.028	2.252	4.323	6.002	4.981	5.602	2.993	3.223	4.461	4.788	3.275	2.109	4.336	4.601	3.243	2.737	1.94	5.629	2.954	5.772	5.248	5.743	5.087	5.581	4.261	5.252	5.394	2.315	3.475	2.724	3.246	5.319	4.983	2.722	4.305	5.489	4.845	3.982	5.172	4.41	3.767	2.639	4.099	5.988	5.058	5.743	5.118	5.236	4.996	5.59	6.115	4.398	6.154	3.64	4.896	1.723	5.076	4.936	5.222	5.724	4.497	5.212	5.428	4.747	5.211	5.902	NM_014729	A_23_P123413	39355	FALSE	TOX	ref|NM_014729|ens|ENST00000361421|ens|ENST00000456290|gb|AK302331	"Homo sapiens thymocyte selection-associated high mobility group box (TOX), mRNA [NM_014729]"
A_32_P91902	8.584	8.547	8.362	8.343	7.568	8.626	5.984	8.273	8.657	7.794	8.474	8.096	7.605	8.649	7.373	8.577	8.724	8.277	7.422	7.726	8.929	7.113	8.753	7.654	8.975	9.045	8.931	8.122	8.798	8.335	9.658	9.057	7.782	8.42	8.64	8.67	9.028	7.946	7.948	9.427	9.474	8.144	7.851	9.239	8.617	8.923	8.637	7.87	8.327	8.361	8.167	9.161	8.466	8.392	9.533	8.676	7.928	8.76	8.529	8.497	8.37	8.512	8.412	8.114	8.21	8.406	8.697	8.377	9.129	8.677	9.583	NM_030927	A_32_P91902	39185	FALSE	TSPAN14	ref|NM_030927|ref|NM_001128309|ens|ENST00000429989|ens|ENST00000372164	"Homo sapiens tetraspanin 14 (TSPAN14), transcript variant 1, mRNA [NM_030927]"
A_23_P408376	8.492	6.132	7.629	7.613	2.22	8.063	5.342	8.009	7.86	6.469	7.421	8.193	6.808	9.236	5.301	7.942	8.292	6.931	7.985	6.778	7.393	8.917	8.911	9.068	11.005	10.071	9.916	7.641	8.888	6.369	5.582	8.918	8.057	7.32	9.111	7.895	9.734	7.911	7.483	10.802	9.68	9.988	8.7	8.878	8.18	6.933	8.529	7.616	8.112	8.091	9.039	6.726	8.283	7.838	7.502	9.158	6.855	6.951	8.069	7.497	7.382	7.326	7.278	6.286	6.86	8.983	7.41	8.326	7.869	7.76	8.038	NM_025015	A_23_P408376	39015	FALSE	HSPA12A	ref|NM_025015|ens|ENST00000369209|gb|AB007877|gb|BC041412	"Homo sapiens heat shock 70kDa protein 12A (HSPA12A), mRNA [NM_025015]"
A_23_P386364	5.967	3.742	5.525	5.768	4.651	5.877	4.486	5.183	4.529	6.265	5.753	6.131	4.277	5.745	5.195	4.404	5.541	5.86	3.284	3.243	5.535	4.809	5.727	6.22	5.513	5.496	5.204	5.818	5.676	6.083	5.453	3.196	5.292	5.098	5.089	5.815	4.471	4.009	4.523	8.872	5.072	3.66	3.045	6.055	5.516	6.44	6.372	5.384	6.235	4.63	6.569	5.994	5.818	4.241	6.267	5.369	5.232	5.985	6.291	5.957	5.658	6.156	6.718	6.131	5.724	6.532	5.834	7.087	5.589	5.911	5.685	NM_144657	A_23_P386364	38845	FALSE	HDX	ref|NM_144657|ref|NM_001177479|ref|NM_001177478|ens|ENST00000373177	"Homo sapiens highly divergent homeobox (HDX), transcript variant 2, mRNA [NM_144657]"
A_23_P500206	6.914	7.999	6.423	7.597	5.783	7.917	5.27	7.967	7.471	4.981	7.08	7.187	7.142	7.684	6.44	7.238	6.167	8.783	7.156	7.897	7.073	9.704	8.972	9.167	9.119	8.717	9.35	8.445	8.536	8.581	8.426	7.611	5.839	7.67	7.457	7.17	6.523	7.233	5.975	8.276	7.745	6.367	6.619	6.955	4.588	7.439	7.157	6.592	7.039	5.548	6.861	7.804	7.469	8.495	7.732	8.359	6.017	7.183	7.223	8.226	7.158	8.289	7.584	6.533	6.32	6.061	7.362	6.213	7.324	6.906	7.606	NM_153483	A_23_P500206	38675	FALSE	IL17RE	ref|NM_153483|ref|NM_001193380|ref|NM_153480|ens|ENST00000448654	"Homo sapiens interleukin 17 receptor E (IL17RE), transcript variant 5, mRNA [NM_153483]"
A_24_P196665	4.034	6.816	6.041	5.883	2.22	3.881	2.252	5.249	4.529	8.522	3.22	5.774	3.223	3.958	3.286	6.769	8.272	1.358	2.332	2.848	2.346	5.695	7.341	5.143	4.726	3.979	5.374	4.902	4.987	2.092	4.723	4.907	1.78	4.976	2.724	5.108	5.123	6.999	1.214	5.592	4.455	3.452	2.076	2.227	4.294	4.814	4.348	6.189	4.75	6.938	5.66	6.151	5.717	5.335	6.507	5.79	3.133	5.89	4.866	3.824	4.213	4.988	3.171	4.636	6.371	5.433	4.703	4.619	7.155	5.085	3.812	NM_021955	A_24_P196665	38505	FALSE	GNGT1	ref|NM_021955|ens|ENST00000429473|ens|ENST00000248572|gb|AF493869	"Homo sapiens guanine nucleotide binding protein (G protein), gamma transducing activity polypeptide 1 (GNGT1), mRNA [NM_021955]"
A_23_P89621	7.016	7.547	6.971	6.589	7.217	8.708	9.263	6.651	6.923	8.327	6.587	6.497	7.567	8.566	7.971	6.412	6.53	6.29	6.459	7.427	5.815	7.643	6.789	6.894	5.89	6.178	5.454	6.781	7.098	6.342	6.312	7.509	5.453	6.111	7.259	6.039	6.129	8.482	6.555	4.959	5.291	6.55	9.716	5.894	4.825	7.13	7.89	5.92	7.594	7.562	6.774	8.046	6.377	7.48	7.607	7.14	5.832	7.127	7.756	7.102	6.083	6.998	5.282	6.373	5.449	6.648	6.941	6.951	7.793	7.076	6.525	NM_003655	A_23_P89621	38335	FALSE	CBX4	ref|NM_003655|ens|ENST00000343048|ens|ENST00000269397|gb|U94344	"Homo sapiens chromobox homolog 4 (CBX4), mRNA [NM_003655]"
A_24_P376070	6.989	5.052	5.462	5.865	2.437	6.907	2.252	7.465	6.223	5.375	5.295	6.439	4.886	5.543	3.286	3.85	4.113	4.906	2.585	5.181	5.356	6.624	5.869	4.825	7.423	7.198	6.98	5.621	6.312	2.044	5.951	5.663	3.604	6.354	4.049	6.432	6.941	6.005	7.633	6.585	6.52	6.136	6.928	6.095	4.246	4.873	6.268	3.945	5.432	4.766	6.098	4.289	6.032	5.918	5.371	6.529	6.57	4.255	6.064	6.137	5.932	6.201	5.639	6.273	6.162	6.962	5.728	6.133	5.527	5.845	5.977	AF463496	A_24_P376070	38165	FALSE	LOC445341	gb|AF463496|tc|NP590049	"Homo sapiens NIK-associated protein mRNA, complete cds. [AF463496]"
A_32_P168194	6.363	5.052	5.547	5.966	5.69	6.781	4.585	4.674	5.942	9.518	5.795	5.567	5.03	6.604	5.884	4.342	4.443	5.558	3.683	5.822	4.281	5.651	5.462	5.538	5.667	5.708	6.13	6.368	5.447	5.348	5.759	6.414	7.865	5.379	6.706	5.815	4.888	5.723	5.354	4.103	5.072	5.059	5.143	4.907	4.337	5.647	5.571	5.353	5.062	5.743	5.435	6.033	5.511	5.266	5.327	6.143	6.622	6.028	5.349	5.752	5.683	5.996	5.39	5.679	5.821	6.522	5.433	5.765	5.369	5.828	5.621		A_32_P168194	37995	FALSE			
A_23_P250506	10.761	11.338	11.312	10.761	10.704	10.698	9.948	10.758	10.589	9.634	11.026	10.851	10.402	11.25	10.523	10.81	11.065	10.547	10.978	10.589	10.659	11.276	12.284	10.582	10.813	10.506	11.05	10.435	11.111	11.229	11.741	11.649	10.17	10.747	11.326	10.841	10.655	11.693	11	9.777	9.458	10.645	10.476	10.569	10.496	10.269	12.073	10.812	11.382	11.45	10.288	10.32	10.287	12.828	11.269	11.049	11.059	10.699	12.088	7.461	10.99	11.255	11.971	4.636	11.074	10.921	11.687	12.092	11.142	11.329	11.952	NM_018973	A_23_P250506	37825	FALSE	DPM3	ref|NM_018973|ref|NM_153741|ens|ENST00000368399|ens|ENST00000341298	"Homo sapiens dolichyl-phosphate mannosyltransferase polypeptide 3 (DPM3), transcript variant 1, mRNA [NM_018973]"
A_24_P921086	6.961	7.192	5.75	7.703	4.811	5.719	7.809	6.138	8.229	6.193	7.407	7.671	7.418	5.047	6.503	6.085	6.008	7.452	6.013	6.68	6.001	4.707	5.691	8.037	6.348	5.496	6.027	6.16	6.773	5.439	5.559	8.551	3.748	4.464	7.235	5.292	1.519	5.723	6.425	8.171	6.596	5.613	5.945	4.303	4.648	6.102	7.848	5.293	4.35	5.356	5.789	5.712	5.695	5.335	7.17	5.004	4.799	5.402	8.193	8.307	5.57	6.305	7.94	9.44	5.625	6.522	5.897	6.335	6.582	6.042	5.913	NM_001143962	A_24_P921086	37655	FALSE	CAPN8	ref|NM_001143962|ens|ENST00000366873|ens|ENST00000419193|ens|ENST00000366872	"Homo sapiens calpain 8 (CAPN8), mRNA [NM_001143962]"
A_23_P45108	9.491	8.813	9.204	9.446	8.178	9.229	8.426	9.382	9.274	3.901	9.048	9.471	8.119	8.901	7.766	9.076	8.859	8.786	8.817	8.37	8.903	8.226	7.995	9.227	9.669	9.454	9.167	9.296	9.496	8.881	8.854	8.819	9.078	8.789	9.226	8.803	9.068	9.616	8.831	7.969	8.163	9.025	9.175	9.254	9.662	8.36	9.702	8.109	9.715	9.639	9.423	8.339	9.364	8.725	9.7	9.427	9.246	8.928	9.415	8.537	8.564	9.643	9.527	8.981	9.369	10.279	9.431	9.685	10.292	10.213	9.765	NM_017730	A_23_P45108	37485	FALSE	QRICH1	ref|NM_017730|ref|NM_198880|ens|ENST00000357496|ens|ENST00000498392	"Homo sapiens glutamine-rich 1 (QRICH1), transcript variant 1, mRNA [NM_017730]"
A_24_P269624	5.891	5.408	4.768	6.358	5.369	6.026	2.252	5.707	4.529	5.31	5.262	6.257	5.389	5.745	3.286	4.123	5.615	5.466	3.903	2.259	4.518	5.901	5.784	5.433	6.453	5.31	5.431	6.93	5.656	5.005	5.225	6.414	1.883	6.8	5.427	5.841	5.796	5.267	5.556	5.866	2.66	5.5	6.139	4.831	6.669	4.127	5.846	2.913	5.655	5.293	5.689	5.51	5.887	5.998	5.899	6.511	5.782	5.89	6.632	5.554	5.498	5.658	6.16	6.577	4.963	8.02	6.451	6.305	6.901	5.973	5.977	ENST00000381854	A_24_P269624	37315	FALSE	CDC37L1	ens|ENST00000381854	cell division cycle 37 homolog (S. cerevisiae)-like 1 [Source:HGNC Symbol;Acc:17179] [ENST00000381854]
A_23_P40821	6.403	6.217	6.51	6.561	5.264	6.655	3.852	6.084	4.529	4.804	6.748	7.021	6.146	6.24	5.195	6.689	5.943	7.065	5.874	2.979	5.963	5.274	6.661	6.292	6.892	6.839	5.431	7.597	7.044	7.113	7.194	6.088	5.529	5.098	6.671	7.465	6.286	6.752	6.436	5.592	6.086	6.245	6.419	6.66	7.433	7.007	6.653	6.172	7.217	7.435	6.872	8.527	6.852	6.196	6.363	7.088	6.937	6.649	6.318	7.003	6.73	7.068	7.435	7.134	7.432	8.477	7.505	7.871	7.886	7.502	7.476	NM_032383	A_23_P40821	37145	FALSE	HPS3	ref|NM_032383|ens|ENST00000460822|gb|FU984651|gb|AK291631	"Homo sapiens Hermansky-Pudlak syndrome 3 (HPS3), mRNA [NM_032383]"
A_23_P348524	5.441	5.861	6.211	4.098	2.711	6.697	2.417	4.092	5.767	5.519	5.795	5.352	4.886	8.901	4.607	6.565	6.806	4.657	4.205	4.353	6.133	5.695	5.749	5.99	5.025	5.595	6.027	5.597	5.637	5.699	5.582	6.713	2.4	5.758	5.741	5.526	5.205	7.244	5.429	4.807	5.489	5.793	5.261	5.989	5.386	5.169	6.21	2.913	7.065	5.14	4.745	6.526	5.434	4.92	5.208	3.95	5.885	5.604	5.609	5.59	5.353	5.609	6.577	5.72	4.831	6.005	6.462	9.484	5.589	6.654	5.857	NM_001007125	A_23_P348524	36975	FALSE	C20orf201	ref|NM_001007125|ens|ENST00000308906|gb|BC036837|ens|ENST00000302096	"Homo sapiens chromosome 20 open reading frame 201 (C20orf201), mRNA [NM_001007125]"
A_32_P35452	5.913	6.217	6.51	6.368	5.478	6.697	2.484	4.713	6.109	5.445	6.403	7.315	5.887	8.37	3.286	7.286	5.22	5.227	6.129	4.026	4.813	7.08	5.869	6.927	5.075	6.363	6.194	6.745	5.937	6.083	6.157	6	5.292	6.865	6.159	6.525	6.702	6.208	6.695	6.585	8.262	6.625	6.602	6.446	6.727	7.805	6.893	6.853	7.191	7.549	6.526	6.114	6.557	6.226	7.621	6.369	5.832	5.17	7.602	6.391	6.06	6.233	7.12	5.185	6.516	6.8	6.874	6.73	6.988	6.166	6.801		A_32_P35452	36805	FALSE			
A_32_P108254	8.662	8.95	8.987	8.444	7.594	9.279	6.965	8.801	9.613	8.709	9.802	8.75	6.646	9.492	8.906	7.579	9.066	7.342	8.486	8.525	10.467	9.891	8.435	9.582	9.836	10.686	10.064	9.64	9.65	8.254	11.077	9.018	8.216	9.327	10.133	10.35	10.116	8.286	11.525	9.59	9.641	9.127	9.994	9.096	11.207	8.537	7.586	7.527	9.101	8.779	10.004	7.732	9.876	8.469	8.749	10.047	10.29	8.173	8.019	8.958	9.954	8.274	7.507	9.411	8.862	10.411	9.207	8.879	8.583	8.974	9.724	NM_017565	A_32_P108254	36635	FALSE	FAM20A	ref|NM_017565|ref|NR_027751|ens|ENST00000226094|ens|ENST00000375556	"Homo sapiens family with sequence similarity 20, member A (FAM20A), transcript variant 1, mRNA [NM_017565]"
A_23_P213754	10.446	10.275	10.117	10.764	9.175	9.595	9.49	10.621	10.117	7.822	10.63	10.348	9.353	10.229	9.518	10.615	10.566	10.965	11.382	9.624	10.332	8.764	10.188	10.147	10.736	11.018	10.802	11.127	10.773	10.275	9.928	10.821	10.136	10.109	10.597	10.838	10.639	11.273	10.22	9.006	9.474	10.841	10.779	10.09	10.418	8.999	10.78	8.978	10.627	10.936	10.464	10.441	10.745	9.988	9.487	10.602	10.147	10.123	10.548	9.361	9.793	10.744	11.264	10.376	10.178	11.675	10.882	11.415	12.019	10.867	10.906	NM_001033112	A_23_P213754	36465	FALSE	PAIP2	ref|NM_001033112|ref|NM_016480|ens|ENST00000265192|ens|ENST00000394795	"Homo sapiens poly(A) binding protein interacting protein 2 (PAIP2), transcript variant 1, mRNA [NM_001033112]"
A_24_P416411	7.248	6.558	7.305	8.12	6.331	6.697	5.807	7.165	7.367	4.028	7.829	7.941	7.467	7.513	3.286	7.918	8.447	8.116	7.246	6.196	7.025	6.696	6.497	7.622	7.388	7.857	7.781	7.476	7.223	6.68	7.021	8.63	7.586	7.737	7.475	7.367	8.015	8.118	7.267	8.213	8.643	7.773	7.336	7.599	7.79	7.986	8.847	7.005	7.54	7.993	8.53	7.413	8.076	7.655	7.478	8.172	7.409	7.158	7.998	6.715	7.382	7.337	8.504	8.279	6.815	8.459	8.203	8.345	8.967	8.183	8.484	NM_000286	A_24_P416411	36295	FALSE	PEX12	ref|NM_000286|ens|ENST00000225873|gb|U91521|gb|AB004546	"Homo sapiens peroxisomal biogenesis factor 12 (PEX12), mRNA [NM_000286]"
A_24_P169645	8.955	8.428	8.756	9.915	8.147	8.25	7.197	9.231	8.99	7.822	9.029	9.59	8.514	8.863	7.992	8.854	8.214	9.211	9.953	9.195	9.161	8.831	9.614	9.407	9.58	9.791	10.494	10.863	9.81	8.585	8.641	8.324	8.27	10.178	8.753	9.212	7.919	8.389	7.235	5.242	6.482	7.249	7.033	8.282	8.813	8.95	8.408	7.111	8.948	9.433	6.9	8.369	8.617	7.096	7.465	7.863	7.239	7.983	8.019	7.556	8.578	8.854	9.717	8.327	8.616	7.923	8.893	7.732	8.061	7.777	8.327		A_24_P169645	36125	FALSE			
A_23_P365119	6.722	6.132	6.79	6.572	4.932	8.749	5.678	6.782	6.054	6.335	6.761	6.361	5.573	7.127	5.708	7.134	9.635	7.714	7.007	5.977	10.319	5.922	6.365	6.292	5.398	5.097	5.82	6.872	5.728	6.527	7.171	5.92	4.141	4.704	6.005	4.966	6.375	7.343	7.063	2.615	4.455	6.704	7.128	5.405	6.116	6.166	6.867	4.912	5.804	6.418	6.14	7.028	5.956	7.304	6.651	6.195	4.646	7.679	7.769	6.013	7.625	6.998	6.288	6.873	7.524	7.619	6.532	6.782	6.852	7.609	6.544	ENST00000324808	A_23_P365119	35955	FALSE		ens|ENST00000324808|gb|AK074334|ens|ENST00000419322|ens|ENST00000392346	coiled-coil domain containing 57 [Source:HGNC Symbol;Acc:27564] [ENST00000324808]
A_23_P54728	10.669	9.441	9.477	8.979	9.103	9.159	8.157	9.145	8.76	8.469	9.373	9.998	9.537	10.746	8.673	10.104	10.205	9.955	9.834	9.109	9.811	9.944	8.362	9.885	8.958	8.767	8.816	9.026	9.734	9.653	9.396	10.118	8.706	10.699	10.692	9.612	9.558	12.115	9.626	8.341	8.559	9.854	9.326	8.725	9.673	9.361	10.57	9.375	10.625	10.834	9.621	11.149	9.238	10.059	10.614	9.496	9.27	9.005	11.834	8.497	8.69	9.672	10.129	8.561	9.287	9.558	9.516	10.33	11.453	10.334	10.039	NM_023933	A_23_P54728	35785	FALSE	FAM173A	ref|NM_023933|ens|ENST00000219535|gb|AK123186|gb|BC001181	"Homo sapiens family with sequence similarity 173, member A (FAM173A), mRNA [NM_023933]"
A_24_P174775	2.818	4.992	4.949	3.779	4.343	4.311	2.252	4.696	5.152	5.816	4.922	5.443	4.711	4.893	4.788	4.922	4.367	5.588	3.141	3.556	3.648	5.453	5.424	5.525	5.625	4.252	4.767	5.037	4.84	2.272	4.925	4.58	5.335	4.889	4.97	4.25	4.943	4.206	4.28	4.305	3	2.56	4.295	5.172	4.825	5.464	4.852	4.541	5.334	3.113	4.067	4.984	4.379	4.996	4.931	4.4	3.133	3.833	5.609	5.885	5.915	3.461	4.749	6.488	4.831	5.198	2.76	2.964	4.305	4.839	4.914	ENST00000264663	A_24_P174775	35615	FALSE	NNT	ens|ENST00000264663	nicotinamide nucleotide transhydrogenase [Source:HGNC Symbol;Acc:7863] [ENST00000264663]
A_23_P5536	4.124	5.317	4.694	4.346	4.651	5.386	2.252	5.982	4.529	6.406	6.066	4.821	3.223	4.237	5.617	4.377	1.897	5.398	3.955	4.925	4.851	4.676	5.566	6.209	5.433	5.708	6.624	6.475	6.195	5.168	5.286	4.402	4.141	5.545	4.928	5.362	1.765	5.514	4.657	3.982	4.268	2.56	5.143	5.104	5.45	5.385	4.917	3.796	5.279	3.714	3.41	5.057	6.377	4.846	6.474	5.233	4.008	2.937	6.099	5.901	4.919	5.64	5.013	6.408	5.843	4.415	4.218	5.335	5.014	5.697	5.829	NM_003048	A_23_P5536	35445	FALSE	SLC9A2	ref|NM_003048|ens|ENST00000233969|gb|AF073299|gb|BC136377	"Homo sapiens solute carrier family 9 (sodium/hydrogen exchanger), member 2 (SLC9A2), mRNA [NM_003048]"
A_24_P144377	9.678	10.932	11.421	11.472	8.62	10.282	9.645	10.517	10.855	8.802	10.727	11.649	10.644	11.454	9.42	11.032	11.283	11.153	11.219	9.954	11.069	11.911	11.733	11.664	11.495	11.771	11.858	10.487	10.709	10.209	10.188	11.847	9.83	10.454	11.238	11.437	10.857	10.964	10.582	11.029	10.682	10.653	11.107	11.495	11.026	10.488	9.748	10.987	11.177	10.792	9.583	11.442	11.108	10.007	10.522	10.531	10.124	10.275	10.616	9.894	10.817	11.064	10.743	9.795	10.612	11.039	12.016	11.154	11.804	10.76	11.369	NM_014015	A_24_P144377	35275	FALSE	DEXI	ref|NM_014015|ens|ENST00000331808|ens|ENST00000469379|gb|CR596795	"Homo sapiens Dexi homolog (mouse) (DEXI), mRNA [NM_014015]"
A_23_P404016	5.237	4.871	5.346	5.282	6.125	4.822	2.252	6.916	5.427	8.247	5.88	5.625	5.164	4.697	3.286	4.98	4.853	5.258	4.918	4.601	5.105	6.841	7.641	5.589	6.164	5.032	5.935	5.087	5.089	3.642	5.605	5.892	6.777	4.578	5.427	4.908	5.749	4.792	6.216	3.329	5.392	5.675	6.165	8.419	5.355	4.542	5.778	5.086	8.417	3.929	6.554	4.059	5.609	7.252	4.5	3.698	6.993	5.837	5.123	6.198	5.353	5.109	5.483	6.771	5.652	5.627	4.962	6.047	5.156	5.496	5.509	AK094619	A_23_P404016	35105	FALSE	KIF19	gb|AK094619|gb|BC026362	"Homo sapiens cDNA FLJ37300 fis, clone BRAMY2015782, moderately similar to KINESIN-LIKE PROTEIN. [AK094619]"
A_23_P168629	9.364	9.442	9.289	9.2	9.054	8.815	8.831	9.417	9.107	9.563	8.977	9.49	8.307	8.955	9.284	9.055	8.984	8.748	8.683	8.919	9.177	11.798	10.906	10.002	9.896	10.204	10.569	10.209	9.81	9.944	9.255	9.02	8.18	9.211	9.434	8.797	8.807	8.695	8.793	6.757	7.105	9.369	8.751	9.149	9.061	8.797	9.113	8.003	8.717	10.03	8.686	9.072	8.766	9.312	8.669	9.178	9.076	10.092	8.509	8.691	9.064	8.605	9.029	8.567	9.454	8.718	10.135	9.191	8.919	9.388	9.145	NM_018077	A_23_P168629	34935	FALSE	RBM28	ref|NM_018077|ref|NM_001166135|ens|ENST00000481788|ens|ENST00000223073	"Homo sapiens RNA binding motif protein 28 (RBM28), transcript variant 1, mRNA [NM_018077]"
A_23_P205057	9.63	9.353	8.831	7.556	7.43	10.313	5.342	8.122	8.915	8.852	8.545	8.46	8.104	9.387	7.971	9.026	9.145	7.46	7.136	7.288	9.524	8.486	8.828	9.836	8.153	8.659	8.295	9.342	8.553	8.037	8.396	9.518	8.342	8.094	9.244	8.795	9.133	9.618	8.844	9.421	9.397	9.018	10.392	8.968	8.781	8.424	9.434	9.929	7.884	8.526	8.592	8.484	9.22	8.849	8.59	9.842	9.86	8.852	8.762	8.558	9.042	8.19	8.666	7.247	8.956	9.822	9.042	9.092	9.263	9.736	8.675	NM_001040429	A_23_P205057	34765	FALSE	PCDH17	ref|NM_001040429|ens|ENST00000484979|ens|ENST00000377918|gb|AK307545	"Homo sapiens protocadherin 17 (PCDH17), mRNA [NM_001040429]"
A_32_P63630	5.101	4.871	3.034	2.693	3.269	5.028	2.446	4.402	5.913	4.259	5.232	5.257	3.223	3.096	4.788	1.671	2.525	5.187	4.092	2.461	3.324	5.037	4.829	4.328	5.35	3.558	2.676	4.61	4.742	2.044	4.388	7.406	2.601	3.942	3.506	3.869	5.419	4.644	4.209	3.329	4.819	2.56	3.558	5.581	5.217	5.215	3.987	4.422	3.989	4.959	2.308	5.118	2.777	2.208	4.752	5.475	5.401	3.99	3.962	5.825	4.853	4.345	3.919	7.056	4.898	4.8	2.32	4.139	4.04	4.973	3.518		A_32_P63630	34595	FALSE			
A_24_P694998	4.495	5.153	3.843	2.348	2.535	5.636	4.194	2.905	5.241	7.547	4.37	4.469	3.223	3.958	4.788	2.148	4.281	5.258	4.03	4.727	4.518	6.54	5.462	4.976	5.112	2.408	4.276	4.61	5.111	4.967	4.096	5.973	4.058	4.798	5.298	5.746	4.888	4.009	5.016	4.305	4.657	4.758	3.684	3.358	5.183	4.759	4.668	4.672	3.159	5.425	2.086	4.059	3.8	1.95	4.013	5.475	5.289	4.117	4.102	3.884	4.919	2.522	4.359	4.636	4.473	4.35	4.353	5.083	5.116	4.309	4.806		A_24_P694998	34425	FALSE			
A_24_P923251	5.724	6.99	6.28	4.929	5.478	5.028	6.908	2.905	5.676	7.794	5.523	6.188	4.277	6.24	5.195	5.056	5.46	5.688	5.726	4.895	5.815	5.651	5.749	5.95	5.828	5.773	5.844	6.821	5.891	5.055	6.496	4.622	6.001	6.778	7.773	5.929	6.129	6.889	5.429	6.116	5.961	7.798	5.821	6.242	6.844	6.408	5.531	6.744	6.111	7.313	5.819	5.804	5.887	5.875	5.899	6.284	7.565	4.722	6.025	5.364	5.915	6.136	5.747	4.636	6.026	6.323	6.725	6.556	8.546	6.754	6.329	NM_198951	A_24_P923251	34255	FALSE	TGM2	ref|NM_198951|ens|ENST00000468262|gb|AF311286|gb|M98478	"Homo sapiens transglutaminase 2 (C polypeptide, protein-glutamine-gamma-glutamyltransferase) (TGM2), transcript variant 2, mRNA [NM_198951]"
A_23_P206532	10.521	10.871	10.378	10.727	9.388	10.11	10.663	10.694	10.54	9.472	10.806	10.645	9.705	9.828	9.225	10.771	10.887	10.345	10.415	10.51	10.859	10.149	10.174	10.368	10.635	10.576	10.524	10.286	10.418	10.007	9.627	11.691	9.665	11.007	10.239	10.872	10.559	11.338	11.07	10.812	10.755	9.883	10.655	9.933	10.631	10.632	10.778	9.417	10.351	10.6	10.786	10.683	10.823	10.094	10.66	11.042	10.032	10.754	10.543	11.686	10.578	11.11	11.59	11.601	11.478	11.395	11.532	10.855	10.521	10.98	11.561	NM_001031835	A_23_P206532	34085	FALSE	PHKB	ref|NM_001031835|ref|NM_000293|ens|ENST00000299167|ens|ENST00000455779	"Homo sapiens phosphorylase kinase, beta (PHKB), transcript variant 2, mRNA [NM_001031835]"
A_24_P333558	4.295	5.101	3.034	5.282	5.783	4.196	3.74	6.862	5.583	5.31	5.497	5.095	6.081	5.181	3.286	5.081	5.106	4.989	4.421	2.899	5.216	7.08	5.333	6.426	6.579	5.794	6.027	5.955	5.676	4.107	5.046	3.196	1.78	4.756	5.459	5.292	4.397	4.009	4.769	5.452	4.061	2.741	4.074	5.615	5.516	4.41	5.316	2.913	3.888	5.058	4.998	5.231	2.777	4.92	4.013	3.95	3.133	4.913	4.102	6.404	4.984	4.598	5.159	7.337	3.081	4.8	5.119	4.619	4.305	5.249	5.226	BC017904	A_24_P333558	33915	FALSE		gb|BC017904	"Homo sapiens, clone IMAGE:4272979, mRNA, partial cds. [BC017904]"
A_23_P145889	9.387	7.882	9.09	8.939	7.155	8.552	6.234	9.202	8.377	6.933	8.811	9.191	7.942	8.901	6.717	8.561	9.638	7.008	7.65	8.919	8.044	8.61	8.185	8.638	8.549	8.7	8.755	8.541	8.813	8.646	8.776	8.21	7.392	8.388	8.323	9.049	8.457	9.093	8.293	8.292	8.672	9.113	8.274	8.929	8.422	7.706	7.672	8.162	8.605	9.11	8.521	8.195	8.519	7.623	8.49	8.068	8.582	9.438	8.548	7.461	8.867	7.309	7.312	7.814	8.574	8.718	8.078	8.834	7.939	8.384	7.776	NM_012395	A_23_P145889	33745	FALSE	CDK14	ref|NM_012395|ens|ENST00000437482|ens|ENST00000265741|ens|ENST00000436577	"Homo sapiens cyclin-dependent kinase 14 (CDK14), mRNA [NM_012395]"
A_24_P280029	6.722	6.574	7.039	6.625	7.327	7.974	6.596	6.75	6.56	6.265	7.029	6.684	7.671	8.266	7.2	7.286	7.158	6.159	6.743	5.383	6.6	6.209	7.06	6.807	6.963	6.193	6.946	6.948	6.603	7.051	6.536	7.286	4.693	6.392	7.029	6.772	6.662	7.256	7.033	6.938	6.942	7.183	6.445	6.222	7.546	6.848	6.857	6.034	6.323	7.457	6.604	7.499	5.997	8.967	6.772	6.115	7.282	7.808	7.071	5.976	6.607	5.845	6.758	5.385	5.821	6.061	6.445	5.911	6.285	6.071	6.368	NM_020315	A_24_P280029	33575	FALSE	PDXP	ref|NM_020315|ens|ENST00000451997|ens|ENST00000403251|ens|ENST00000215904	"Homo sapiens pyridoxal (pyridoxine, vitamin B6) phosphatase (PDXP), mRNA [NM_020315]"
A_23_P154771	7.876	8.482	8.374	7.627	6.918	7.721	6.563	7.584	8.539	5.173	8.034	7.83	6.881	7.815	6.379	8.243	8.817	8.78	8.63	8.495	8.475	8.928	8.828	8.51	8.738	8.036	8.792	8.021	8.556	8.862	8.906	9.143	6.741	9.532	8.558	8.862	8.115	8.724	7.325	7.969	7.439	7.931	7.228	7.643	8.381	8.169	7.83	7.265	7.496	8.361	7.213	8.346	8.083	8.054	7.692	7.601	7.282	7.632	7.666	8.307	7.991	8.021	7.952	8.232	7.506	7.398	8.111	7.161	7.514	7.534	7.707	NM_080611	A_23_P154771	33405	FALSE	DUSP15	ref|NM_080611|ref|NM_001012644|ref|NM_177991|ens|ENST00000486996	"Homo sapiens dual specificity phosphatase 15 (DUSP15), transcript variant 1, mRNA [NM_080611]"
A_24_P521559	4.295	6.706	5.406	4.929	4.932	4.937	2.833	3.707	6.109	3.901	5	7.05	3.223	3.615	3.286	2.526	4.582	5.187	2.585	2.259	6.151	4.998	4.072	5.433	5.816	4.894	5.036	4.782	4.605	4.107	4.836	6.856	4.232	4.976	4.97	3.587	5.505	3.874	2.532	5.027	2.66	4.992	2.076	4.207	4.376	4.93	5.2	2.913	3.159	6.03	4.745	5.584	4.995	4.648	5.469	6.414	4.332	3.184	4.866	4.374	5.791	3.986	4.23	4.636	3.913	4.668	4.353	4.39	5.547	5.022	4.371	NM_001075	A_24_P521559	33235	FALSE	UGT2B10	ref|NM_001075|ref|NM_001144767|ens|ENST00000425704|ens|ENST00000381096	"Homo sapiens UDP glucuronosyltransferase 2 family, polypeptide B10 (UGT2B10), transcript variant 1, mRNA [NM_001075]"
A_32_P94976	5.568	5.497	4.517	5.575	4.651	3.389	2.53	4.674	4.529	5.238	5	4.57	5.03	3.615	3.596	5.261	4.775	4.222	4.701	3.699	2.556	2.761	5.528	4.976	5.146	4.604	5.589	5.121	5.623	3.761	4.925	5.21	5.757	5.758	3.795	4.031	5.888	4.374	4.587	5.176	5.489	5.675	5.601	5.405	2.685	4.213	4.917	5.539	5.728	5.6	4.745	6.177	5.717	5.065	3.63	6.33	4.725	4.471	5.896	5.957	5.136	6.63	4.936	4.636	5.377	6.032	5.18	5.969	6.277	5.411	5.599	AA968804	A_32_P94976	33065	FALSE		gb|AA968804	"oq91d03.s1 NCI_CGAP_Kid6 Homo sapiens cDNA clone IMAGE:1593701 3', mRNA sequence [AA968804]"
A_24_P298805	8.733	11.82	11.508	6.905	8.587	9.55	7.121	6.811	10.474	8.888	12.122	6.92	6.317	7.207	11.305	9.242	7.527	8.809	10.181	10.245	10.766	11.041	10.143	8.118	8.773	9.235	10.664	7.997	9.342	6.591	10.895	7.94	8.523	8.314	5.904	10.206	7.097	8.716	7.36	6.676	4.657	5.537	9.175	6.729	6.669	8.726	6.68	9.311	7.169	8.275	10.774	8.718	10.258	9.815	6.828	7.026	12.639	8.479	8.04	10.828	6.714	7.225	8.147	8.26	9.538	6.323	6.532	6.265	6.298	7.864	7.956	ENST00000411420	A_24_P298805	32895	FALSE		ens|ENST00000411420|ens|ENST00000438532|ens|ENST00000354689	
A_32_P935688	2.818	5.754	5.809	5.282	4.481	6.098	2.446	4.54	5.885	10.231	5.956	4.9	4.277	5.181	3.286	5.336	4.908	5.622	5.726	5.726	5.075	6.423	7.186	6.789	6.737	6.178	7.148	6.725	6.749	5.377	5.738	6.69	4.141	5.545	4.606	4.716	5.419	6.233	5.723	5.382	4.268	5.277	5.601	5.274	5.484	3.879	5.367	2.913	5.062	5.6	5.066	5.425	5.486	5.875	5.142	5.44	3.8	4.471	4.778	3.824	5.618	5.254	3.461	4.636	3.081	5.584	5.269	4.826	4.823	5.697	5.008	XR_111602	A_32_P935688	32725	FALSE	LOC654780	ref|XR_111602|ref|XR_109328|ref|XR_115030|gb|AK095331	"PREDICTED: Homo sapiens SFPQ (LOC654780), miscRNA [XR_111602]"
A_32_P92783	6.847	8.42	7.807	7.59	8.134	7.059	9.35	2.905	9.446	8.949	7.553	7.817	7.712	7	10.286	8.46	8.111	9.357	8.597	8.915	8.083	7.792	8.025	7.338	7.678	9.954	7.629	7.714	8.124	8.979	8.052	7.899	7.392	8.744	8.683	7.375	7.234	8.079	7.331	7.77	7.677	8.05	6.564	7.763	7.958	9.14	7.921	7.776	7.82	8.766	7.239	9.791	7.872	8.573	8.378	7.666	7.742	8.089	9.083	7.631	8.338	7.786	7.411	9.094	8.189	7.424	8.647	7.286	6.98	7.753	8.549	NM_006819	A_32_P92783	32555	FALSE	STIP1	ref|NM_006819|ens|ENST00000358794|ens|ENST00000305218|gb|BT020010	"Homo sapiens stress-induced-phosphoprotein 1 (STIP1), mRNA [NM_006819]"
A_32_P199824	6.951	7.809	9.709	8.768	5.879	10.978	6.596	9.872	8.428	7.033	11.008	8.596	4.711	7.839	8.894	7.562	7.045	9.916	7.6	7.403	7.836	9.503	8.208	5.625	6.41	11.497	7.829	5.572	6.275	10.773	5.403	6.325	6.381	7.648	8.173	5.574	7.653	6.571	6.313	11.051	10.247	7.104	7.641	11.489	5.882	6.675	6.123	11.538	8.598	6.377	5.471	5.057	7.846	6.725	6.003	6.779	4.935	6.751	6.368	5.776	9.463	9.183	6.833	6.408	12.629	8.63	6.36	7.035	9.342	7.091	7.536		A_32_P199824	32385	FALSE			
A_24_P206624	5.926	5.893	7.392	6.675	6.331	6.098	2.252	5.305	5.739	6.592	6.786	6.47	6.691	6.909	3.857	6.616	6.635	5.558	7.659	5.912	4.982	5.765	7.383	6.706	6.022	2.181	6.108	5.748	4.987	7.311	6.34	7.899	6.64	6.218	7.107	5.696	5.994	6.328	6.575	5.319	5.894	7.561	5.884	5.554	5.183	3.654	6.814	6.572	6.252	5.492	5.997	7.309	5.675	6.338	5.699	6.262	6.541	7.316	2.761	5.66	5.384	7.076	5.971	5	5.303	6.074	5.747	7.331	5.014	6.209	5.829	NM_022970	A_24_P206624	32215	FALSE	FGFR2	ref|NM_022970|ref|NM_001144919|ref|NM_001144913|ref|NM_001144915	"Homo sapiens fibroblast growth factor receptor 2 (FGFR2), transcript variant 2, mRNA [NM_022970]"
A_24_P706244	5.006	6.236	2.549	4.263	5.053	4.822	4.082	5.165	5.273	5.238	4.841	4.777	3.654	5.047	3.596	3.516	4.226	5.029	4.515	3.756	4.685	7.099	5.333	5.016	5.915	4.192	5.792	4.854	1.979	5.168	4.879	5.449	1.78	5.545	6.279	5.337	3.857	4.983	3.407	4.4	4.455	5.166	2.424	5.526	4.135	4.41	5.064	2.913	5.523	4.63	3.41	3.784	4.701	5.399	4.931	4.659	5.458	5.093	4.66	5.148	4.984	3.461	3.461	4.842	3.081	4.8	4.41	4.283	2.643	4.536	4.452	BC042806	A_24_P706244	32045	FALSE	LOC415056	gb|BC042806|gb|BC033987	"Homo sapiens BC038740, mRNA (cDNA clone IMAGE:5267857). [BC042806]"
RC9	3.19	6.132	4.833	2.154	2.956	3.881	3.276	3.494	5.826	6.044	3.966	4.384	3.223	3.096	4.938	2.029	2.993	4.088	3.586	5.654	3.835	5.519	2.145	2.558	2.31	4.769	4.476	4.782	2.672	4.042	4.185	5.663	2.315	3.475	3.893	4.57	2.5	4.009	5.619	5.382	4.061	4.758	4.155	4.441	3.924	4.127	4.553	5.483	4.75	4.082	3.691	4.683	4.79	3.87	4.931	5.296	5.458	5.25	4.539	4.243	3.439	4.951	3.171	4.636	4.023	2.585	4.765	3.552	2.643	4.653	5.09	RC9	RC9	31875	pos	RC9		
A_24_P920573	3.808	4.871	7.039	3.908	5.369	4.822	2.381	4.554	4.529	4.742	6.694	3.76	3.223	4.461	5.41	2.148	2.391	5.147	4.421	4.525	4.104	4.757	4.605	6.005	5.785	5.004	5.036	5.939	4.154	2.044	4.521	4.622	2.929	3.866	4.324	5.412	3.971	4.206	4.209	6.537	6.024	5.368	4.92	3.966	3.393	6.08	2.443	3.407	3.159	3.714	3.41	5.904	4.79	5.335	5.469	5.44	5.289	4.913	4.961	5.626	3.919	3.461	4.359	5	4.304	4.497	4.765	5.177	3.863	4.309	5.274	AB015616	A_24_P920573	31705	FALSE		gb|AB015616|tc|NP084006	"Homo sapiens mRNA for melanoma-derived protein, partial cds. [AB015616]"
A_24_P126651	7.834	11.47	9.635	8.382	7.594	9.045	7.312	8.294	11.712	6.772	9.036	8.467	8.119	7.973	7.002	8.448	8.096	9.296	8.664	8.407	8.305	8.533	8.875	8.407	7.007	7.454	7.711	8.459	7.019	8.86	9.219	7.932	7.199	8.744	8.451	7.754	6.761	7.526	7.02	5.176	6.396	8.031	7.033	7.092	7.744	8.095	7.719	7.602	7.594	8.582	6.327	8.617	8.563	9.325	8.349	7.329	7.813	7.302	7.769	6.137	7.793	7.778	7.964	5.253	7.988	7.541	8.243	7.386	8.241	8.378	7.49	NM_006756	A_24_P126651	31535	FALSE	TCEA1	ref|NM_006756|ref|NM_201437|ens|ENST00000517715|ens|ENST00000522397	"Homo sapiens transcription elongation factor A (SII), 1 (TCEA1), transcript variant 1, mRNA [NM_006756]"
A_23_P142421	8.921	7.802	8.349	8.442	7.618	8.662	7.583	8.356	8.454	6.718	8.064	8.493	7.567	8.465	7.5	8.639	9.427	8.286	7.591	8.525	9.746	6.332	8.978	8.474	7.842	7.621	7.794	8.57	8.604	8.461	9.324	7.835	7.264	9.251	8.748	8.59	8.633	8.898	8.739	6.829	6.731	8.428	8.63	8.057	7.56	8.411	8.787	7.439	8.066	7.885	8.197	8.309	7.506	8.91	9.311	8.385	8.496	9.314	8.47	7.413	8.021	7.971	7.782	7.221	8.683	7.436	7.753	7.756	7.435	8.714	8.593	NM_014727	A_23_P142421	31365	FALSE	MLL4	ref|NM_014727|ens|ENST00000222270|ens|ENST00000420124|ens|ENST00000396924	"Homo sapiens myeloid/lymphoid or mixed-lineage leukemia 4 (MLL4), mRNA [NM_014727]"
A_24_P648813	2.571	3.742	3.508	4.263	1.922	6.609	2.954	4.952	5.393	5.238	3.22	5.443	3.223	6.37	3.286	1.529	3.341	3.943	2.483	5.062	4.813	5.673	4.829	5.067	4.854	5.066	5.374	4.519	4.542	3.642	6.326	3.196	3.604	7.533	3.975	5.526	5.162	4.983	5.126	5.242	3.433	4.558	5.003	3.727	4.948	4.873	4.443	4.27	3.159	3.113	4.841	4.059	2.777	3.87	3.838	4.114	4.169	5.01	4.66	3.884	4.551	4.598	4.844	4.802	3.081	4.91	4.915	4.97	4.04	4.202	4.806	CR740251	A_24_P648813	31195	FALSE		gb|CR740251	"CR740251 Soares fetal liver spleen 1NFLS Homo sapiens cDNA clone IMAGp971G2216 ; IMAGE:201256 5', mRNA sequence [CR740251]"
A_23_P138782	6.292	6.793	6.67	6.105	6.876	5.797	2.738	5.454	5.551	4.097	6.048	6.551	4.018	5.181	4.788	5.968	6.187	6.585	5.702	5.025	6.912	4.394	5.333	6.974	5.746	6.148	6.151	6.021	6.21	5.837	6.653	6.69	5.808	6.57	6.643	6.729	6.39	6.817	6.322	5.382	5.489	6.435	6.113	5.968	6.821	7.088	7.206	6.123	4.817	6.453	6.82	6.446	5.923	5.956	7.903	6.779	7.026	6.028	6.734	5.276	6.023	5.559	6.514	4.802	5.34	5.838	5.961	5.694	6.348	6.026	6.693	NM_001610	A_23_P138782	31025	FALSE	ACP2	ref|NM_001610|ens|ENST00000256997|gb|AK299382|gb|AK311431	"Homo sapiens acid phosphatase 2, lysosomal (ACP2), transcript variant 1, mRNA [NM_001610]"
A_23_P111206	6.798	8.118	7.447	6.381	9.219	7.743	7.9	7.534	6.054	7.173	8.419	8.035	7.205	8.034	8.052	6	7.322	7.426	6.271	8.068	8.292	10.009	8.899	8.258	8.584	7.733	6.819	7.11	7.93	7.061	8.189	6.941	7.623	7.832	7.985	7.211	8.389	8.197	8.344	8.481	9.033	9.554	7.873	9.262	8.313	7.375	8.271	6.106	7.873	7.749	7.57	7.394	7.356	8.876	8.693	7.892	8.266	8.897	7.503	7.36	7.065	7.282	7.525	6.913	7.572	7.824	9.117	7.623	7.386	6.699	7.462	NM_004117	A_23_P111206	30855	FALSE	FKBP5	ref|NM_004117|ref|NM_001145775|ref|NM_001145776|ens|ENST00000337746	"Homo sapiens FK506 binding protein 5 (FKBP5), transcript variant 1, mRNA [NM_004117]"
A_23_P146431	10.135	9.384	10.265	10.875	9.749	9.949	10.841	10.347	9.536	9.37	10.239	10.769	9.275	9.039	9.717	10.533	10.766	11.181	10.368	10.211	10.536	10.354	10.962	10.577	10.706	10.627	10.56	10.989	10.729	8.931	10.851	9.775	9.3	10.273	10.247	10.172	9.675	9.853	9.615	9.148	9.327	9.962	9.697	10.253	9.916	10.615	9.724	9.101	10.004	10.091	9.186	10.662	10.233	9.578	9.726	9.247	8.375	8.642	9.523	10.357	10.943	11.335	10.693	10.024	10.839	10.187	11.256	9.896	10.438	10.368	11.165	NM_001080398	A_23_P146431	30685	FALSE	KIAA0368	ref|NM_001080398|ens|ENST00000374383|ens|ENST00000259335|ens|ENST00000338205	"Homo sapiens KIAA0368 (KIAA0368), mRNA [NM_001080398]"
A_23_P329261	7.263	7.151	7.068	9.476	6.444	7.673	3.068	8.752	6.496	5.238	7.875	7.88	5.887	7.207	6.559	6.553	7.605	6.534	7.039	7.42	9.498	7.667	7.648	8.353	8.722	8.42	9.146	9.11	7.577	6.984	8.742	7.317	7.191	8.416	7.856	8.562	8.331	6.889	8.27	6.389	6.861	8.048	7.922	7.973	7.872	7.156	6.734	6.853	7.338	7.413	6.85	7.449	7.686	6.779	6.288	8.457	7.645	8.448	6.259	6.886	8.425	7.729	7.254	7.311	7.795	8.515	7.251	8.045	7.519	8.107	7.504	NM_000891	A_23_P329261	30515	FALSE	KCNJ2	ref|NM_000891|ens|ENST00000243457|gb|AF153820|gb|FW340091	"Homo sapiens potassium inwardly-rectifying channel, subfamily J, member 2 (KCNJ2), mRNA [NM_000891]"
A_23_P134650	10.186	10.122	10.588	9.883	9.985	10.313	9.497	10.058	9.613	8.651	10.023	9.925	9.46	10.527	8.865	10.797	10.69	10.321	10.07	10.067	10.303	9.272	10.32	10.844	9.781	9.716	9.964	11.421	10.124	10.674	10.566	10.655	10.052	11.017	10.366	10.362	10.186	10.545	10.287	9.751	9.823	10.855	10.386	10.735	10.053	10.206	10.417	10.204	10.296	11.286	10.144	10.703	10.17	10.985	9.989	10.224	10.74	11.64	10.11	9.84	10.675	10.702	10.924	9.563	10.913	10.611	11.229	11.29	11.027	10.727	11.007	NM_015545	A_23_P134650	30345	FALSE	PTCD1	ref|NM_015545|ref|NM_001198879|ens|ENST00000422429|ens|ENST00000438524	"Homo sapiens pentatricopeptide repeat domain 1 (PTCD1), nuclear gene encoding mitochondrial protein, mRNA [NM_015545]"
A_24_P161233	4.363	4.047	5.406	5.441	4.481	4.822	2.252	5.454	5.854	5.238	2.537	5.095	5.573	3.958	3.286	3.961	5.08	4.282	4.251	2.259	4.95	4.556	3.884	4.997	5.364	2.531	5.351	4.253	4.399	5.131	4.836	5.692	2.519	5.5	4.438	6.105	4.167	4.864	2.532	5.995	4.061	4.992	5.176	4.875	5.854	4.695	4.236	2.913	3.888	4.959	4.067	5.332	4.473	5.138	4.752	4.715	4.646	5.604	5.609	4.293	4.551	3.848	5.159	5.926	4.757	3.994	3.67	3.788	3.863	4.839	4.371		A_24_P161233	30175	FALSE			
A_24_P76666	6.888	6.748	6.566	6.519	5.369	5.719	2.833	6.926	6.341	3.808	5.682	6.242	6.081	5.644	4.607	5.358	5.873	6.55	5.991	6.303	6.098	9.465	6.687	6.824	6.117	9.001	6.089	6.293	5.856	6.025	6.196	5.831	5.103	6.729	6.067	6.346	5.843	6.526	6.013	6.058	5.291	6.021	5.732	4.441	5.615	5.215	6.385	3.156	5.523	6.418	5.932	7.789	5.85	6.136	6.743	6.452	6.57	6.464	6.613	5.66	6.367	6.359	6.079	5.144	6.097	6.261	6.42	6.179	5.547	6.209	6.534	NM_177559	A_24_P76666	30005	FALSE	CSNK2A1	ref|NM_177559|ref|NM_001895|ref|NM_177560|ref|NR_002207	"Homo sapiens casein kinase 2, alpha 1 polypeptide (CSNK2A1), transcript variant 1, mRNA [NM_177559]"
A_23_P133284	7.855	8.446	8.033	8.298	7.618	7.823	6.727	8.858	7.926	5.968	7.732	8.267	7.689	7.815	6.04	8.032	8.62	8.398	8.233	8.299	8.047	7.531	7.796	8.443	8.045	7.767	7.975	8.431	8.39	7.665	7.556	8.49	8.236	8.591	7.953	8.26	8.571	8.724	8.371	8.238	7.931	8.518	8.433	8.376	9.434	7.354	8.965	7.51	9.183	8.871	8.46	8.263	8.509	8.962	8.116	7.758	8.273	8.415	8.783	7.659	7.918	8.556	8.892	8.071	8.066	9.179	9.089	8.983	8.896	8.681	8.757	NM_018343	A_23_P133284	29835	FALSE	RIOK2	ref|NM_018343|ens|ENST00000283109|gb|AK002021|gb|AK001697	"Homo sapiens RIO kinase 2 (yeast) (RIOK2), transcript variant 1, mRNA [NM_018343]"
A_32_P8604	6.53	6.065	5.988	6.776	5.959	6.655	2.484	5.305	6.169	4.595	6.207	5.989	6.42	5.927	4.788	5.557	6.472	4.956	6.271	5.279	6.449	8.61	5.908	6.081	6.672	9.169	5.983	6.16	6.25	5.499	6.536	5.862	6.424	7.292	6.451	3.246	6.687	6.526	6.877	6.973	6.302	6.163	6.784	5.437	6.511	6.569	6.525	6.381	6.805	6.436	6.737	6.114	6.429	6.035	6.524	4.4	6.687	6.36	6.963	6.785	5.757	6.536	7.101	6.311	6.13	6.727	6.508	6.213	6.661	6.192	7.022	AK093691	A_32_P8604	29665	FALSE		gb|AK093691	"Homo sapiens cDNA FLJ36372 fis, clone THYMU2008072. [AK093691]"
A_32_P178513	5.499	5.717	5.211	5.966	3.777	5.219	2.833	5.707	4.529	5.591	3.346	4.469	4.487	5.181	4.075	4.52	5.136	5.258	5.272	5.49	5.161	5.606	6.404	5.555	6.682	4.715	5.743	5.037	5.307	6.201	5.19	5.754	2.519	5.669	4.049	5.975	5.749	1.989	5.016	6.339	4.819	5.368	5.377	6.011	4.948	3.654	5.662	2.913	4.882	4.364	6.382	5.375	5.586	5.833	5.081	5.004	6.622	5.538	5.672	6.708	5.469	5.64	4.844	6.965	3.081	6.084	5.547	5.335	4.305	5.439	5.274	NM_001014986	A_32_P178513	29495	FALSE	FOLH1	ref|NM_001014986|ref|NM_001193472|ref|NM_001193471|ref|NM_001193473	"Homo sapiens folate hydrolase (prostate-specific membrane antigen) 1 (FOLH1), transcript variant 2, mRNA [NM_001014986]"
A_23_P7388	6.811	6.706	6.168	6.905	6.707	6.397	6.633	5.626	4.529	5.042	6.26	6.551	6.42	6.957	5.514	6.872	6.998	6.982	6.913	6.114	6.845	6.64	6.578	7.116	6.359	6.882	6.624	7.618	7.144	8.001	6.584	7.089	6.654	7.054	5.396	6.488	6.822	7.222	7.013	6.116	6.731	6.896	6.742	7.065	6.016	6.824	7.479	6.087	6.982	6.963	7.469	6.785	6.5	7.122	7.008	6.84	6.917	7.253	7.357	6.319	6.73	6.922	6.858	6.524	6.546	7.266	7.236	7.326	6.741	6.857	7.1	NM_003883	A_23_P7388	29325	FALSE	HDAC3	ref|NM_003883|ens|ENST00000486618|ens|ENST00000491581|ens|ENST00000305264	"Homo sapiens histone deacetylase 3 (HDAC3), mRNA [NM_003883]"
A_24_P936122	10.922	10.17	10.41	10.872	9.844	10.43	10.269	11.229	10.801	9.646	10.506	10.538	9.751	10.325	9.279	10.636	10.437	10.186	10.279	9.829	9.719	9.97	10.354	9.946	10.744	10.691	10.4	10.283	10.347	10.56	10.303	9.982	10.064	9.284	10.061	10.507	10.505	10.079	10.346	10.626	10.535	10.541	10.941	11.107	10.216	9.788	10.191	10.573	10.19	10.937	10.548	12.449	10.695	10.502	9.583	10.701	9.482	10.723	9.696	9.539	10.351	10.875	10.703	10.211	10.521	10.724	11.135	10.907	11.056	10.944	11.054	NM_001001433	A_24_P936122	29155	FALSE	STX16	ref|NM_001001433|ref|NM_001134772|ref|NM_001134773|ref|NM_003763	"Homo sapiens syntaxin 16 (STX16), transcript variant 1, mRNA [NM_001001433]"
A_32_P92415	7.182	7.741	6.922	6.318	8.39	6.984	7.735	5.658	5.826	6.987	7.02	7.437	7.394	6.714	4.271	6.758	7.168	7.635	5.975	7.359	6.6	7.803	7.641	6.834	6.911	7.053	6.557	7.578	7.914	6.101	7.481	6.237	7.002	5.457	6.842	6.105	8.124	8.16	7.696	7.29	7.46	9.823	8.029	6.716	6.415	7.236	6.837	6.399	5.476	6.938	8.818	8.481	7.574	7.146	7.18	8.063	8.259	7.438	6.398	8.407	7.285	6.888	7.904	7.679	7.788	7.178	7.82	6.598	6.961	7.436	9.227	AA455656	A_32_P92415	28985	FALSE		gb|AA455656	"aa22e03.s1 NCI_CGAP_GCB1 Homo sapiens cDNA clone IMAGE:814012 3', mRNA sequence [AA455656]"
A_23_P75028	8.607	10.109	10.024	9.238	8.562	9.899	8.096	9.171	8.657	9.646	9.485	9.646	9.282	10.084	8.212	8.889	9.509	9.026	11.235	8.648	10.246	9.839	9.494	9.781	8.952	9.176	8.997	9.346	9.855	10.89	9.666	10.373	8.775	9.223	8.326	8.914	9.028	8.777	9.791	8.936	9.52	9.848	9.273	9.485	9.64	10.167	10.1	9.443	9.837	10.046	8.58	9.026	9.003	9.01	9.038	9.418	9.001	10.049	8.8	9.638	10.684	9.942	9.435	8.022	10.196	9.436	10.062	9.559	9.097	9.177	8.902	NM_001001330	A_23_P75028	28815	FALSE	REEP3	ref|NM_001001330|ens|ENST00000373758|ens|ENST00000298249|gb|AK289976	"Homo sapiens receptor accessory protein 3 (REEP3), mRNA [NM_001001330]"
A_24_P334300	5.347	7.261	3.956	5.282	2.956	6.161	8.121	5.811	5.098	4.028	5.169	9.729	4.277	5.543	5.41	4.773	4.879	4.529	4.556	2.301	5.33	5.54	3.943	5.249	4.991	5.815	6.151	5.474	5.06	3.642	1.942	4.243	3.748	4.756	4.204	6.471	6.108	4.716	5.354	2.891	4.455	5.537	6.299	4.257	5.45	5.464	4.852	4.027	5.905	5.786	5.819	5.332	5.434	5.522	6.185	5.977	4.085	5.89	5.041	6.298	4.984	5.42	6.379	6.16	6.95	5.868	5.323	5.615	5.239	6.833	5.161	NM_004113	A_24_P334300	28645	FALSE	FGF12	ref|NM_004113|ref|NM_021032|ens|ENST00000264730|ens|ENST00000454309	"Homo sapiens fibroblast growth factor 12 (FGF12), transcript variant 2, mRNA [NM_004113]"
A_23_P143916	10.171	10.614	10.232	10.984	9.353	10.525	9.576	10.179	10.292	9.171	10.862	11.216	9.814	10.487	10.237	10.377	9.395	10.748	9.75	10.088	9.557	10.508	11.074	9.594	10.097	10.353	9.901	10.891	10.602	10.963	11.072	9.791	10.295	10.43	9.338	9.76	10.001	9.436	10.58	9.63	11.046	10.033	10.812	10.75	10.162	10.502	10.343	9.423	10.687	10.095	10.667	11.424	10.188	10.329	9.895	10.67	9.654	11.234	9.7	10.105	10.479	10.932	10.321	10.977	10.3	11.024	11.417	10.783	11.177	10.55	10.385	NM_014382	A_23_P143916	28475	FALSE	ATP2C1	ref|NM_014382|ref|NM_001199179|ref|NM_001199181|ref|NM_001199184	"Homo sapiens ATPase, Ca++ transporting, type 2C, member 1 (ATP2C1), transcript variant 1, mRNA [NM_014382]"
A_23_P84359	3.371	5.101	5.093	5.502	2.437	5.636	2.417	3.906	4.591	3.566	4.922	4.944	5.573	5.047	4.075	3.772	5.012	6.248	4.251	5.154	2.415	7.437	5.424	5.921	6.549	5.443	5.892	5.424	5.528	6.297	5.759	5.663	2.519	4.847	5.49	5.574	5.282	5.514	4.769	4.883	5.184	5.823	5.206	4.989	4.825	5.169	5.2	2.913	5.569	5.697	4.367	5.231	3.992	5.207	5.554	6.089	3.133	3.833	5.041	3.884	5.04	5.231	5.639	6.286	3.913	3.994	5.295	5.177	5.204	5.211	5.305	NM_021015	A_23_P84359	28305	FALSE	SSX5	ref|NM_021015|ref|NM_175723|ens|ENST00000403001|ens|ENST00000513569	"Homo sapiens synovial sarcoma, X breakpoint 5 (SSX5), transcript variant 1, mRNA [NM_021015]"
A_23_P252653	10.223	9.554	9.6	10.106	8.912	9.883	9.431	10.062	9.982	8.829	9.986	10.222	9.178	10.325	10.184	10.234	10.005	10.185	10.214	9.766	10.409	9.269	9.981	10.307	10.18	9.64	10.194	9.797	10.557	10.54	10.607	10.225	9.135	10.024	10.645	10.302	10.317	10.619	10.471	9.293	9.238	10.209	10.045	11.096	10.337	10.78	10.76	9.475	10.03	9.919	9.247	10.852	9.386	10.569	10.417	10.835	9.717	11.04	10.887	9.175	10.43	9.888	9.44	8.968	9.579	9.768	10.132	9.545	9.464	9.985	10.443	NM_006374	A_23_P252653	28135	FALSE	STK25	ref|NM_006374|ens|ENST00000465009|ens|ENST00000470438|ens|ENST00000478403	"Homo sapiens serine/threonine kinase 25 (STK25), mRNA [NM_006374]"
A_24_P155378	12.909	12.561	12.216	12.723	11.735	12.135	11.395	12.444	12.519	11.303	12.717	12.747	11.923	12.281	11.982	12.791	11.86	11.526	12.611	12.619	12.414	12.113	12.701	12.317	12.523	12.567	12.521	11.674	12.366	12.601	12.901	12.623	11.742	12.512	12.602	12.248	13.107	13.006	13.097	12.681	12.345	13.121	12.398	12.666	12.676	13.893	12.867	11.86	12.953	12.989	12.539	14.042	12.023	13.279	12.584	12.649	12.034	12.15	12.703	11.745	12.043	12.577	12.644	11.906	11.843	12.55	12.643	12.71	12.176	12.205	13.051	NM_012094	A_24_P155378	27965	FALSE	PRDX5	ref|NM_012094|ref|NM_181651|ref|NM_181652|ens|ENST00000265462	"Homo sapiens peroxiredoxin 5 (PRDX5), nuclear gene encoding mitochondrial protein, transcript variant 1, mRNA [NM_012094]"
A_32_P11381	5.766	5.945	2.308	6.318	4.811	4.706	4.194	4.138	4.86	6.772	5.14	6.361	4.711	6.171	3.286	5.358	5.615	5.361	5.467	4.207	4.168	5.519	2.145	5.936	6.978	6.85	6.07	5.346	5.825	5.131	4.096	6.62	6.605	5.593	5.61	6.504	6.507	4.297	5.703	6.632	6.024	5.951	6.299	4.875	5.484	5.54	4.917	6.381	5.173	5.293	5.953	5.969	6.17	5.522	5.469	6.452	5.166	6.711	6.099	8.085	5.638	5.508	5.597	8.945	5.303	5.561	5.834	5.26	5.83	5.518	6.115		A_32_P11381	27795	FALSE			
A_24_P363477	7.194	7.494	7.984	7.506	7.481	7.365	7.047	7.432	6.745	4.468	6.975	6.843	6.563	7.168	7.002	7.478	7.698	7.51	6.743	6.864	7.413	5.324	7.655	7.106	6.23	6.11	8.218	7.064	6.71	6.925	7.428	7.751	6.214	7.9	7.244	7.505	6.786	6.664	7.104	6.058	6.302	6.932	6.619	6.902	1.996	7.589	7.06	6.015	6.829	7.584	6.8	7.18	7.131	7.213	7.487	7.234	7.337	7.427	7.913	6.552	7.078	6.675	6.758	6.524	6.64	6.944	7.161	7.246	7.209	7.279	6.968	NM_013393	A_24_P363477	27625	FALSE	FTSJ2	ref|NM_013393|ens|ENST00000440306|ens|ENST00000332565|ens|ENST00000486040	"Homo sapiens FtsJ homolog 2 (E. coli) (FTSJ2), mRNA [NM_013393]"
A_23_P53162	8.322	8.407	7.824	8.516	7.924	7.801	10.015	7.845	8.217	9.827	8.261	8.167	8.964	8.301	9.904	7.933	7.995	7.79	7.828	7.586	8.655	8.064	8.391	8.183	8.916	8.26	8.346	8.193	8.842	7.409	8.43	8.965	7.347	8.68	7.874	8.439	9.175	8.397	9.27	8.982	8.235	8.775	8.773	7.55	8.003	8.781	8.666	7.498	7.508	7.35	7.974	7.529	7.289	8.773	7.774	8.525	7.9	9.072	8.285	3.824	7.747	7.531	8.483	4.636	7.154	7.378	7.654	7.228	7.348	7.15	8.458	NM_003156	A_23_P53162	27455	FALSE	STIM1	ref|NM_003156|ens|ENST00000300737|gb|U52426|gb|BC021300	"Homo sapiens stromal interaction molecule 1 (STIM1), mRNA [NM_003156]"
A_32_P109645	5.568	8.494	5.859	5.899	4.481	5.557	9.736	4.968	10.089	6.044	5.725	6.497	5.813	5.644	10.724	4.836	6.008	6.603	4.819	6.811	5.277	7.571	5.853	5.864	6.335	8.297	5.076	3.358	5.999	8.168	3.784	7.005	6.63	5.013	9.268	5.2	5.77	5.267	5.855	10.754	8.102	6.069	5.834	6.173	5.91	5.129	6.372	2.913	7.198	5.743	11.065	6.446	5.654	4.648	6.076	7.764	12.223	6.244	6.259	10.273	10.517	6.125	6.796	10.531	12.768	5.671	5.582	5.911	6.022	5.911	5.632	AI247465	A_32_P109645	27285	FALSE		gb|AI247465	"qh56b06.x1 Soares_fetal_liver_spleen_1NFLS_S1 Homo sapiens cDNA clone IMAGE:1848659 3', mRNA sequence [AI247465]"
A_24_P134356	8.389	7.787	8.177	8.113	7.825	7.477	6.279	8.612	8.02	6.718	8.641	7.536	6.953	7.044	6.866	7.183	7.887	7.46	7.237	7.846	7.393	6.68	9.328	6.99	8.244	7.454	8.253	9.293	8.176	8.037	7.794	5.583	7.815	6.865	7.557	7.817	8.154	7.515	8.522	7.506	6.596	8.179	8.274	8.595	7.691	7.649	8.083	7.757	8.372	7.816	7.774	8.837	7.971	9.543	8.277	8.663	7.042	8.84	8.069	7.406	8.459	8.099	8.215	9.27	7.966	9.009	8.821	8.886	8.22	8.731	8.537	NM_014962	A_24_P134356	27115	FALSE	BTBD3	ref|NM_014962|ref|NM_181443|ens|ENST00000378226|ens|ENST00000407832	"Homo sapiens BTB (POZ) domain containing 3 (BTBD3), transcript variant 1, mRNA [NM_014962]"
A_23_P159012	9.544	8.47	9.042	10.347	7.924	8.979	9.079	10.395	9.219	9.305	10.233	10.102	9.531	10.066	8.528	9.649	10.398	11.067	9.921	9.23	9.582	8.411	8.43	9.207	9.475	9.85	10.06	8.364	10.36	8.554	9.074	10.155	9.03	9.121	9.289	10.189	9.436	9.651	9.291	10.081	10.989	9.994	10.817	9.389	9.133	8.565	10.245	8.85	10.33	8.917	9.663	8.686	9.233	8.737	9.326	9.472	8.461	9.12	9.619	8.789	8.845	10.081	9.526	9.787	8.742	9.932	9.784	10.099	10.128	9.77	9.947	NM_023039	A_23_P159012	26945	FALSE	ANKRA2	ref|NM_023039|ens|ENST00000296785|gb|CR600986|gb|AF251051	"Homo sapiens ankyrin repeat, family A (RFXANK-like), 2 (ANKRA2), mRNA [NM_023039]"
A_24_P186414	6.742	6.78	6.462	6.561	6.205	7.527	6.854	5.389	6.56	5.816	6.48	7.061	5.954	6.714	6.315	5.912	6.635	6.754	6.712	5.726	6.845	6.46	6.281	6.395	6.963	6.574	5.076	6.538	6.494	7.014	7.156	6.037	6.513	7.705	7.192	4.752	6.307	6.5	6.638	5.319	6.353	7.192	6.191	6.991	7.433	7.328	6.846	6.692	7.057	7.226	6.666	6.979	6.852	6.834	7.465	6.852	7.145	6.97	7.185	3.824	6.73	6.506	6.079	4.884	6.579	6.962	6.956	6.606	6.732	6.654	6.874	NM_021943	A_24_P186414	26775	FALSE	ZFAND3	ref|NM_021943|ens|ENST00000287218|ens|ENST00000440482|gb|DQ891133	"Homo sapiens zinc finger, AN1-type domain 3 (ZFAND3), mRNA [NM_021943]"
A_23_P216225	5.632	5.754	6.956	7.887	1.922	5.719	4.298	8.487	6.138	12.438	6.48	5.507	6.203	5.181	3.286	6.412	4.367	4.825	5.874	6.096	5.658	3.758	2.443	4.707	5.497	5.794	5.935	7.476	6.352	4.834	5.316	4.859	7.175	3.866	6.305	5.975	11.624	6.526	6.176	5.382	5.072	11.242	5.037	6.863	5.088	4.127	6.146	6.775	8.331	5.829	6.774	6.016	6.755	4.241	7.755	6.558	6.061	4.471	7.554	3.824	5.55	5.527	7.319	7.141	6.687	7.242	6.413	7.631	5.924	6.806	6.996	NM_004430	A_23_P216225	26605	FALSE	EGR3	ref|NM_004430|ref|NM_001199880|ref|NM_001199881|ens|ENST00000317216	"Homo sapiens early growth response 3 (EGR3), transcript variant 1, mRNA [NM_004430]"
A_24_P226037	10.292	9.695	9.76	9.994	9.388	9.071	9.626	10.628	10.536	8.959	9.854	9.828	9.156	9.585	9.843	9.95	10.347	9.821	9.834	9.74	9.23	8.729	10.3	10.052	10.167	10.294	10.343	10.278	10.122	10.285	9.244	9.301	9.896	9.516	8.854	9.464	9.848	9.279	9.857	11.157	9.495	9.668	9.774	10.162	10.035	10.511	9.771	9.752	9.926	10.503	9.706	10.168	9.589	9.614	8.98	9.581	9.598	9.904	9.606	10.442	9.782	9.773	9.628	11.891	9.463	9.917	10.268	9.878	10.078	9.541	10.061	NM_002138	A_24_P226037	26435	FALSE	HNRNPD	ref|NM_002138|ref|NM_001003810|ref|NM_031370|ref|NM_031369	"Homo sapiens heterogeneous nuclear ribonucleoprotein D (AU-rich element RNA binding protein 1, 37kDa) (HNRNPD), transcript variant 3, mRNA [NM_002138]"
A_23_P327183	2.985	6.277	5.245	4.623	9.57	4.706	6.234	5.658	6.496	10.15	2.698	5.72	6.372	2.701	4.271	3.14	4.853	5.331	4.092	7.586	4.851	4.104	4.93	5.776	5.858	4.769	4.66	3.027	5.749	4.201	1.942	4.3	7.674	4.014	4.928	3.246	4.167	4.644	4.769	8.895	3.791	2.56	2.658	4.584	5.286	8.081	3.016	6.14	5.432	5.058	4.745	5.118	5.146	4.537	4.5	5.721	3.472	4.117	2.761	7.607	4.772	4.771	4.23	8.906	5.418	2.723	4.294	3.977	2.643	4.973	4.731	AK097925	A_23_P327183	26265	FALSE	FLJ40606	gb|AK097925	"Homo sapiens cDNA FLJ40606 fis, clone THYMU2011939. [AK097925]"
A_24_P598514	5.035	5.754	4.362	2.693	9.834	5.386	7.509	6.836	7.893	5.445	3.22	5.321	7.543	4.893	9.501	4.169	4.952	5.331	4.092	5.234	4.982	5.833	5.187	2.865	5.319	10.177	4.476	5.663	5.137	4.779	5.369	4.176	4.232	5.5	4.686	5.625	4.943	4.101	3.99	2.155	2.66	4.12	4.591	5.373	4.453	5.215	1.578	4.541	5.334	4.082	5.066	3.427	4.265	5.335	4.291	2.834	7.436	3.833	4.778	8.423	4.666	3.848	5.013	10.692	5.303	5.072	4.41	2.964	5.014	4.202	4.18	AK000257	A_24_P598514	26095	FALSE		gb|AK000257	"Homo sapiens cDNA FLJ20250 fis, clone COLF6635. [AK000257]"
A_23_P364597	3.934	4.57	5.093	1.978	3.777	5.028	5.742	5.165	4.529	4.538	4.267	3.529	3.223	5.047	5.195	3.384	4.226	4.906	3.586	4.978	4.95	4.781	5.283	5.067	6.092	4.715	5.172	4.708	5.237	4.967	5.316	5.237	4.527	4.418	5.161	5.649	4.769	4.792	4.859	4.305	3.433	5.737	4.227	3.966	5.355	5.426	4.917	4.027	5.933	5.293	3.691	4.171	4.583	4.755	4.626	5.039	5.232	4.589	4.66	4.293	4.341	5.203	5.228	4.636	4.217	4.857	2.214	5.506	4.895	4.309	4.287	ENST00000492806	A_23_P364597	25925	FALSE		ens|ENST00000492806|gb|AK058196|tc|NP404639	"Homo sapiens cDNA FLJ25467 fis, clone TST09387. [AK058196]"
A_32_P11372	8.632	6.954	7.556	7.631	5.783	7.394	7.197	9.094	8.789	8.791	8.366	8.694	6.604	9.255	7.992	8.423	7.867	7.216	8.563	7.183	7.299	8.928	7.802	8.231	9.136	10.834	9.252	7.614	8.412	7.211	7.988	7.975	7.982	7.385	8.287	9.278	9.675	7.434	10.345	8.848	7.865	7.038	9.602	8.137	9.842	7.867	7.77	8.183	8.894	8.04	8.663	6.845	8.961	7.185	7.591	9.3	7.657	6.308	7.282	7.235	8.466	7.891	8.533	8.496	7.084	10.978	8.865	9.155	7.858	7.805	8.27	NR_003674	A_32_P11372	25755	FALSE	KGFLP1	ref|NR_003674|ref|NR_003670|ens|ENST00000377614|ens|ENST00000519438	"Homo sapiens keratinocyte growth factor-like protein 1 (KGFLP1), non-coding RNA [NR_003674]"
A_23_P104734	8.705	8.901	9.529	8.977	8.438	9.913	8.528	8.826	8.915	8.75	9.007	9.165	8.443	8.635	7.79	8.404	8.787	8.404	8.536	9.426	8.614	8.011	10.56	9.05	9.384	9.438	8.909	10.092	8.874	9.129	8.523	8.469	8.848	9.023	8.311	8.407	9.19	9.319	10.071	6.757	7.808	8.893	8.969	10.216	9.595	9.99	10.091	8.547	7.654	9.184	9.351	9.073	9.196	9.787	9.657	9.532	9.443	8.878	8.494	8.892	9.707	9.782	9.859	8.81	9.099	8.301	8.863	8.479	9.5	8.954	9.07	NM_152713	A_23_P104734	25585	FALSE	STT3A	ref|NM_152713|ens|ENST00000392708|gb|BT007100|gb|L47337	"Homo sapiens STT3, subunit of the oligosaccharyltransferase complex, homolog A (S. cerevisiae) (STT3A), mRNA [NM_152713]"
A_32_P172698	4.932	5.717	4.949	3.908	5.155	4.937	4.082	5.658	5.361	4.742	5.412	3.84	3.223	6.306	5.068	2.933	5.22	4.714	4.251	4.312	4.043	4.419	4.861	5.191	5.685	4.969	5.325	4.351	5.017	4.387	2.709	3.927	2.222	5.758	5.765	3.246	4.623	4.983	5.378	5.73	3.791	5.114	4.963	3.927	5.355	2.451	5.316	3.039	5.062	5.356	3.41	4.376	4.868	4.846	5.425	4.659	4.935	4.82	4.778	6.518	5.416	4.988	3.461	7.372	4.11	2.153	5.145	4.39	4.305	4.754	5.045		A_32_P172698	25415	FALSE			
A_24_P194337	5.327	5.317	5.622	5.625	4.811	4.706	5.984	5.526	4.633	4.862	5.203	5.851	4.277	6.09	6.315	4.52	5.329	5.989	4.385	4.493	5.191	6.52	5.443	4.927	7.278	5.158	5.589	5.552	6.312	5.168	5.65	3.196	1.883	6.703	5.635	5.362	5.749	5.802	4.463	5.93	5.184	4.758	5.558	5.104	4.902	5.084	5.367	4.379	4.086	5.356	4.485	5.332	5.146	5.335	5.98	4.442	5.232	5.656	4.778	4.293	4.551	4.424	5.483	5.654	3.081	4.35	5.345	5.177	2.643	4.05	4.806	NM_022115	A_24_P194337	25245	FALSE	PRDM15	ref|NM_022115|ens|ENST00000269844|ens|ENST00000447207|ens|ENST00000380489	"Homo sapiens PR domain containing 15 (PRDM15), transcript variant 1, mRNA [NM_022115]"
A_23_P359870	6.675	6.157	5.877	7.12	5.155	7.335	5.047	7.432	7.729	3.751	7.36	6.551	6.081	6.492	5.195	6.737	4.443	5.361	5.776	5.412	6.988	4.556	6.182	6.325	6.131	5.194	5.956	6.207	6.548	2.596	6.091	7.421	3.297	6.257	4.128	6.699	6.235	5.723	6.85	5.93	5.75	4.758	7.359	6.529	3.765	4.355	6.078	5.421	5.173	5.22	6.309	5.375	6.522	5.461	7.03	4.325	5.566	6.581	2.761	6.174	7.304	6.971	7.222	6.79	6.114	5.852	7.663	5.732	5.401	6.621	7.052	XM_003119009	A_23_P359870	25075	FALSE	LOC100506010	ref|XM_003119009|ref|XM_003120071|ref|XM_003120613|gb|AJ312026	"PREDICTED: Homo sapiens uncharacterized protein C8orf16-like (LOC100506010), mRNA [XM_003119009]"
A_24_P234462	4.794	4.57	4.949	5.178	3.777	5.306	4.385	6.228	5.152	10.797	5.383	4.247	5.28	5.644	3.286	2.933	4.693	5.588	3.497	4.157	4.91	5.344	4.343	3.545	6.037	2.659	1.855	2.628	3.069	3.031	5.65	6.353	7.484	6.322	5.298	5.746	5.594	2.112	4.901	5.592	6.199	5.114	5.111	5.735	5.45	4.978	3.016	6.921	5.476	4.364	3.691	4.567	4.583	5.628	3.371	4.064	5.623	4.913	3.962	4.785	3.129	4.598	5.092	5.74	4.757	5.371	4.552	4.826	4.632	5.126	5.366	NM_147196	A_24_P234462	24905	FALSE	TMIE	ref|NM_147196|ens|ENST00000326431|gb|AK289625|gb|BC126258	"Homo sapiens transmembrane inner ear (TMIE), mRNA [NM_147196]"
A_23_P403081	5.327	6.878	5.495	5.644	3.54	5.219	7.653	5.931	7.298	4.028	4.579	5.012	5.813	5.047	8.658	9.875	4.541	5.532	10.239	3.381	5.839	4.299	6.073	8.802	4.874	2.446	4.714	8.879	5.487	5.655	6.142	5.188	4.76	5.712	3.591	5.993	5.383	4.983	5.723	5.027	5.184	4.845	5.082	5.24	5.321	5.215	4.668	4.487	6.271	6.814	5.066	5.904	5.63	6.743	5.899	5.583	7.062	6.028	3.962	9.767	5.881	5.559	5.438	10.241	6.616	6.512	6.627	6.083	6.564	5.973	5.702	NM_198566	A_23_P403081	24735	FALSE	C5orf34	ref|NM_198566|ens|ENST00000506213|ens|ENST00000306862|gb|AK056925	"Homo sapiens chromosome 5 open reading frame 34 (C5orf34), mRNA [NM_198566]"
A_23_P61230	10.757	10.41	10.562	9.975	10.147	12.207	9.44	10.367	9.997	10.211	10.339	10.016	9.936	11.01	9.981	10.572	10.173	10.497	10.387	9.983	10.244	9.983	10.482	10.31	9.725	9.417	9.957	10.219	10.299	10.187	10.708	10.219	9.33	10.285	10.142	10.246	10.226	10.372	10.544	9.516	9.281	10.673	10.293	10.672	10.323	10.682	10.806	9.828	10.399	10.505	9.949	10.356	9.61	11.655	10.741	10.864	10.611	12.016	11.915	8.93	10.724	10.071	9.445	8.483	10.638	9.807	10.179	9.449	9.639	10.253	10.143	NM_004712	A_23_P61230	24565	FALSE	HGS	ref|NM_004712|ens|ENST00000329138|ens|ENST00000442335|gb|AK303800	"Homo sapiens hepatocyte growth factor-regulated tyrosine kinase substrate (HGS), mRNA [NM_004712]"
A_32_P436884	5.441	6.236	6.168	5.71	8.208	5.636	4.793	5.931	4.971	12.801	5.412	6.242	7.231	6.01	6.315	4.922	5.764	6.353	5.627	5.867	6.133	7.483	5.487	4.954	7.239	6.11	6.13	6.218	6.538	6.118	6.751	6.088	7.618	5.629	5.904	6.083	10.578	6.702	6.164	7.699	6.629	10.517	5.767	6.371	5.992	7.007	5.874	6.783	6.153	6.66	5.435	6.747	5.511	6.486	6.098	6.511	4.478	5.775	6.45	6.499	5.698	5.923	5.639	6.577	4.473	5.733	6.618	6.179	5.632	5.616	6.08	NM_001010867	A_32_P436884	24395	FALSE	C1orf69	ref|NM_001010867|ens|ENST00000484749|ens|ENST00000366711|gb|AK303837	"Homo sapiens chromosome 1 open reading frame 69 (C1orf69), mRNA [NM_001010867]"
A_32_P76427	3.19	5.973	4.768	5.248	3.269	5.636	8.167	6.345	7.666	5.591	5.107	4.247	5.813	4.697	8.844	3.14	4.494	5.331	2.924	4.895	3.835	5.453	2.846	5.29	5.319	5.004	5.295	5.087	4.791	5.207	5.559	6.856	2.929	4.646	3.795	3.246	1.837	5.802	5.19	5.995	5.489	2.56	5.082	3.458	5.882	5.256	2.123	4.958	6.092	5.14	4.067	3.234	2.582	10.059	5.081	5.084	6.326	10.746	4.539	10.23	4.341	4.951	4.936	10.904	4.473	4.91	4.818	4.73	4.305	6.437	4.806	ENST00000522374	A_32_P76427	24225	FALSE		ens|ENST00000522374|gb|BX108468	"BX108468 Soares_testis_NHT Homo sapiens cDNA clone IMAGp998J144405, mRNA sequence [BX108468]"
A_24_P750159	5.101	4.57	4.949	4.979	4.343	6.825	3.74	4.323	4.835	7.794	5.324	4.944	3.654	5.181	3.857	4.377	3.938	5.718	5.078	4.925	5.33	4.394	2.846	5.433	5.13	4.671	4.536	4.61	5.089	4.653	4.723	5.136	2.601	3.475	4.881	4.095	4.397	4.449	4.209	6.287	4.952	4.845	5.261	3.773	5.615	5.129	5.256	2.913	4.177	3.929	3.41	3.234	4.379	4.124	6.363	2.834	4.169	3.397	5.486	5.421	5.253	5.231	5.159	5.856	6.24	5.115	5.24	5.226	4.524	5.17	4.863	AK027179	A_24_P750159	24055	FALSE		gb|AK027179|gb|BC073920	"Homo sapiens cDNA: FLJ23526 fis, clone LNG05662, highly similar to HSATFA Human mRNA for ATF-a transcription factor. [AK027179]"
A_24_P241330	8.456	8.58	8.374	8.758	8.134	8.564	8.661	7.967	8.718	3.566	8.818	9.006	8.193	8.901	8.602	8.682	8.531	7.994	8.146	8.696	8.655	8.551	7.967	9.224	8.825	8.548	8.637	9.355	8.956	9.574	8.719	8.497	8.169	8.728	8.497	8.027	8.981	8.27	8.662	7.486	7.25	8.536	8.931	9.305	8.678	9.314	9.073	8.081	9.166	8.884	8.918	8.909	8.326	9.148	8.319	9.019	8.628	9.037	8.688	8.352	8.319	8.352	8.699	8.751	8.685	8.849	9.008	9.846	8.7	9.097	8.736	NM_024824	A_24_P241330	23885	FALSE	ZC3H14	ref|NM_024824|ref|NM_001160103|ref|NM_001160104|ref|NM_207660	"Homo sapiens zinc finger CCCH-type containing 14 (ZC3H14), transcript variant 1, mRNA [NM_024824]"
A_32_P100338	11.15	11.441	11.268	11.3	10.38	11.114	10.817	11.323	11.275	9.862	11.491	12.399	10.398	11.814	10.755	11.118	11.548	11.029	11.267	11.331	11.068	9.485	11.546	11.724	10.836	11.427	11.767	12.783	11.109	10.082	10.168	11.828	10.588	10.43	11.135	11.219	10.262	10.06	10.384	9.609	9.849	10.695	10.755	10.654	10.99	11.887	10.85	9.638	11.379	10.952	10.32	12.417	11.015	11.04	10.868	10.611	9.456	10.072	10.391	10.363	10.761	11.303	11.877	11.378	11.186	12.535	11.469	12.534	11.582	10.708	11.068		A_32_P100338	23715	FALSE			
A_24_P343233	12.712	13.715	12.954	12.412	13.82	13.116	12.486	12.032	13.411	11.898	13.922	12.131	12.792	13.01	13.404	12.582	12.371	11.188	11.791	13.18	13.462	11.968	12.861	13.95	12.462	13.236	12.354	14.061	13.174	11.132	14.99	12.564	13.592	12.777	13.205	13.1	13.823	12.45	13.324	12.587	12.493	12.937	13.572	13.083	14.449	12.777	11.799	12.954	13.881	13.514	14.298	12.367	13.411	12.375	12.475	14.374	13.37	12.992	12.673	13.444	12.9	12.26	13.466	12.781	14.079	13.467	12.048	12.937	13.256	13.602	14.277	NM_002124	A_24_P343233	23545	FALSE	HLA-DRB1	ref|NM_002124|ref|NM_022555|ens|ENST00000446898|ens|ENST00000450362	"Homo sapiens major histocompatibility complex, class II, DR beta 1 (HLA-DRB1), mRNA [NM_002124]"
A_23_P252023	4.034	4.503	5.093	4.098	3.269	4.311	4.082	4.996	5.826	4.742	3.966	3.84	3.654	5.31	4.075	4.169	5.22	4.775	3.369	2.848	3.555	4.104	4.93	4.794	6.204	2.811	4.536	4.519	1.979	4.577	4.781	3.872	2.601	4.976	5.335	5.435	5.123	3.874	4.523	3.863	4.061	5.419	2.076	5.373	4.74	5.344	2.639	5.086	3.159	3.113	4.367	3.62	3.8	2.472	4.626	2.834	4.398	5.327	4.961	4.785	4.984	4.696	3.919	6.204	3.081	4.857	4.703	3.977	5.067	3.485	4.18	NM_175698	A_23_P252023	23375	FALSE	SSX2	ref|NM_175698|ref|NM_001164417|ref|NM_175711|ref|NM_021014	"Homo sapiens synovial sarcoma, X breakpoint 2 (SSX2), transcript variant 2, mRNA [NM_175698]"
A_32_P10495	7.478	6.277	7.172	8.462	5.369	7.424	7.021	7.584	7.149	5.742	8.047	8.172	7.083	7.628	6.559	8.1	7.398	7.915	7.039	7.969	7.185	4.376	6.378	6.807	7.461	7.097	6.994	7.568	8	6.386	6.511	6.856	7.104	7.106	7.128	6.772	7.335	5.937	6.505	7.18	6.762	7.278	6.841	7.218	6.393	7.156	8.325	6.899	8.181	7.324	7.362	7.351	7.516	6.663	8.539	7.575	7.589	7.28	7.493	7.016	7.177	8.093	8.614	6.011	7.689	8.008	7.572	8.21	8.357	7.709	7.704		A_32_P10495	23205	FALSE			
A_32_P87043	5.423	4.438	4.949	5.382	4.651	4.436	4.585	6.156	6.294	4.862	4.881	5.989	4.711	4.461	4.938	4.218	5.46	5.532	4.205	5.107	6.168	6.332	5.566	4.555	5.697	4.857	4.136	4.519	5.431	5.768	5.605	5.663	4.602	4.078	4.928	3.944	5.123	5.419	2.613	5.027	5.961	4.92	5.377	6.207	5.117	5.215	4.99	6.646	5.523	4.766	5.842	5.118	5.104	5.266	5.949	4.932	4.085	5.17	5.672	4.785	6.332	4.516	5.282	4.636	5.652	5.602	5.119	5.022	5.848	5.591	4.863	ENST00000470726	A_32_P87043	23035	FALSE		ens|ENST00000470726|gb|AJ412029	"Homo sapiens mRNA for B-cell neoplasia associated transcript, (BCMS gene), splice variant G, non coding transcript. [AJ412029]"
A_32_P886243	4.846	5.052	4.598	5.899	11.421	5.306	5.678	5.828	5.639	13.933	3.492	4.944	9.715	6.765	6.666	4.773	6.239	5.187	4.421	3.933	5.608	6.696	5.187	4.449	6.516	5.004	4.011	4.351	5.487	4.834	5.009	4.58	4.307	3.796	5.664	4.795	5.994	5.972	4.948	6.441	6.795	5.737	5.261	4.1	5.91	5.215	4.917	4.912	5.476	4.868	5.197	5.466	5.486	5.875	6.455	5.757	5.931	6.36	5.041	4.676	5.095	4.988	4.749	5.631	6.24	5.198	6.478	4.903	5.632	5.085	5.45	AK001089	A_32_P886243	22865	FALSE		gb|AK001089	"Homo sapiens cDNA FLJ10227 fis, clone HEMBB1000103. [AK001089]"
A_24_P58910	1.512	4.939	3.508	3.908	6.957	4.937	10.501	4.674	4.633	7.971	4.644	4.777	9.409	5.047	11.131	3.961	4.582	5.989	4.092	4.026	5.409	5.274	4.861	2.292	6.048	4.553	4.476	4.432	4.956	2.179	2.841	5.831	2.71	5.217	4.928	5.388	4.943	3.246	2.722	5.104	5.072	5.166	3.684	5.405	5.484	5.686	5.702	3.156	5.002	5.14	3.41	4.464	4.79	5.461	5.327	5.296	5.566	5.538	4.66	5.776	4.919	4.516	3.171	4.842	4.561	5.018	4.294	5.022	2.852	4.426	4.287	AF072164	A_24_P58910	22695	FALSE		gb|AF072164|tc|NP083958	"Homo sapiens HSFE-1 mRNA, partial cds. [AF072164]"
A_32_P152882	8.382	9.165	6.073	6.486	4.343	6.34	5.2	8.768	8.553	9.679	6.442	6.188	5.573	6.492	4.788	5.399	4.98	6.678	4.421	7.335	5.983	5.324	6.827	4.794	6.892	6.749	5.619	6.207	7.115	7.255	6.009	4.491	8.518	5.629	5.555	4.775	6.465	6.005	6.251	4.807	5.824	6.069	7.12	6.115	6.964	6.058	5.91	8.77	6.491	5.65	6.078	5.466	6.824	6.338	6.161	6.143	5.401	6.154	3.202	7.682	6.514	6.399	5.991	7.004	6.426	6.848	6.36	5.997	6.671	6.402	6.483		A_32_P152882	22525	FALSE			
A_24_P337700	4.426	5.78	5.687	4.263	5.587	5.028	6.696	4.227	4.529	5.968	4.96	4.52	5.813	6.01	7.2	3.924	5.136	6.183	5.756	5.561	6.315	6.624	5.822	5.666	6.634	7.508	5.844	5.688	5.825	5.465	6.106	7.349	5.292	6.944	5.265	4.282	6.619	5.158	6.176	5.801	5.961	5.537	5.699	4.441	7.036	6.744	5.967	4.166	6.729	6.358	5.997	5.746	6.17	5.576	5.327	5.004	4.935	5.717	5.486	8.376	7.817	5.729	5.773	8.66	8.915	6.512	5.449	5.876	5.938	5.249	6.192	NM_004666	A_24_P337700	22355	FALSE	VNN1	ref|NM_004666|ens|ENST00000367928|gb|U39664|gb|AJ132099	"Homo sapiens vanin 1 (VNN1), mRNA [NM_004666]"
A_32_P154830	6.729	7.192	6.68	6.819	2.956	7.335	5.61	6.36	7	4.915	7.229	7.245	5.736	6.909	6.315	5.873	6.376	5.752	5.902	6.693	7.063	6.841	6.334	6.494	7.201	7.459	6.427	6.994	6.582	6.804	6.665	7.784	6.566	7.277	5.089	5.885	6.714	6.208	6.313	11.918	8.812	6.435	5.821	6.833	6.942	6.998	6.846	6.222	6.598	6.938	6.5	7.378	7.255	6.283	6.288	6.88	6.456	6.277	6.474	6.266	7.559	7.198	7.337	4.636	7.781	7.581	7.47	7.097	7.137	7.038	7.423	NM_014028	A_32_P154830	22185	FALSE	OSTM1	ref|NM_014028|ens|ENST00000492130|ens|ENST00000193322|gb|AJ420489	"Homo sapiens osteopetrosis associated transmembrane protein 1 (OSTM1), mRNA [NM_014028]"
A_32_P220826	4.846	4.662	3.508	5.282	2.956	6.098	3.852	4.374	4.741	8.709	5.725	5.943	5.28	5.927	4.075	3.384	5.165	5.941	3.903	4.106	5.191	5.962	4.991	3.949	6.274	5.032	4.975	4.902	5.39	4.967	5.534	5.633	5.002	7.106	4.382	6.128	5.35	5.042	5.556	5.382	3	5.5	4.963	4.747	4.864	5.852	2.79	3.945	4.569	5.22	5.308	5.648	3.8	4.755	5.208	6.31	5.232	5.538	5.2	5.276	2.865	5.357	3.171	4.636	4.561	3.994	5.295	4.619	4.957	5.17	5.563	ENST00000436944	A_32_P220826	22015	FALSE		ens|ENST00000436944|ref|XR_108831|ref|XR_110696|ref|XR_113023	Williams Beuren syndrome chromosome region 22 [Source:HGNC Symbol;Acc:16405] [ENST00000436944]
A_23_P211267	5.632	5.455	5.768	6.486	4.172	5.127	4.585	4.302	6.642	3.566	6.321	6.075	5.485	4.461	5.708	4.218	6.051	6.206	5.574	5.537	6.585	5.786	5.462	5.7	6.264	5.158	6.108	5.621	5.844	6.48	6.171	6.325	4.141	6.729	6.915	7.036	6.235	5.219	6.096	5.176	5.824	6.385	5.9	5.818	5.217	7.016	6.385	4.958	5.569	5.356	5.689	6.387	5.104	6.533	6.524	6.575	5.782	7.005	6.025	6.893	5.898	5.803	5.228	7.178	6.426	5.4	6.35	5.615	5.369	5.678	5.87	NM_020639	A_23_P211267	21845	FALSE	RIPK4	ref|NM_020639|ens|ENST00000352483|ens|ENST00000332512|gb|AK296685	"Homo sapiens receptor-interacting serine-threonine kinase 4 (RIPK4), mRNA [NM_020639]"
A_23_P155404	4.034	5.686	2.549	5.382	2.22	5.127	4.194	4.674	6.002	4.028	4.267	3.76	4.018	5.181	3.286	2.484	5.246	5.294	3.683	4.418	5.277	5.962	3.551	5.106	6.516	4.604	4.276	4.519	4.742	6.184	5.19	6.62	3.952	4.934	6.212	4.908	4.704	2.201	4.98	6.116	5.184	4.358	4.528	4.353	5.286	5.215	1.658	4.027	5.334	5.356	4.841	4.984	4.941	5.335	4.85	5.194	5.673	5.402	4.102	3.824	4.341	4.424	5.228	4.636	4.561	7.536	5.119	4.903	4.524	5.322	4.287	NM_014461	A_23_P155404	21675	FALSE	CNTN6	ref|NM_014461|ens|ENST00000397479|ens|ENST00000350110|gb|AK314220	"Homo sapiens contactin 6 (CNTN6), mRNA [NM_014461]"
A_23_P316172	6.257	6.463	5.809	8.532	3.777	5.471	4.969	7.618	7.549	4.371	6.387	6.819	5.164	6.306	5.301	4.836	5.012	4.956	4.819	5.134	6.001	4.857	5.671	6.268	6.601	5.734	7.016	5.857	5.089	4.387	5.09	5.113	5.529	6.038	6.867	6.288	6.761	4.983	6.925	6.058	5.184	6.114	7.336	5.025	5.25	5.58	6.45	5.62	6.77	7.071	5.819	6.873	6.2	4.648	5.949	5.333	4.987	6.36	3.202	6.618	8.283	6.325	7.789	7.679	6.026	7.768	6.485	5.876	5.967	6.125	6.887	ENST00000504011	A_23_P316172	21505	FALSE		ens|ENST00000504011|gb|BC001017	"Homo sapiens PDZ and LIM domain 3, mRNA (cDNA clone IMAGE:3345880), with apparent retained intron. [BC001017]"
A_32_P107734	4.363	4.378	1.843	3.779	2.348	5.219	2.597	5.011	4.633	4.312	4.143	5.443	4.277	5.745	3.286	4.602	5.541	4.584	3.497	4.157	4.518	4.781	4.198	3.844	4.975	4.715	3.759	4.351	3.931	4.042	4.331	4.987	3.748	3.475	5.265	5.598	1.898	4.297	4.587	4.959	4.268	3.66	5.037	3.358	5.183	3.026	5.316	2.913	4.75	5.425	3.898	3.62	4.868	3.317	5.006	4.544	4.169	5.402	4.866	4.555	5.864	4.899	5.438	5.112	5.017	4.497	3.67	2.964	4.186	4.905	4.968		A_32_P107734	21335	FALSE			
A_24_P16856	4.692	5.052	2.464	4.828	6.555	5.219	4.877	4.302	5.46	6.335	4.406	5.123	6.992	6.171	4.432	4.027	5.492	4.775	4.298	3.972	4.043	3.069	3.943	5.016	4.055	4.769	2.756	3.027	4.88	4.387	4.662	5.892	4.058	3.475	4.732	5.649	4.623	5.761	3.699	3.066	4.952	3.846	4.875	4.441	5.015	4.355	4.553	3.039	4.569	4.868	3.898	4.376	4.868	4.428	5.554	5.333	4.557	5.17	4.961	4.193	4.551	4.424	4.844	4.636	4.561	3.765	5.119	2.964	5.067	5.411	5.409	ENST00000381261	A_24_P16856	21165	FALSE		ens|ENST00000381261|gb|BC028151	A kinase (PRKA) anchor protein 17A [Source:HGNC Symbol;Acc:18783] [ENST00000381261]
A_32_P106584	5.386	4.733	1.905	5.103	2.437	3.67	4.486	4.793	5.393	3.662	5.107	5.851	4.487	5.047	4.607	4.027	5.136	4.481	3.955	3.972	5.305	3.286	4.468	3.776	5.46	4.355	4.38	3.609	5.601	2.044	4.836	3.839	3.604	4.381	4.494	5.244	4.397	3.418	3.918	4.4	3.433	4.358	2.076	3.258	5.421	2.515	4.109	6.409	4.669	4.63	4.224	4.924	4.701	4.124	4.85	4.892	5.885	4.82	4.66	5.148	2.865	3.848	4.478	4.686	5.123	4.189	4.41	4.5	5.116	5.022	5.161		A_32_P106584	20995	FALSE			
A_32_P35839	4.692	5.647	4.833	5.14	2.711	4.559	4.793	4.852	4.529	5.173	4.406	4.469	4.711	4.893	3.286	3.516	5.246	5.777	4.656	4.493	4.882	3.726	4.756	4.555	6.477	3.651	4.211	2.472	5.561	5.972	3.687	5.341	4.383	4.889	5.49	5.909	5.419	5.158	5.474	4.807	4.061	2.56	2.167	4.303	5.641	4.621	4.236	4.027	5.12	4.959	4.485	3.427	4.701	5.399	4.752	4.366	4.987	5.89	4.222	4.499	4.772	3.986	3.171	4.636	5.34	5.4	4.962	4.139	4.895	4.905	5.274		A_32_P35839	20825	FALSE			
A_23_P142574	5.213	5.317	5.245	4.979	3.777	4.311	4.793	4.649	4.804	9.594	4.881	4.866	5.661	5.644	3.596	4.799	5.515	5.436	3.369	4.656	5.277	7.08	4.792	4.825	7.307	5.42	5.263	4.253	5.06	5.99	4.446	5.033	2.065	6.153	5.741	5.815	5.723	3.023	9.839	7.095	5.489	5.537	7.12	3.844	6.288	4.41	3.987	4.958	4.35	4.868	8.043	3.234	5.56	3.87	5.371	5.233	8.323	4.255	4.539	3.824	6.153	5.109	3.919	4.636	5.511	5.271	5.212	4.283	4.895	3.72	5.09	NM_058165	A_23_P142574	20655	FALSE	MOGAT1	ref|NM_058165|ens|ENST00000446656|ens|ENST00000264412|gb|BC140227	"Homo sapiens monoacylglycerol O-acyltransferase 1 (MOGAT1), mRNA [NM_058165]"
A_23_P142849	7.826	8.657	7.347	10.638	7.274	8.603	8.017	9.465	9.591	6.534	9.08	7.336	6.146	7.416	8.307	6.863	7.683	8.066	8.999	8.46	8.124	4.394	8.987	8.073	9.435	9.006	9.116	9.72	10.232	8.612	9.396	6.064	8.919	9.588	9.175	9.212	9.848	8.342	9.72	8.331	8.048	9.494	10.019	8.633	10.235	10.454	9.17	6.288	10.481	8.79	8.606	8.05	8.672	6.553	8.91	9.636	9.648	8.789	6.167	9.811	8.579	9.295	7.189	10.424	9.044	9.92	9.628	8.635	7.934	9.563	8.201	NM_005168	A_23_P142849	20485	FALSE	RND3	ref|NM_005168|ens|ENST00000375734|ens|ENST00000263895|gb|X97758	"Homo sapiens Rho family GTPase 3 (RND3), mRNA [NM_005168]"
A_23_P89249	12.109	15.164	10.71	12.519	9.611	14.945	11.409	12.102	14.971	14.148	12.155	11.588	10.905	12.353	10.148	12.529	12.167	12.657	11.158	14.1	15.35	11.394	10.361	11.301	10.611	9.313	10.698	10.406	13.847	11.033	9.82	11.864	10.705	11.759	10.83	12.006	13.491	11.444	11.259	13.676	14.221	11.596	14.752	12.29	9.983	15.682	12.482	10.859	12.957	11.478	11.434	12.56	12.11	11.773	15.537	11.436	10.513	10.86	12.162	14.735	10.612	15.686	10.718	11.572	15.458	10.867	11.148	12.227	11.707	12.032	11.994	NM_001005862	A_23_P89249	20315	FALSE	ERBB2	ref|NM_001005862|ref|NM_004448|ens|ENST00000406381|ens|ENST00000269571	"Homo sapiens v-erb-b2 erythroblastic leukemia viral oncogene homolog 2, neuro/glioblastoma derived oncogene homolog (avian) (ERBB2), transcript variant 2, mRNA [NM_001005862]"
A_23_P149050	6.651	6.498	6.855	7.551	7.382	6.825	5.551	7.956	6.271	3.566	6.454	6.862	6.259	7.307	5.708	6.816	7.175	6.931	6.867	6.403	6.966	4.137	6.99	6.743	6.335	6.736	6.488	6.761	6.377	6.342	6.84	4.661	7.318	7.783	7.018	7.375	6.714	7.138	6.23	5.801	6.439	7.027	7.01	7.998	4.902	7.096	5.778	6.572	7.626	6.628	6.327	6.649	7.294	6.849	6.244	6.688	6.595	7.622	6.368	6.275	7.071	7.46	6.732	6.398	7.41	6.863	7.069	6.254	6.822	7.378	6.965	NR_024321	A_23_P149050	20145	FALSE	NCRNA00115	ref|NR_024321|ens|ENST00000473798|gb|BC017762|gb|AK026292	"Homo sapiens non-protein coding RNA 115 (NCRNA00115), non-coding RNA [NR_024321]"
A_23_P49638	6.52	6.547	5.596	5.441	7.404	6.397	5.865	6.376	6.537	7.259	5.55	6.009	6.808	6.306	6.818	5.798	6.224	6.066	4.205	6.216	6.251	5.364	5.707	6.255	7.115	5.794	5.589	5.688	7.297	5.406	6.272	5.504	6.395	6.218	6.552	7.721	6.875	6.889	6.38	6.537	6.629	6.021	7.61	6.568	6.833	6.528	6.787	5.853	6.793	6.063	6.861	5.425	6.567	6.386	6.226	6.981	5.289	6.485	6.025	6.137	6.886	6.465	6.247	6.027	6.256	6.171	6.054	5.997	5.83	6.192	7.429	NM_006613	A_23_P49638	19975	FALSE	GRAP	ref|NM_006613|ens|ENST00000284154|gb|CR624975|gb|CR600595	"Homo sapiens GRB2-related adaptor protein (GRAP), mRNA [NM_006613]"
A_24_P943193	9.581	9.205	9.218	10.175	7.642	9.214	8.779	10.077	9.111	7.794	9.382	9.415	8.558	9.7	8.269	9.936	10.119	10.424	10.05	8.984	8.718	9.831	9.387	9.695	9.682	10.05	10.081	8.982	9.577	8.546	8.288	10.19	8.802	9.032	9.166	9.935	9.464	9.193	9.216	9.252	9.534	9.649	9.93	9.01	8.991	9.65	9.495	8.681	8.944	8.336	9.088	10.208	10.118	8.814	8.586	8.145	8.039	9.461	9.318	8.826	9.954	10.299	10.015	9.215	8.985	9.416	9.317	9.2	9.742	8.571	9.154	NM_006036	A_24_P943193	19805	FALSE	PREPL	ref|NM_006036|ref|NM_001171606|ref|NM_001171603|ref|NM_001171617	"Homo sapiens prolyl endopeptidase-like (PREPL), transcript variant 1, mRNA [NM_006036]"
A_32_P87074	7.95	7.079	7.076	7.008	3.777	7.626	5.476	7.41	7.637	4.595	7.236	7.14	7.053	7.277	4.432	7.156	5.46	6.518	6.555	5.68	6.865	5.389	6.472	6.506	6.348	5.708	6.108	6.959	6.412	7.188	5.12	7.921	6.992	5.217	8.036	7.748	7.481	7.865	8.11	7.862	8.069	7.671	8.14	8.164	8.719	6.733	7.441	6.592	6.235	6.506	8.318	7.837	7.368	5.918	8.367	7.903	7.192	6.97	6.734	8.041	8.578	8.101	6.344	7.097	8.407	8.94	7.079	8.081	7.587	7.658	8.504	AK022150	A_32_P87074	19635	FALSE		gb|AK022150	"Homo sapiens cDNA FLJ12088 fis, clone HEMBB1002545. [AK022150]"
A_23_P118916	10.709	9.515	9.676	10.565	9.79	10.415	10.067	10.86	10.175	9.124	10.601	10.426	9.635	10.593	10.382	10.213	9.756	8.973	9.565	10.16	9.977	8.815	10.168	10.106	10.812	10.595	10.431	10.841	10.108	9.245	9.588	10.329	9.907	11.532	10.677	10.672	11.199	10.039	10.762	9.951	9.577	10.333	10.418	11.012	10.989	11.201	10.685	9.825	10.47	10.037	10.79	11.018	10.428	10.926	10.805	10.787	10.706	10.947	10.559	9.218	9.722	9.598	10.363	9.612	10.377	10.06	10.609	10.459	9.676	9.908	10.62	AK026031	A_23_P118916	19465	FALSE	PQLC1	gb|AK026031	"Homo sapiens cDNA: FLJ22378 fis, clone HRC07430. [AK026031]"
A_23_P84860	6.484	5.78	4.517	6.239	7.481	5.636	4.969	8.716	7.575	4.097	6.837	4.346	4.487	6.09	7.273	4.773	3.794	5.86	6.424	5.358	5.191	5.695	8.385	6.106	9.139	8.238	8.711	5.474	7.475	5.348	8.148	5.286	6.617	4.646	8.004	7.971	9.147	5.604	8.191	8.634	7.775	6.367	7.601	6.763	7.994	6.206	5.662	6.434	7.296	6.092	7.253	6.314	7.434	8.251	5.728	7.265	5.458	7.517	6.368	4.293	9.48	6.029	6.015	6.729	6.18	6.273	7.114	6.923	6.511	5.755	7.789	NM_007177	A_23_P84860	19295	FALSE	FAM107A	ref|NM_007177|ref|NM_001076778|ens|ENST00000394481|ens|ENST00000360997	"Homo sapiens family with sequence similarity 107, member A (FAM107A), transcript variant 1, mRNA [NM_007177]"
A_32_P155984	4.216	5.54	4.183	1.816	4.481	3.67	4.486	5.828	4.775	3.566	5.956	2.878	4.487	4.237	3.286	3.772	5.405	6.183	5.574	3.627	5.305	4.376	4.299	5.166	6.348	5.708	6.027	5.84	5.329	9.43	7.077	4.907	2.601	6.392	5.234	5.993	5.888	3.418	5.657	7.035	5.668	5.368	5.377	4.495	5.117	5.385	4.761	4.78	4.492	5.058	5.743	5.549	5.434	5.065	5.081	5.549	3.133	6.277	4.327	5.02	5.288	5.508	5.159	4.964	4.757	4.497	4.552	5.506	4.413	3.485	5.226		A_32_P155984	19125	FALSE			
A_24_P472007	4.363	5.262	4.183	5.282	6.331	4.045	3.964	5.045	6.138	3.566	5.753	5.352	5.485	6.24	3.286	4.559	5.301	5.227	3.497	4.448	5.075	3.155	4.713	2.746	3.851	4.553	3.111	3.997	3.931	3.031	5.432	3.196	4.232	4.464	5.089	3.246	2.439	2.277	2.955	2.891	4.061	4.67	4.671	5.065	3.699	4.127	3.016	4.099	4.35	4.476	4.367	5.175	3.992	4.846	3.838	4.325	5.232	4.117	3.64	3.824	3.439	4.988	6.796	4.636	5.017	4.271	4.055	4.283	4.04	4.653	3.945	NM_001080421	A_24_P472007	18955	FALSE	UNC13A	ref|NM_001080421|ens|ENST00000252773|ens|ENST00000519716|ens|ENST00000428389	"Homo sapiens unc-13 homolog A (C. elegans) (UNC13A), mRNA [NM_001080421]"
A_23_P65518	9.01	8.311	8.809	7.391	4.932	9.248	7.583	8.305	8.744	6.592	7.805	8.919	6.604	8.247	7.164	7.686	8.618	7.032	6.348	8.05	8.731	7.519	7.605	9.022	8.626	8.196	7.967	8.431	8.948	6.73	6.821	6.941	8.938	9.015	8.988	8.279	9.175	8.569	7.69	6.796	7.25	8.712	9.119	8.445	9.361	8.309	8.104	8.607	9.038	8.623	8.878	7.741	8.781	6.578	6.267	8.742	8.596	7.842	7.92	8.777	9.787	7.198	7.346	8.039	8.956	12.029	7.56	9.957	9.393	9.767	8.585	NM_016651	A_23_P65518	18785	FALSE	DACT1	ref|NM_016651|ref|NM_001079520|gb|BX161433|gb|CR610675	"Homo sapiens dapper, antagonist of beta-catenin, homolog 1 (Xenopus laevis) (DACT1), transcript variant 1, mRNA [NM_016651]"
A_24_P152855	6.412	6.498	7.061	6.992	4.481	5.877	5.551	6.068	6.516	4.097	6.775	7.07	4.886	6.24	4.938	6.159	6.711	7.236	5.627	6.04	6.408	4.975	5.784	5.822	6.143	5.62	4.816	5.873	6.34	5.917	5.716	4.752	5.103	7.155	5.396	5.574	5.888	5.558	5.273	5.995	5.824	5.419	5.658	4.831	6.633	7.366	5.256	5.293	5.933	3.714	5.135	6.661	6.284	5.875	4.85	5.296	5.401	5.01	5.672	4.896	5.791	6.623	6.704	5.185	6.143	5.769	5.6	5.732	5.725	5.941	6.009		A_24_P152855	18615	FALSE			
A_24_P915245	4.846	4.307	4.768	5.064	3.269	4.706	3.439	4.554	4.804	4.595	4.794	5.197	4.277	5.835	4.938	4.602	4.908	6.448	4.143	5.062	3.75	1.94	3.738	4.581	6.25	3.916	4.714	3.609	3.931	5.207	4.446	5.862	2.929	6.998	5.089	5.292	4.623	4.792	4.98	7.035	6.199	5.114	4.963	4.831	5.882	3.654	5.571	3.796	3.159	5.22	4.745	3.234	2.777	6.035	5.507	2.834	4.332	4.589	4.539	3.824	5.223	4.24	5.228	4.636	5.077	4.668	4.353	4.139	4.632	4.905	3.518		A_24_P915245	18445	FALSE			
A_24_P270999	5.781	5.262	5.315	5.81	4.172	5.636	4.486	5.997	5.304	4.595	5.682	6.277	4.711	5.835	5.617	5.056	5.165	6.114	5.385	5.756	5.33	4.998	4.673	5.249	6.855	7.314	7.096	4.432	5.505	5.279	5.63	4.942	5.888	4.522	6.246	4.186	7.198	5.101	6.06	5.801	5.894	5.926	5.884	5.581	4.902	7.518	6.123	4.997	5.655	4.364	6.277	5.684	5.717	6.363	4.626	7.015	3.133	4.369	5.729	4.737	5.136	5.527	5.773	4.802	3.081	5.769	5.145	5.75	5.895	5.591	5.987	NM_000334	A_24_P270999	18275	FALSE	SCN4A	ref|NM_000334|ens|ENST00000006839|ens|ENST00000435607|gb|M81758	"Homo sapiens sodium channel, voltage-gated, type IV, alpha subunit (SCN4A), mRNA [NM_000334]"
A_32_P213389	6.936	6.706	5.971	6.89	5.69	5.306	6.756	6.328	6.779	6.265	6.403	7.43	6.203	5.835	5.617	6.115	6.711	6.534	5.776	6.059	5.658	4.952	6.224	5.834	7.351	6.693	6.374	5.705	6.593	5.743	5.777	3.952	5.757	7.036	6.342	5.792	7.438	6.871	7.063	7.562	7.607	7.407	6.639	6.763	5.793	6.635	7.382	6.14	6.662	6.676	7.488	7.887	6.351	6.725	7.692	6.39	6.425	7.183	7.581	6.414	7.078	7.171	7.319	6.176	5.978	6.25	6.898	6.346	6.318	6.424	7.601		A_32_P213389	18105	FALSE			
A_23_P324989	4.794	3.893	5.346	5.441	2.125	5.957	4.298	5.285	5.152	4.742	5.203	5.412	3.654	3.615	3.286	4.218	4.908	5.916	4.782	5.607	4.373	2.556	4.991	4.363	5.476	4.671	3.111	4.432	4.791	5.24	4.016	5.033	3.482	5.416	3.231	5.129	4.943	5.101	5.016	3.329	4.819	5.575	4.295	1.909	4.548	5.464	5.43	3.62	5.728	4.63	4.927	5.466	5.404	4.996	4.931	5.233	5.05	5.327	5.729	3.824	5.498	5.203	5.013	5.605	5.017	5.4	3.891	5.177	5.315	5.634	5.247	NM_001003716	A_23_P324989	17935	FALSE	RECQL5	ref|NM_001003716|ens|ENST00000420326|gb|AB042823	"Homo sapiens RecQ protein-like 5 (RECQL5), transcript variant 3, mRNA [NM_001003716]"
A_24_P398092	8.535	8.118	8.263	8.618	8.134	8.044	8.404	8.31	7.807	8.04	8	8.375	7.467	7.889	7.88	8.513	7.902	8.453	8.057	8.355	7.893	7.816	8.776	8.316	9.569	9.049	8.642	8.273	8.447	7.023	8.222	8.658	7.98	8.4	8.691	7.76	8.258	8.685	8.2	8.548	8.322	8.692	8.361	7.934	9.101	8.709	8.277	7.711	8.737	8.663	7.963	8.03	8.637	8.17	8.378	7.792	7.254	7.754	8.263	7.855	8.959	8.667	9.097	7.889	8.477	8.784	9.038	8.349	9	8.503	8.99	NM_002874	A_24_P398092	17765	FALSE	RAD23B	ref|NM_002874|ens|ENST00000457811|ens|ENST00000358015|gb|CR592064	"Homo sapiens RAD23 homolog B (S. cerevisiae) (RAD23B), mRNA [NM_002874]"
A_23_P121441	5.258	5.36	2.464	6.168	4.172	4.937	6.234	4.674	5.46	5.042	5.439	5.969	5.485	5.428	7.79	5.024	5.354	6.388	4.385	5.822	5.246	4.998	4.299	5.625	6.048	5.496	5.619	6.396	5.211	3.516	5.369	9.513	4.141	4.976	5.234	6.638	5.383	6.702	4.209	2.515	5.291	4	4.357	6.075	5.67	5.464	1.322	2.913	3.159	5.293	4.485	5.684	5.347	5.065	5.425	4.762	5.166	3.645	5.422	7.185	5.864	5.109	5.523	7.602	5.652	4.189	5.907	4.39	6.357	3.485	5.161	NM_014893	A_23_P121441	17595	FALSE	NLGN4Y	ref|NM_014893|ref|NR_028319|ref|NR_028318|ens|ENST00000434873	"Homo sapiens neuroligin 4, Y-linked (NLGN4Y), transcript variant 1, mRNA [NM_014893]"
A_24_P112395	7.653	7.888	7.887	7.933	6.125	7.844	6.523	7.656	8.05	5.238	7.785	8.723	8.248	8.402	6.252	7.866	8.183	8.37	7.3	7.102	6.977	7.739	6.404	7.469	8.438	7.989	6.946	6.094	7.547	6.542	6.142	7.634	6.44	5.758	6.745	7.259	7.846	7.424	8.287	7.338	6.971	7.496	7.708	8.005	7.507	6.923	8.561	7.551	8.598	7.305	7.295	8.356	7.275	7.213	7.17	7.601	6.595	7.669	6.571	7.65	7.565	8.627	8.612	7.434	8.222	8.272	7.251	8.406	7.307	8.192	7.509	NM_022129	A_24_P112395	17425	FALSE	PBLD	ref|NM_022129|ens|ENST00000309049|ens|ENST00000358769|ens|ENST00000395165	"Homo sapiens phenazine biosynthesis-like protein domain containing (PBLD), transcript variant 1, mRNA [NM_022129]"
A_24_P870362	5.237	5.973	5.571	5.502	4.172	3.389	4.385	4.98	5.639	5.042	5.602	5.154	3.223	5.644	4.938	4.729	5.923	5.361	5.526	5.358	4.104	5.629	3.884	4.976	5.364	4.117	3.284	4.708	5.544	5.24	5.151	6.543	3.952	6.076	5.904	5.224	5.083	6.121	5.429	4.59	4.455	4.558	5.143	5.025	5.544	5.963	5.316	4.874	6.068	5.866	3.1	6.177	5.198	4.011	5.98	5.44	5.401	5.938	2.761	4.943	5.55	5.571	5.562	4.762	5.905	2.495	5.007	5.226	5.725	5.715	5.47	BC032907	A_24_P870362	17255	FALSE		gb|BC032907|gb|BQ937609	Homo sapiens cDNA clone IMAGE:5264834. [BC032907]
A_23_P152678	7.091	7.061	7.373	7.739	6.707	6.609	7.221	5.203	7.656	4.028	7.187	7.623	8.134	7.383	6.961	7.759	6.927	6.448	8.066	6.767	7.204	5.986	6.513	7.888	6.634	6.533	6.904	7.378	7.249	5.837	6.809	9.156	6.971	7.385	8.326	7.606	7.573	9.787	8.073	7.969	8.102	7.745	7.109	7.706	7.97	6.824	8.676	6.921	7.574	8.287	7.213	7.443	6.786	7.701	7.547	6.824	8.337	7.238	7.057	6.241	7.403	7.081	8.336	7.521	7.741	6.815	8.315	9.009	8.391	7.786	8.145	NM_015681	A_23_P152678	17085	FALSE	B9D1	ref|NM_015681|ens|ENST00000477683|ens|ENST00000447606|ens|ENST00000395616	"Homo sapiens B9 protein domain 1 (B9D1), mRNA [NM_015681]"
A_24_P139191	6.944	6.99	7.499	7.835	5.587	7.091	6.633	6.709	6.623	5.31	7.194	7.43	6.372	7.573	6.503	8.894	7.456	7.517	7.115	7.547	6.347	5.922	6.767	6.743	7.549	6.311	6.392	6.322	6.782	6.48	7.164	6.962	6.79	6.729	6.936	7.01	7.012	6.328	7.042	8.058	8.271	6.797	7.228	7.347	7.595	7.026	7.578	7.364	8.139	7.835	7.222	7.228	7.332	7.04	7.388	7.428	7.145	7.586	7.112	6.581	6.895	7.189	7.532	7.276	7.551	7.706	7.367	7.696	8.654	7.965	7.002	NM_031483	A_24_P139191	16915	FALSE	ITCH	ref|NM_031483|ens|ENST00000374864	"Homo sapiens itchy E3 ubiquitin protein ligase homolog (mouse) (ITCH), mRNA [NM_031483]"
A_23_P134729	2.337	5.54	5.093	5.018	2.535	5.636	4.385	5.322	4.529	4.208	5.725	5.095	4.018	5.047	5.301	5.004	4.443	6.088	5.078	5.309	5.724	5.475	4.792	5.191	6.022	5.708	4.079	5.121	3.594	4.502	5.874	5.556	4.89	5.139	5.335	5.481	5.505	6.399	5.517	5.995	4.061	5.459	4.227	4.875	6.752	5.686	4.443	3.878	4.35	5.65	5.308	5.375	5.236	5.998	5.006	4.325	5.108	5.01	5.272	5.49	4.919	5.109	5.483	5.417	4.963	4.668	5.563	4.903	4.186	5.085	5.436	NR_027259	A_23_P134729	16745	FALSE	C8orf39	ref|NR_027259|ens|ENST00000391680|gb|AF116672	"Homo sapiens chromosome 8 open reading frame 39 (C8orf39), non-coding RNA [NR_027259]"
A_32_P144072	2.818	5.317	5.036	5.064	2.535	5.028	3.579	2.905	5.427	3.662	5.464	4.866	4.277	3.958	4.271	2.4	5.04	4.989	5.33	4.925	6.393	4.44	3.943	2.199	4.448	4.969	4.536	3.358	1.979	2.902	5.151	5.663	2.601	4.578	5.202	4.716	3.034	5.87	4.657	2.891	5.894	4.758	2.658	4.783	6.329	5.647	4.668	3.62	5.334	5.425	4.841	5.425	5.373	4.428	5.425	3.698	5.342	4.117	3.962	4.45	4.213	3.667	5.013	5.53	5.017	5.151	3.276	4.39	3.684	3.903	4.549		A_32_P144072	16575	FALSE			
A_24_P272313	7.461	7.378	7.102	7.565	7.189	7.917	7.47	6.068	7.798	6.335	7.553	7.803	7.053	7.789	6.503	6.906	7.131	7.746	8.435	7.378	7.724	5.252	4.899	7.459	6.944	5.916	6.089	6.322	7.69	8.165	6.225	8.686	6.765	8.13	8.533	7.843	7.952	7.939	7.854	7.969	6.942	7.816	7.615	6.621	6.884	8.382	9.022	6.658	7.441	6.063	8.318	8.304	7.595	6.386	8.942	6.947	6.954	5.985	7.27	7.249	6.975	8.517	9.054	7.322	8.102	7.777	8.015	8.501	8.205	7.538	7.914	NM_207362	A_24_P272313	16405	FALSE	C2orf55	ref|NM_207362|ens|ENST00000397899|gb|BC068277	"Homo sapiens chromosome 2 open reading frame 55 (C2orf55), mRNA [NM_207362]"
A_23_P51745	4.124	4.256	4.598	5.018	2.348	5.028	5.047	5.901	5.082	5.31	4.406	3.84	4.487	5.543	3.286	4.836	6.051	6.183	4.515	3.381	5.489	5.015	4.93	4.737	6.037	4.815	2.6	4.954	4.399	4.834	5.509	5.423	5.002	5.098	2.934	6.151	5.444	5.321	4.129	5.382	6.024	4.67	4.723	1.847	4.499	4.873	5.064	4.334	5.614	4.868	5.435	4.683	4.868	4.755	5.081	6.33	3.917	3.99	5.349	4.943	5.04	4.598	4.478	6.104	3.081	4.35	3.112	3.977	4.632	4.426	4.549	NM_032414	A_23_P51745	16235	FALSE	PROK1	ref|NM_032414|ens|ENST00000271331|gb|AF333024|gb|AY358683	"Homo sapiens prokineticin 1 (PROK1), mRNA [NM_032414]"
A_23_P201940	7.737	7.048	7.831	10.131	4.811	8.115	7.021	8.351	7.934	6.987	7.865	8.5	6.563	8.097	7.95	7.048	7.246	7.476	7.879	6.927	7.264	10.13	7.368	7.459	8.938	8.455	8.583	6.781	7.906	8.81	8.011	7.89	7.258	7.648	8.1	8.755	9.085	9.92	8.532	8.058	7.315	8.042	10.318	7.786	7.84	7.228	7.07	8.012	7.703	7.653	7.295	7.197	7.867	6.867	7.236	8.602	7.267	6.627	7.314	6.363	7.813	7.422	6.943	6.709	7.222	7.923	7.72	7.888	8.089	8.197	8.815	NM_012134	A_23_P201940	16065	FALSE	LMOD1	ref|NM_012134|ens|ENST00000412469|ens|ENST00000295632|ens|ENST00000367288	"Homo sapiens leiomodin 1 (smooth muscle) (LMOD1), mRNA [NM_012134]"
A_23_P54373	6.476	7.999	6.929	7.12	8.325	6.397	7.17	7.047	6.875	6.406	7.32	7.945	7.205	6.957	7.615	6.498	7.015	6.585	6.189	7.427	8.434	4.496	7.222	7.487	6.445	6.131	5.719	8.041	7.106	6.357	7.556	7.421	6.269	6.513	6.656	6.772	6.863	6.419	7.278	5.319	6.762	6.896	7.364	6.173	8.142	8.472	7.748	5.813	7.636	7.684	7.39	3.234	6.93	7.552	6.841	7.026	7.733	6.85	6.342	6.974	7.462	6.82	6.678	6.408	7.589	7.011	7.485	7.363	7.209	7.025	7.294	NM_004580	A_23_P54373	15895	FALSE	RAB27A	ref|NM_004580|ref|NM_183234|ref|NM_183235|ref|NM_183236	"Homo sapiens RAB27A, member RAS oncogene family (RAB27A), transcript variant 1, mRNA [NM_004580]"
A_23_P201342	12.032	11.357	12.401	12.215	12.499	11.76	12.069	12.394	12.115	11.423	12.148	12.816	11.814	12.307	11.884	12.921	12.492	11.615	12.637	11.947	12.497	11.452	11.69	12.51	11.678	11.521	12.011	12.787	12.135	12.863	12.213	12.121	11.302	13.5	13.307	12.079	12.166	12.157	11.804	12.056	12.178	12.42	12.404	12.829	12.058	13.289	13.123	12.085	13.348	13.261	12.317	13.238	12.293	12.917	13.027	12.33	12.642	12.931	12.196	12.001	12.067	12.992	13.066	12.005	12.239	12.006	12.768	12.938	12.073	13.42	12.73	NM_004421	A_23_P201342	15725	FALSE	DVL1	ref|NM_004421|ens|ENST00000263743|ens|ENST00000345100|ens|ENST00000378888	"Homo sapiens dishevelled, dsh homolog 1 (Drosophila) (DVL1), mRNA [NM_004421]"
A_23_P135769	12.776	11.891	11.528	11.997	11.758	12.495	11.807	12.238	11.734	11.234	11.164	12.047	11.464	12.377	12.547	11.911	11.297	11.056	10.884	11.577	11.546	10.697	11.489	11.847	11.407	11.383	10.498	11.858	11.852	11.922	12.026	10.337	10.939	11.649	11.976	10.622	11.45	12.256	11.608	11.772	11.716	11.365	11.627	12.032	12.501	11.728	11.371	10.904	12.503	11.31	12.242	11.006	11.316	12.598	12.048	12.68	11.838	12.331	10.965	10.765	11.186	11.018	10.397	9.639	10.795	11.126	9.827	11.082	9.782	10.573	10.182	NM_001101	A_23_P135769	15555	FALSE	ACTB	ref|NM_001101|ref|NR_004845|ens|ENST00000462494|ens|ENST00000425660	"Homo sapiens actin, beta (ACTB), mRNA [NM_001101]"
(+)E1A_r60_n11	6.381	7.112	7.493	7.321	15.25	15.423	15.282	7.025	6.341	15.158	6.387	6.325	14.419	14.748	14.718	6.521	7.221	7.133	4.819	5.822	6.001	9.72	6.937	8.218	7.757	5.595	8.723	5.398	7.194	7.671	6.751	8.121	6.41	8.827	7.804	7.832	7.715	6.986	7.586	8.311	5.961	6.114	5.783	8.452	8.791	6.879	9.116	4.487	6.919	6.314	7.862	5.616	9.379	9.849	8.888	8.409	8.681	7.412	7.485	5.885	7.407	7.398	6.361	4.884	6.401	7.389	7.24	6.317	6.716	6.654	6.518	E1A_r60_n11	(+)E1A_r60_n11	15385	pos	(+)E1A_r60_n11		
A_24_P92367	8.595	9.064	9.779	8.728	9.73	9.487	9.485	8.255	8.739	8.764	8.84	8.506	8.837	8.803	9.352	9.348	9.43	9.189	9.039	9.219	9.112	9.754	8.941	8.944	8.019	7.429	8.095	9.462	8.592	9.103	9.037	9.47	9.032	10.152	10.04	9.189	9.175	10.047	9.011	8.248	8.34	9.947	8.663	9.613	9.033	9.273	9.684	8.929	9.141	10.983	8.837	10.934	8.955	11.266	10.054	9.096	9.021	9.779	9.761	8.515	9.432	9.264	9.285	7.897	9.42	8.394	10.089	8.922	9.431	8.942	9.479	NM_001017964	A_24_P92367	15215	FALSE	YDJC	ref|NM_001017964|ens|ENST00000482998|ens|ENST00000473985|ens|ENST00000398873	"Homo sapiens YdjC homolog (bacterial) (YDJC), mRNA [NM_001017964]"
A_23_P155931	4.846	4.809	5.17	5.064	4.172	4.937	5.406	6.068	5.186	6.044	4.322	2.652	5.485	6.171	4.607	4.342	4.494	5.831	4.701	4.836	5.512	6.127	3.943	3.741	6.063	2.181	2.876	3.997	2.405	5.348	5.369	6.941	3.952	5.758	4.838	5.435	3.034	4.009	5.155	5.104	3	4.92	2.658	5.373	5.25	3.767	3.254	3.53	4.35	4.766	2.657	5.616	4.941	3.051	5.081	3.84	5.108	4.82	5.422	4.982	2.516	3.461	3.171	4.964	4.561	4.098	5.145	4.283	5.204	4.754	5.388	NM_020203	A_23_P155931	15045	FALSE	MEPE	ref|NM_020203|ref|NM_001184697|ref|NM_001184696|ref|NM_001184695	"Homo sapiens matrix extracellular phosphoglycoprotein (MEPE), transcript variant 2, mRNA [NM_020203]"
A_23_P51136	6.124	6.943	8.005	6.124	5.155	7.452	7.17	7.244	6.341	4.915	6.012	6.579	5.813	7.447	6.379	7.062	7.527	7.953	7.104	7.065	7.073	6.332	5.749	6.081	6.009	4.815	5.482	5.318	6.71	6.101	6.057	7.005	5.908	6.003	6.792	5.859	6.523	7.785	6.028	4.711	6.144	7.204	6.063	6.802	6.016	5.986	7.635	6.015	7.529	6.689	6.4	7.642	6.156	5.335	6.979	4.064	6.425	6.187	7.37	6.286	6.706	6.562	6.718	6.421	6.256	6.046	6.127	6.061	6.473	6.413	6.9	NM_004040	A_23_P51136	14875	FALSE	RHOB	ref|NM_004040|ens|ENST00000272233|gb|AK312487|gb|AF498971	"Homo sapiens ras homolog gene family, member B (RHOB), mRNA [NM_004040]"
A_23_P60259	7.13	5.893	8.489	6.381	7.404	5.557	8.001	6.561	6.294	3.808	6.74	8.002	6.917	5.181	7.557	7.552	7.527	6.041	5.222	8.1	6.784	6.187	6.89	4.254	5.651	6.626	6.07	8.047	7.231	6.542	6.106	7.332	6.765	6.981	7.107	6.247	6.089	5.158	6.188	5.027	6.596	7.116	6.689	6.782	7.892	6.675	3.254	6.909	7.28	8.253	6.172	7.614	7.201	7.623	5.924	4.018	6.813	4.369	6.099	7.874	7.243	5.974	7.328	7.241	7.619	6.495	7.778	6.625	6.554	7.133	6.525	NM_018112	A_23_P60259	14705	FALSE	TMEM38B	ref|NM_018112|gb|AK001355	"Homo sapiens transmembrane protein 38B (TMEM38B), mRNA [NM_018112]"
A_24_P393756	3.696	5.052	5.133	4.403	5.155	5.127	4.082	6.052	4.529	3.566	3.573	5.06	5.573	4.461	4.938	4.169	4.071	5.258	5.039	5.134	5.011	4.877	4.829	5.29	5.497	5.194	4.767	4.61	4.33	5.348	5.605	3.872	4.058	4.29	5.335	5.129	4.167	5.465	4.06	4.59	4.455	4.558	4.227	4.1	5.088	5.344	5.2	4.422	3.989	4.63	3.1	5.057	3.005	5.335	5.142	6.262	5.166	4.589	4.66	5.276	4.551	4.112	4.359	4.636	3.081	4.576	4.552	5.022	4.413	4.754	4.649	AF130114	A_24_P393756	14535	FALSE		gb|AF130114	"Homo sapiens clone FLB9131 PRO2459 mRNA, complete cds. [AF130114]"
AT_D_3	2.337	4.378	4.949	4.471	4.651	5.028	4.585	4.781	4.529	5.666	2.537	5.625	4.711	4.697	4.075	5.289	5.764	4.529	5.385	4.384	3.19	4.902	3.328	5.106	5.46	3.84	1.615	4.253	3.069	3.856	5.487	3.196	4.232	5.181	4.438	4.423	4.704	4.449	2.48	1.966	4.952	4.758	2.344	4.907	4.699	5.882	4.761	4.724	3.888	4.364	5.197	4.289	3.8	5.576	4.626	3.95	4.252	4.369	5.272	7.621	4.666	4.24	4.749	4.636	4.304	4.857	4.484	4.139	4.524	3.903	4.18	AT_D_3	AT_D_3	14365	pos	AT_D_3		
A_24_P8130	7.466	7.133	7.984	8.234	8.208	7.764	7.62	7.215	6.56	8.208	7.669	8.883	7.689	7.867	8.177	8.431	8.572	9.07	8.256	7.476	8.517	9.671	8.598	8.387	10.055	8.224	8.038	7.631	9.127	9.115	8.461	9.04	7.148	9.226	8.963	8.843	8.674	8.327	7.851	9.713	8.929	8.861	7.483	7.312	8.848	9.328	8.167	8.153	7.191	8.091	7.262	9.656	8.062	7.718	7.555	7.801	7.669	8.715	7.694	7.388	8.131	9.332	7.96	6.781	7.731	7.297	8.446	6.911	6.988	7.524	8.694	AK092421	A_24_P8130	14195	FALSE	LOC100131262	gb|AK092421|gb|AX747537	"Homo sapiens cDNA FLJ35102 fis, clone PLACE6006474, weakly similar to ADHESIVE PLAQUE MATRIX PROTEIN PRECURSOR. [AK092421]"
A_23_P160025	8.993	9.116	8.734	8.895	9.437	8.943	7.867	8.822	9.632	8.429	9.35	8.596	8.073	8.402	9.179	8.18	8.475	7.813	7.246	8.976	8.779	7.816	9.315	8.851	9.122	10.357	8.723	10.082	9.448	5.768	9.599	8.524	9.746	7.791	8.085	9.029	8.862	7.722	8.912	8.072	8.271	9.851	9.832	8.705	10.941	9.481	6.969	8.704	9.667	8.562	9.458	8.429	9.85	7.462	7.478	9.255	9.53	8.399	7.493	8.652	9.09	8.726	8.793	9.052	9.512	10.863	9.068	9.224	8.855	9.009	9.4	NM_005531	A_23_P160025	14025	FALSE	IFI16	ref|NM_005531|ens|ENST00000448393|ens|ENST00000295809|ens|ENST00000392247	"Homo sapiens interferon, gamma-inducible protein 16 (IFI16), mRNA [NM_005531]"
A_23_P83634	4.749	5.317	5.211	5.689	5.053	5.127	4.877	5.045	5.241	7.081	4.922	5.943	5.389	5.835	5.884	5.024	6.514	5.688	3.764	5.206	5.512	4.268	5.236	4.388	5.476	4.857	5.235	5.398	5.111	5.439	5.225	7.317	3.06	5.799	5.525	5.412	4.326	5.267	5.155	3.066	4.819	4.758	5.082	4.831	5.992	4.213	3.494	4.829	5.12	5.356	5.066	3.62	4.941	4.996	1.913	4.325	5.401	5.327	5.422	4.038	4.853	5.168	4.936	4.636	4.304	4.91	5.493	5.298	5.369	5.249	5.563	NM_001139	A_23_P83634	13855	FALSE	ALOX12B	ref|NM_001139|ens|ENST00000319144|gb|AB590845|gb|BC041058	"Homo sapiens arachidonate 12-lipoxygenase, 12R type (ALOX12B), mRNA [NM_001139]"
A_24_P66780	6.52	7.57	6.374	6.486	7.057	8.749	5.047	6.47	5.46	7.443	6.517	7.544	5.164	5.181	6.183	6.737	7.197	7.761	4.143	8.407	7.055	1.845	6.626	6.186	6.063	4.446	5.589	6.905	5.581	7.739	6.688	6.325	2.453	6.998	5.125	6.504	5.82	5.643	6.301	5.592	5.072	5.419	4.723	7.757	5.829	8.11	4.99	7.797	5.988	6.124	5.914	4.059	7.324	6.887	6.402	5.79	7.409	7.586	5.729	5.928	7.382	6.759	3.171	5.654	6.842	5.921	7.577	5.911	2.643	6.125	5.717	NM_001010872	A_24_P66780	13685	FALSE	FAM83B	ref|NM_001010872|ens|ENST00000306858|gb|AK055204|gb|BC101628	"Homo sapiens family with sequence similarity 83, member B (FAM83B), mRNA [NM_001010872]"
A_23_P212025	9.743	9.686	9.028	9.959	9.369	9.673	9.22	9.741	10.172	8.549	9.676	9.639	9.641	9.17	9.171	8.982	9.192	9.079	9.07	9.138	9.094	8.297	8.842	9.597	9.876	9.466	9.151	9.567	9.621	9.362	9.183	9.274	9.633	8.926	9.066	9.87	9.836	8.913	9.741	8.199	8.048	8.839	9.974	8.884	9.447	9.802	9.56	8.939	9.489	8.827	10.181	10.22	9.65	8.878	8.404	9.553	10.013	8.695	8.069	9.562	10.174	9.433	10.456	10.015	9.63	10.584	9.675	9.977	9.772	9.941	9.592	NM_001080412	A_23_P212025	13515	FALSE	ZBTB38	ref|NM_001080412|ens|ENST00000505929|ens|ENST00000441582|ens|ENST00000321464	"Homo sapiens zinc finger and BTB domain containing 38 (ZBTB38), mRNA [NM_001080412]"
A_24_P393864	6.729	6.547	6.384	6.346	7.481	5.877	7.096	5.846	6.712	6.335	5.939	6.372	6.317	6.01	6.315	6.412	7.015	5.831	2.091	6.916	6.736	4.952	6.898	6.056	6.077	5.642	5.172	7.031	5.856	6.083	6.56	5.754	6.299	5.712	6.618	5.502	6.271	6.147	6.687	6.116	7	6.435	6.309	7.258	7.098	6.943	5.91	6.975	7.178	7.405	7.145	6.246	6.766	6.743	6.267	6.593	6.595	6.919	6.368	6.404	7.151	6.848	6.858	6.546	6.877	7.252	6.635	7.833	7.223	6.866	6.801	NM_006608	A_24_P393864	13345	FALSE	PHTF1	ref|NM_006608|ens|ENST00000447664|ens|ENST00000412670|ens|ENST00000418893	"Homo sapiens putative homeodomain transcription factor 1 (PHTF1), mRNA [NM_006608]"
A_24_P932066	5.132	5.052	4.99	5.382	2.956	5.127	4.699	5.658	5.152	9.482	2.537	5.507	4.886	4.893	4.938	4.729	5.593	6.041	4.742	5.912	5.246	5.147	4.123	1.862	4.097	3.03	2.995	4.954	2.862	5.094	4.836	4.58	7.438	3.942	5.044	4.655	4.704	3.246	4.815	4.212	2.66	2.56	4.357	4.303	4.699	4.542	3.987	5.92	5.002	5.058	2.847	4.851	4.868	5.683	5.142	4.971	4.646	5.25	4.778	4.193	5.253	5.231	5.39	4.636	3.081	4.857	4.625	4.619	4.413	4.973	4.649	NM_018126	A_24_P932066	13175	FALSE	TMEM33	ref|NM_018126|ens|ENST00000504986|gb|AY659966|gb|BF516462	"Homo sapiens transmembrane protein 33 (TMEM33), mRNA [NM_018126]"
A_23_P53137	5.461	6.367	5.036	5.625	5.783	6.026	7.793	5.982	9.385	7.339	5.232	8.262	7.543	5.047	7.045	5.056	6.488	6.464	5.272	5.206	5.588	6.68	10.279	7.616	8.89	7.613	13.278	6.111	11.118	2.528	4.879	8.258	4.824	5.217	6.671	6.995	9.163	5.321	5.429	5.242	5.489	7.05	6.508	5.867	9.121	5.084	3.987	6.158	5.523	5.829	7.907	6.074	6.095	5.875	7.127	4.813	6.149	5.538	5.729	10.711	5.791	8.877	7.101	10.68	7.926	11.144	5.582	6.634	5.116	8.666	5.847	NM_000559	A_23_P53137	13005	FALSE	HBG1	ref|NM_000559|ref|NM_000184|ens|ENST00000440157|ens|ENST00000330597	"Homo sapiens hemoglobin, gamma A (HBG1), mRNA [NM_000559]"
A_24_P333234	6.181	5.262	5.547	6.089	3.54	3.881	4.877	5.76	5.551	5.742	5.497	4.685	5.661	5.181	5.514	5.425	6.167	5.752	5.247	5.516	5.839	1.758	4.673	3.092	4.376	4.93	4.858	5.368	4.84	4.876	5.009	6.297	4.602	4.338	5.298	5.526	5.244	2.507	5.738	6.829	4.657	4.758	5.534	6.568	5.937	6.44	5.256	5.787	5.841	5.14	5.689	6.033	5.486	5.335	6.098	5.404	4.008	5.604	4.419	3.824	6.044	6.047	6.16	5.29	5.843	5.271	5.694	4.903	5.908	5.496	5.45	AF274942	A_24_P333234	12835	FALSE		gb|AF274942|tc|NP373490	"Homo sapiens PNAS-17 mRNA, complete cds. [AF274942]"
A_23_P316501	5.309	5.052	4.99	6.213	3.777	5.557	4.877	4.54	4.89	4.312	5.703	4.866	5.389	6.01	5.708	5.579	5.354	5.5	4.251	5.516	4.466	3.941	5.187	4.901	5.533	4.769	6.108	5.424	5.285	4.653	4.781	5.423	4.76	5.545	5.362	4.795	6.465	3.874	5.061	6.441	5.392	4.558	5.682	4.152	5.615	6.425	4.761	4.829	5.002	3.461	5.197	5.057	4.868	3.526	4.85	6.115	5.05	5.327	4.66	5.02	4.919	6.452	4.749	6.176	5.259	5.649	5.493	5.13	4.957	6.312	5.226	NM_001040214	A_23_P316501	12665	FALSE	NKAIN2	ref|NM_001040214|ref|NM_153355|ens|ENST00000368417|gb|AK055326	"Homo sapiens Na+/K+ transporting ATPase interacting 2 (NKAIN2), transcript variant 1, mRNA [NM_001040214]"
A_24_P161914	7.646	6.706	7.67	9.493	8.708	8.749	8.415	8.698	7.604	8.549	8.299	9.107	6.992	8.435	8.496	7.72	8.177	10.262	9.256	8.091	8.6	8.435	7.612	8.717	9.873	7.654	8.482	9.504	9.542	6.48	7.359	7.522	8.995	9.602	8.307	8.508	7.573	7.763	6.85	7.153	8.102	8.1	6.683	6.902	8.087	9.529	6.72	8.036	7.889	8.519	5.135	9.978	7.959	7.859	6.474	6.852	5.232	6.688	6.734	6.21	7.598	9.709	8.215	6.932	7.214	6.713	8.243	6.365	6.676	6.519	7.454		A_24_P161914	12495	FALSE			
A_23_P351314	7.175	7.682	6.597	7.357	7.155	7.695	7.47	7.591	7.765	4.144	7.477	7.388	6.881	5.927	6.818	6.926	7.104	6.784	6.607	6.216	7.255	5.324	7.177	7.616	6.022	6.722	6.171	7.532	6.956	7.875	7.151	7.045	6.929	8.226	6.693	7.01	6.634	6.972	7.05	6.717	7.677	7.437	7.189	7.613	7.447	7.474	7.441	6.946	7.66	7.705	7.137	7.778	7.261	7.317	7.151	7.444	8.039	8.38	7.071	6.879	7.827	7.431	7.525	6.853	7.195	7.26	7.445	7.34	7.088	6.874	7.092	NM_015891	A_23_P351314	12325	FALSE	CDC40	ref|NM_015891|ens|ENST00000431600|ens|ENST00000307731|ens|ENST00000368932	"Homo sapiens cell division cycle 40 homolog (S. cerevisiae) (CDC40), mRNA [NM_015891]"
A_32_P211414	5.692	6.042	5.495	5.472	7.301	5.797	5.047	7.186	5.706	4.915	4.841	5.197	4.711	5.31	5.8	5.081	6.167	5.89	4.918	3.493	5.751	4.081	5.356	6.735	6.25	5.279	4.975	6.735	5.762	5.791	6.023	4.777	6.159	7.172	5.265	5.292	6.129	5.321	5.657	5.027	3.433	6.263	6.592	7.596	5.963	5.023	5.316	5.119	6.068	4.476	5.997	3.234	5.654	4.537	4.752	6.452	6.874	6.414	3.962	4.45	6.044	5.729	5.676	5.762	5.625	5.99	6.164	6.157	5.315	6.057	5.665		A_32_P211414	12155	FALSE			
A_23_P4036	9.212	9.822	8.653	9.345	8.575	10.668	8.979	8.758	10.651	8.285	8.939	8.436	8.606	8.71	7.766	9.088	8.724	8.837	9.51	9.349	8.625	9.248	8.104	8.944	8.9	8.358	8.68	9.527	8.849	8.306	7.459	9.079	8.493	8.855	9.959	8.869	9.185	9.095	9.147	7.77	7.377	9.413	8.898	7.921	8.736	11.033	8.714	7.248	8.812	9.33	9.036	10.238	9.232	9.119	10.227	8.678	8.559	7.427	9.464	8.482	9.536	9.871	9.362	10.193	9.73	10.02	10.381	9.207	9.093	9.043	9.159	NM_018469	A_23_P4036	11985	FALSE	TEX2	ref|NM_018469|ens|ENST00000258991|gb|AK091156|gb|AX746814	"Homo sapiens testis expressed 2 (TEX2), mRNA [NM_018469]"
A_23_P216038	8.923	7.917	9.707	9.122	6.957	10.11	8.518	8.962	8.377	6.193	8.474	8.897	7.775	8.417	8.894	8.29	7.368	8.895	7.538	7.297	8.688	8.135	8.648	7.533	8.38	8.125	7.006	7.006	7.936	9.167	7.759	7.704	8.307	8.496	9.124	8.475	8.246	9.319	9.064	8.982	9.426	9.056	9.294	8.734	8.43	8.247	8.377	9.431	8.51	8.008	8.797	9.659	8.703	10.174	8.953	8.493	8.51	8.822	7.718	8.074	8.864	9.206	8.366	8.476	8.625	10.206	8.541	8.338	8.487	8.595	9.02	NM_032205	A_23_P216038	11815	FALSE	PHF20L1	ref|NM_032205|ens|ENST00000449458|ens|ENST00000315808|gb|AF151830	"Homo sapiens PHD finger protein 20-like 1 (PHF20L1), transcript variant 2, mRNA [NM_032205]"
A_23_P138881	6.041	5.686	5.809	6.249	5.369	4.311	5.2	2.905	5.739	4.259	5.169	5.567	4.886	5.31	5.884	5.239	5.833	6.248	5.385	5.461	5.608	4.975	2.443	5.921	5.281	4.499	4.136	5.318	5.285	5.207	5.369	5.948	5.415	5.256	5.61	4.423	4.943	5.972	5.354	5.027	4.061	4	4.875	5.968	5.67	4.873	3.254	3.733	5.523	5.425	4.367	6.094	5.586	6.312	5.208	4.813	4.987	5.89	5.729	5.987	5.83	5.626	5.013	6.273	4.388	5.337	5.493	5.397	4.823	5.17	5.366	NM_001104	A_23_P138881	11645	FALSE	ACTN3	ref|NM_001104|ens|ENST00000502692|ens|ENST00000513398|gb|AK313556	"Homo sapiens actinin, alpha 3 (ACTN3), mRNA [NM_001104]"
A_24_P135628	9.227	7.923	8.553	8.674	7.568	8.007	7.718	8.758	7.95	7.081	8.404	8.852	7.492	8.247	8.307	7.848	8.939	9.306	8.633	7.925	9.152	10.314	8.01	9.088	9.669	8.358	7.921	8.41	8.945	9.952	10.109	9.079	6.713	9.401	8.968	9.046	7.798	8.935	7.417	8.276	7.835	7.965	7.344	7.696	8.498	8.398	7.465	7.376	7.889	8.649	6.309	8.894	7.959	7.741	7.826	7.404	6.777	7.507	7.563	6.848	7.659	8.437	8.591	6.801	8.119	7.168	8.504	6.946	7.049	7.851	8.825	ENST00000335083	A_24_P135628	11475	FALSE	LOC728449	ens|ENST00000335083|ens|ENST00000374258|ens|ENST00000319426|ref|XM_001128973	Putative uncharacterized protein ENSP00000334090  [Source:UniProtKB/TrEMBL;Acc:A6NF06] [ENST00000335083]
A_24_P924739	5.309	4.871	5.687	5.689	4.932	4.559	5.342	6.942	6.319	3.566	3.755	4.384	5.389	5.835	4.075	4.729	5.04	6.636	5.526	4.695	6.204	4.352	5.399	4.997	7.43	2.745	4.66	4.954	5.329	5.901	4.836	5.973	4.307	4.29	5.788	5.975	5.909	6.005	5.596	8.409	6.942	5.368	4.92	5.208	6.684	5.385	1.94	4.422	5.768	4.476	4.998	4.984	5.275	4.92	5.627	4.289	4.725	5.604	5.609	4.243	4.666	5.357	4.478	4.636	4.831	6.171	5.269	4.903	4.186	4.839	4.914		A_24_P924739	11305	FALSE			
A_24_P374586	8.809	8.29	8.042	8.146	7.786	7.974	8.535	7.865	8.336	8.777	7.971	8.101	7.627	7.867	7.587	8.755	7.937	8.828	8.183	7.834	7.898	5.21	7.685	7.913	7.65	7.171	7.06	7.266	7.706	7.857	7.281	7.995	7.736	8.447	7.665	7.249	7.546	7.563	7.337	6.537	7.153	7.453	7.586	7.864	7.546	7.61	7.536	7.586	7.905	7.852	7.502	8.339	7.882	7.565	7.319	6.922	7.101	8.232	7.385	7.514	8.076	8.848	7.96	7.536	8.124	8.237	7.672	8.194	7.696	7.839	7.888	NM_000535	A_24_P374586	11135	FALSE	PMS2	ref|NM_000535|ref|NR_028059|ref|NR_003085|ens|ENST00000248606	"Homo sapiens PMS2 postmeiotic segregation increased 2 (S. cerevisiae) (PMS2), transcript variant 1, mRNA [NM_000535]"
A_23_P200829	9.647	9.853	10.031	8.794	10.043	10.358	10.15	8.549	9.786	9.2	9.552	9.919	9.688	10.368	9.431	10.413	9.566	9.322	8.442	9.704	9.524	8.721	11.872	9.875	8.494	9.494	9.359	9.73	9.922	8.309	9.446	9.092	10.185	9.664	9.804	9.333	9.636	10.558	10.042	7.524	8.687	11.039	10.244	10.554	10.245	10.072	9.336	10.528	10.348	10.492	9.83	10.036	10.22	11.293	9.07	10.176	10.404	10.46	10.209	10.144	12.117	9.567	8.782	9.001	9.62	11.663	9.863	10.218	10.373	10.563	9.443	NM_015326	A_23_P200829	10965	FALSE	SRGAP2	ref|NM_015326|ref|NM_001170637|ens|ENST00000295713|ens|ENST00000367123	"Homo sapiens SLIT-ROBO Rho GTPase activating protein 2 (SRGAP2), transcript variant 1, mRNA [NM_015326]"
A_24_P476386	10.726	10.961	10.771	10.773	9.55	11.234	10.626	10.984	10.861	9.844	10.563	10.82	9.863	10.527	10.537	10.62	11.162	10.915	10.699	10.905	10.859	10.278	9.746	11.031	10.51	10.366	10.386	10.588	10.389	10.34	9.808	11.093	9.927	11.838	11.058	10.624	10.201	9.486	10.608	9.257	9.418	9.725	10.939	10.447	11.228	11.1	10.133	10.569	10.107	10.095	10.276	10.091	11.782	10.741	10.163	10.571	10.4	9.585	10.433	11.061	11.31	11.104	10.54	10.554	11.006	10.703	11.165	10.177	10.538	10.715	10.557		A_24_P476386	10795	FALSE			
A_23_P210995	8.232	8.474	8.209	7.913	8.919	8.526	8.394	7.385	8.267	7.219	7.888	7.885	8.088	8.034	7.971	8.435	10.046	8.696	8.66	8.537	8.895	6.007	8.394	8.322	7.201	7.411	7.758	7.626	7.735	7.63	7.312	8.394	7.392	7.921	8.805	7.86	8.078	8.573	8.305	7.317	7.498	8.41	8.045	8.095	7.697	8.989	8.313	8.068	7.813	7.673	7.959	9.761	8.759	8.741	8.194	8.436	7.813	8.497	8.09	8.659	8.383	8.767	7.843	7.29	8.418	8.146	8.496	8.016	8.57	8.563	8.49	NM_144498	A_23_P210995	10625	FALSE	OSBPL2	ref|NM_144498|ref|NM_014835|ens|ENST00000313733|ens|ENST00000358053	"Homo sapiens oxysterol binding protein-like 2 (OSBPL2), transcript variant 2, mRNA [NM_144498]"
A_24_P557232	10.114	10.474	9.412	9.345	9.713	9.475	9.224	9.518	9.435	9.096	9.948	9.847	9.39	9.976	9.739	9.113	10.214	9.589	10.198	9.447	9.725	10.092	9.791	9.505	9.476	9.381	9.533	9.301	9.368	10.195	9.544	9.981	8.396	10.264	9.919	9.255	9.285	9.92	9.528	9.451	9.219	9.768	8.722	8.91	9.548	10.376	9.349	8.588	9.124	10.19	7.587	9.864	9.049	9.748	9.391	8.421	8.504	9.391	9.439	9.265	9.149	10.084	9.418	7.756	9.445	8.428	10.132	8.059	8.738	8.857	9.179	ENST00000423311	A_24_P557232	10455	FALSE		ens|ENST00000423311|gb|CB111670	"K-EST0153390 L5HLK1 Homo sapiens cDNA clone L5HLK1-3-D02 5', mRNA sequence [CB111670]"
A_23_P24870	10.877	10.887	9.55	10.488	11.223	9.824	10.744	10.182	10.467	12.55	11.684	10.225	10.593	9.631	10.739	9.633	10.786	10.48	10.548	10.182	11.666	10.388	10.019	10.812	10.541	11.014	10.985	11.501	11.074	12.258	11.362	10.405	11.125	10.845	11.283	10.714	11.111	11.289	10.966	10.733	10.945	10.195	11.422	10.995	11.847	11.842	10.983	9.518	11.205	10.333	11.234	11.236	11.087	9.804	10.822	11.038	11.46	10.402	10.377	11.91	11.94	11.417	12.024	10.752	11.909	10.53	11.469	10.926	11.013	9.808	11.135	NM_000610	A_23_P24870	10285	FALSE	CD44	ref|NM_000610|ref|NM_001001389|ref|NM_001001390|ref|NM_001001391	"Homo sapiens CD44 molecule (Indian blood group) (CD44), transcript variant 1, mRNA [NM_000610]"
A_24_P144963	4.846	5.578	4.768	4.179	2.956	5.127	4.793	5.593	5.519	5.042	4.644	4.726	3.654	4.461	4.938	5.538	5.492	5.86	5.33	5.383	4.91	5.324	4.861	4.555	5.816	4.499	4.536	4.782	4.69	4.779	5.225	6.297	4.058	6.427	3.975	3.246	5.162	5.366	1.692	3.539	4.268	5.368	4.781	4.353	2.85	5.169	3.987	4.672	5.655	5.425	4.998	4.376	4.583	5.065	5.081	5.233	5.166	3.645	4.419	4.676	4.853	4.598	5.339	4.636	5.167	3.874	5.007	2.964	2.643	5.17	5.274	AK056727	A_24_P144963	10115	FALSE	HCG4P6	gb|AK056727	"Homo sapiens cDNA FLJ32165 fis, clone PLACE6000424. [AK056727]"
A_23_P61031	2.985	4.809	5.093	1.875	5.369	5.557	4.699	4.852	5.706	4.742	5.232	4.028	4.018	5.047	5.301	5.314	5.541	5.752	5.039	5.654	5.277	5.519	4.468	3.741	5.215	4.301	4.767	4.708	4.399	3.031	5.12	4.752	2.71	6.003	3.795	3.246	3.574	5.687	4.769	4.4	2.66	6.001	2.424	2.709	3.848	5.647	2.639	4.334	4.35	3.461	4.998	5.425	3.8	3.526	4.931	4.366	5.166	4.255	2.761	4.499	3.707	4.839	4.749	5.385	4.304	4.728	5.007	7.752	2.643	5.17	4.287	NM_024687	A_23_P61031	9945	FALSE	ZBBX	ref|NM_024687|ref|NM_001199201|ref|NM_001199202|ens|ENST00000465071	"Homo sapiens zinc finger, B-box domain containing (ZBBX), transcript variant 2, mRNA [NM_024687]"
A_23_P23669	8.004	7.741	8.122	7.519	6.991	7.65	7.432	8.801	9.125	7.709	7.919	7.664	6.42	6.858	7.766	7.604	6.988	7.485	8.83	8.028	7.617	9.891	7.941	8.4	10.707	10.33	9.842	8.112	9.03	8.294	7.223	7.751	8.355	7.821	8.8	8.702	10.112	7.362	8.748	9.18	7.957	8.738	8.473	7.819	7.981	8.131	7.702	7.956	8.183	6.814	8.413	7.721	8.61	6.578	6.772	9.723	7.853	7.066	6.064	7.102	6.924	7.977	7.458	7.788	7.276	7.844	7.958	9.12	7.137	7.524	8.019	NM_017734	A_23_P23669	9775	FALSE	PALMD	ref|NM_017734|ens|ENST00000496843|ens|ENST00000263174|gb|CR603507	"Homo sapiens palmdelphin (PALMD), mRNA [NM_017734]"
A_32_P69465	8.748	9.651	8.819	8.913	9.214	9.107	9.584	8.64	8.753	8.149	8.743	9.231	8.964	9.044	9.057	9.18	8.782	8.665	9.606	9.3	8.277	9.111	8.902	8.86	8.618	8.529	8.659	9.949	8.734	9.185	9.033	8.945	8.319	8.567	8.346	8.358	8.488	9.455	9.024	7.387	7.295	9.199	8.425	9.244	8.832	8.989	9.113	8.593	9.216	9.865	8.428	9.574	8.896	8.659	8.819	8.676	7.645	8.442	8.743	7.229	9.568	9.093	8.896	8.194	8.838	8.799	8.906	9.934	9.163	8.368	9.259	NM_001145450	A_32_P69465	9605	FALSE	MORN2	ref|NM_001145450|ens|ENST00000410014|ens|ENST00000409665|ens|ENST00000340556	"Homo sapiens MORN repeat containing 2 (MORN2), mRNA [NM_001145450]"
A_24_P941487	7.157	6.736	6.346	6.927	5.587	6.34	8.218	7.244	7.107	5.666	6.694	6.61	6.259	5.543	6.818	7.585	7.298	7.51	6.802	7.788	6.639	4.44	7.23	6.815	6.841	6.377	6.027	7.909	7.152	6.22	6.511	4.777	7.399	7.292	6.706	6.872	6.845	7.111	7.667	5.027	6.664	7.539	7.246	7.806	5.145	7.511	7.448	7.402	7.841	7.891	8.197	8.235	6.93	7.146	7.351	7.778	7.46	6.383	7.792	7.59	8.106	7.869	7.286	7.645	7.506	8.507	7.551	8.27	8.025	7.882	8.279	NM_001008401	A_24_P941487	9435	FALSE	ZNF761	ref|NM_001008401|ens|ENST00000454407|ens|ENST00000334095|ens|ENST00000429310	"Homo sapiens zinc finger protein 761 (ZNF761), mRNA [NM_001008401]"
A_24_P932405	5.461	5.317	4.768	5.318	4.172	5.957	6.45	2.905	5.273	5.112	2.537	4.247	5.28	5.644	6.252	5.821	6.309	6.227	5.923	6.02	5.535	6.248	6.321	5.568	6.855	4.857	6.355	5.15	5.39	5.055	5.916	6.21	5.372	5.457	5.555	5.769	5.648	5.87	5.096	5.382	5.579	5.5	4.92	1.962	4.825	4.695	4.109	3.53	3.634	4.364	3.691	5.425	5.404	5.628	4.752	4.813	3.133	4.82	3.202	4.374	4.984	5.109	5.39	5.355	5.077	5.271	5.088	4.826	3.863	3.485	5.008		A_24_P932405	9265	FALSE			
A_23_P66881	7.329	6.107	4.362	6.937	8.054	9.695	5.122	7.079	6.109	8.149	5.903	5.646	7.314	6.657	6.912	5.446	4.853	5.558	6.103	6.417	6.535	4.998	6.139	4.328	5.233	4.769	4.975	5.597	5.676	5.655	6.925	5.504	4.693	5.34	6.407	5.625	6.591	4.926	8.335	8.693	5.291	4.451	7.025	6.429	4.41	5.385	5.064	4.379	5.693	5.492	5.932	5.231	5.85	5.918	6.076	7.074	5.566	5.89	8.371	5.072	4.439	6.266	6.431	6.19	5.821	5.371	5.85	5.951	6.502	5.463	5.857	NM_003835	A_23_P66881	9095	FALSE	RGS9	ref|NM_003835|ref|NM_001081955|ens|ENST00000262406|ens|ENST00000449996	"Homo sapiens regulator of G-protein signaling 9 (RGS9), transcript variant 1, mRNA [NM_003835]"
A_23_P144337	5.423	5.686	5.438	4.403	3.54	5.797	5.406	6.798	5.706	4.595	5.232	4.346	4.886	2.701	3.857	5.778	5.663	5.688	5.526	5.607	5.815	5.877	5.134	4.794	5.606	4.252	4.276	4.954	5.111	4.967	5.403	6.809	5.757	5.712	2.842	4.752	4.545	4.297	5.703	5.73	4.061	4.558	3.89	4.152	3.231	5.215	5.43	2.913	4.882	5.14	3.898	5.231	7.368	4.648	5.006	4.366	4.725	5.01	2.761	6.47	5.179	4.24	7.222	6.311	5.077	4.8	5.088	5.022	4.305	5.496	5.161	NM_012118	A_23_P144337	8925	FALSE	CCRN4L	ref|NM_012118|ens|ENST00000515616|ens|ENST00000280614|gb|AF199493	"Homo sapiens CCR4 carbon catabolite repression 4-like (S. cerevisiae) (CCRN4L), mRNA [NM_012118]"
A_24_P41189	5.86	6.217	5.877	5.966	2.956	6.458	5.122	4.968	6.169	4.674	5.383	5.507	5.28	2.701	4.432	6.1	6.411	6.206	6.29	6.04	6.062	5.561	5.375	5.686	5.625	4.894	2.676	5.796	5.162	5.279	5.151	5.033	8.254	6.153	3.729	3.5	4.704	3.418	3.799	5.104	4.061	4.451	5.495	4.989	5.117	3.963	5.702	2.913	5.334	5.786	4.485	6.23	5.313	4.996	4.752	4.289	3.724	5.25	2.761	4.499	5.469	5.452	5.773	4.964	5.449	5.307	5.986	5.26	5.156	5.591	5.366	ENST00000342224	A_24_P41189	8755	FALSE		ens|ENST00000342224	telomeric repeat binding factor (NIMA-interacting) 1 pseudogene 2 [Source:HGNC Symbol;Acc:38110] [ENST00000342224]
A_24_P922397	6.134	6.277	6.194	6.419	5.478	6.397	6.45	5.76	7.164	5.375	5	4.726	6.317	3.615	5.8	7.069	5.873	6.905	5.776	5.951	5.658	4.24	5.356	6.48	6.274	5.874	5.743	6.368	5.749	6.22	5.951	6.438	5.597	6.8	5.882	4.942	5.77	6.548	6.313	4.959	6.144	6.001	6.767	5.788	6.07	5.77	5.91	5.9	4.415	5.743	5.932	6.502	6.273	5.956	5.817	5.948	6.061	6.11	6.025	4.737	6.585	7.142	6.361	6.26	6.026	7.13	6.342	6.305	6.755	6.643	6.51	NM_001040653	A_24_P922397	8585	FALSE	ZXDC	ref|NM_001040653	"Homo sapiens ZXD family zinc finger C (ZXDC), transcript variant 2, mRNA [NM_001040653]"
A_23_P357794	6.004	6.315	6.982	6.105	6.555	6.868	5.476	5.828	5.213	4.595	4.753	4.726	5.164	4.697	6.503	6.603	6.147	6.678	6.189	5.438	5.105	4.809	6.736	5.686	5.606	5.519	5.137	5.873	5.307	6.566	5.672	5.136	3.748	6.904	5.986	6.346	5.383	6.752	6.084	5.104	6.024	6.746	5.945	7.434	6.288	5.647	5.846	6.255	5.933	7.816	6.172	6.813	6.284	7.925	5.507	6.864	7.49	7.098	6.318	6.443	6.044	5.985	6.038	6.554	6.724	6.623	6.905	6.405	7.118	6.549	6.203	NM_022045	A_23_P357794	8415	FALSE	MTBP	ref|NM_022045|ens|ENST00000305949|gb|EU176294|gb|EU176618	"Homo sapiens Mdm2, transformed 3T3 cell double minute 2, p53 binding protein (mouse) binding protein, 104kDa (MTBP), mRNA [NM_022045]"
A_23_P351734	7.818	6.943	7.744	7.649	8.379	7.188	7.62	7.035	7.528	4.742	6.96	7.518	6.881	6.549	7.926	7.962	7.376	8.495	7.431	7.265	7.213	4.556	6.756	7.438	6.399	7.01	6.904	7.456	7.318	5.917	6.473	6.569	7.399	6.623	7.613	7.282	6.931	6.783	6.99	7.338	7.571	7.731	7.259	7.613	7.721	8.013	7.308	7.616	7.794	7.549	7.247	7.654	8.015	7.608	7.294	7.567	7.254	8.226	6.571	7.52	7.764	8.193	7.458	7.056	7.281	7.639	7.422	7.507	6.545	7.749	7.022	NM_015102	A_23_P351734	8245	FALSE	NPHP4	ref|NM_015102|ens|ENST00000378156|ens|ENST00000489180|ens|ENST00000478423	"Homo sapiens nephronophthisis 4 (NPHP4), mRNA [NM_015102]"
A_23_P48530	3.696	4.809	4.362	5.215	4.811	4.937	5.476	5.165	4.89	3.751	4.267	2.993	4.018	4.237	5.068	5.497	4.541	5.436	5.247	5.383	4.91	3.726	4.468	4.52	5.746	3.189	3.385	2.472	4.466	4.107	5.09	6.21	4.89	3.475	4.128	3.246	4.828	4.009	3.262	5.452	4.455	4.558	4.528	5.463	4.337	5.464	4.443	5.227	3.159	3.113	4.745	4.683	4.379	3.526	3.371	5.44	4.799	5.775	4.866	4.335	4.213	4.771	3.711	4.636	5.449	3.611	4.484	4.97	4.895	4.202	5.008	NM_032594	A_23_P48530	8075	FALSE	INSM2	ref|NM_032594|ens|ENST00000307169|gb|AK096639|gb|AF260323	"Homo sapiens insulinoma-associated 2 (INSM2), mRNA [NM_032594]"
A_24_P187197	6.171	6.236	6.237	6.239	6.707	6.51	6.633	6.228	6.409	5.445	5.725	4.777	6.02	6.24	5.884	6.365	5.963	6.695	6.509	6.096	6.585	5.901	6.169	5.873	6.997	4.553	5.669	6.021	5.601	5.499	5.777	5.892	5.633	6.865	6.229	6.191	5.77	6.279	5.738	6.058	5.961	5.793	5.638	5.065	6.193	6.623	5.662	5.193	4.944	5.786	5.842	6.016	5.586	5.833	6.402	5.233	6.188	6.627	6.132	5.364	5.991	5.868	5.438	5.144	5.86	4.668	5.921	5.557	5.277	5.286	5.847	NR_033738	A_24_P187197	7905	FALSE	LOC440300	ref|NR_033738|gb|BX648930|gb|XM_002343376	"Homo sapiens chondroitin sulfate proteoglycan 4 pseudogene (LOC440300), non-coding RNA [NR_033738]"
A_23_P62731	9.295	10.977	10.332	9.495	10.551	9.743	9.952	9.184	9.372	8.912	9.764	10.057	10.348	9.923	9.352	9.601	10.203	10.622	10.076	10.417	9.865	9.961	10.753	9.644	9.542	9.357	8.807	9.427	9.972	9.861	9.954	10.655	10.351	11.048	10.067	9.386	10.057	10.323	9.648	10.393	10.543	10.734	9.608	10.61	10.472	10.244	10.913	9.255	11.036	10.641	9.444	10.296	10	10.423	9.431	10.163	9.633	9.572	10.47	9.39	10.316	10.615	10.291	9.108	10.294	10.021	10.723	10.448	10.335	9.982	10.185	NM_022100	A_23_P62731	7735	FALSE	MRPS14	ref|NM_022100|ref|NR_037606|ens|ENST00000367677|ens|ENST00000476371	"Homo sapiens mitochondrial ribosomal protein S14 (MRPS14), nuclear gene encoding mitochondrial protein, transcript variant 1, mRNA [NM_022100]"
A_32_P31206	8.652	6.547	7.172	7.07	10.881	7.626	9.872	7.175	7.582	11.387	7.414	7.797	10.681	5.31	9.77	7.149	7.698	7.935	6.625	6.581	7.055	5.833	6.106	6.28	6.009	5.62	5.669	6.13	5.937	6.006	5.874	5.259	11.214	5.098	5.459	6.729	6.073	7.467	6.436	5.242	5.579	6.72	7.235	6.635	6.07	5.54	6.541	10.349	7.496	5.904	7.787	6.804	6.942	8.089	6.139	7.088	6.188	6.333	6.963	7.229	7.682	6.928	6.059	7.276	6.997	7.32	7.079	8.531	8.172	6.53	6.727		A_32_P31206	7565	FALSE			
RC3	3.934	4.191	4.598	5.248	2.956	4.045	3.964	2.905	5.913	6.12	2.537	5.507	3.223	3.615	4.075	5.225	4.729	6.041	3.683	4.353	4.982	5.673	4.381	3.545	5.281	5.097	4.587	3.027	3.774	4.107	4.26	6.037	3.297	4.381	4.128	4.752	3.385	4.374	4.348	4.497	4.061	2.56	2.546	2.405	2.143	5.084	1.81	5.421	4.086	5.425	4.224	5.057	4.941	2.208	4.931	5.116	4.478	5.17	3.41	9.501	3.707	3.848	4.936	11.074	4.388	2.245	3.566	2.964	4.186	3.485	5.274	RC3	RC3	7395	pos	RC3		
A_32_P84084	4.216	5.809	5.133	5.828	5.053	5.636	5.2	4.026	5.706	4.915	2.609	5.197	5.661	5.644	5.8	5.379	6.106	6.481	5.776	5.584	6.183	5.922	6.427	4.954	5.746	5.595	5.646	5.318	4.84	5.655	5.694	4.103	5.103	6.729	5.765	4.795	5.671	4.644	4.948	6.585	5.75	4.248	5.261	5.942	5.704	6.011	3.987	4.874	3.989	5.743	5.135	6.403	4.79	6.486	5.785	4.856	4.478	5.538	2.761	4.243	5.982	5.109	4.936	4.884	5.34	5.537	5.863	4.139	4.413	5.38	5.599	NM_138383	A_32_P84084	7225	FALSE	MTSS1L	ref|NM_138383|ens|ENST00000338779	"Homo sapiens metastasis suppressor 1-like (MTSS1L), mRNA [NM_138383]"
A_23_P50815	9.279	9.767	8.288	11.87	11.478	8.396	7.826	11.267	9.808	9.096	9.399	9.568	8.964	7.573	12.112	8.861	8.762	8.814	10.381	9.519	8.915	9.911	15.359	11.126	11.713	10.079	12.488	13.715	9.198	13.113	11.249	8.985	7.354	9.189	9.609	11.888	9.552	8.441	12.894	10.371	9.234	7.521	10.632	14.846	9.535	8.334	7.236	8.718	10.995	9.052	7.558	7.647	11.143	13.893	7.74	8.515	7.928	12.988	7.199	7.36	13.395	7.869	7.692	9.655	10.397	7.233	9.784	8.59	7.578	8.642	10.079	NM_020659	A_23_P50815	7055	FALSE	TTYH1	ref|NM_020659|ref|NM_001005367|ens|ENST00000487134|ens|ENST00000376530	"Homo sapiens tweety homolog 1 (Drosophila) (TTYH1), transcript variant 1, mRNA [NM_020659]"
A_24_P237601	5.871	6.646	5.406	6.731	5.053	5.797	5.406	5.183	7.136	5.816	5.703	6.308	4.487	5.428	5.195	6.049	6.224	6.799	6.574	6.245	4.982	5.922	5.258	4.363	5.651	5.773	4.38	3.027	5.528	4.92	5.777	5.033	5.292	6.392	5.125	6.083	5.419	5.042	4.348	5.176	4.819	5.059	6.087	5.346	5.321	5.464	6.101	4.997	5.432	5.293	5.354	5.284	6.242	5.628	5.872	2.834	4.252	4.589	4.961	8.316	5.658	6.125	6.038	7.662	6.371	5.537	5.6	6.083	5.924	5.351	5.329	NM_182398	A_24_P237601	6885	FALSE	RPS6KA5	ref|NM_182398|ens|ENST00000418736|gb|BC017187|gb|AF080000	"Homo sapiens ribosomal protein S6 kinase, 90kDa, polypeptide 5 (RPS6KA5), transcript variant 2, mRNA [NM_182398]"
A_23_P423480	7.518	7.261	7.723	7.531	8.596	7.626	7.841	7.894	7.738	8.596	7.145	7.536	8.025	8.721	8.114	8.021	7.221	8.225	8.137	7.974	7.903	6.442	6.736	7.834	7.124	6.131	7.493	7.542	7.356	6.837	7.428	8.098	7.42	8.156	7.489	7.792	7.6	7.475	7.36	7.736	7.46	7.708	7.354	8.572	7.292	7.218	8.694	7.824	8	8.374	7.641	8.162	7.138	8.868	7.283	7.349	7.825	8.334	8.353	5.825	7.186	7.309	7.296	5.839	7.345	6.336	7.498	6.678	7.11	7.264	7.471	NM_173555	A_23_P423480	6715	FALSE	TYSND1	ref|NM_173555|ref|NM_001040273|ens|ENST00000479086|ens|ENST00000287078	"Homo sapiens trypsin domain containing 1 (TYSND1), transcript variant 1, mRNA [NM_173555]"
A_23_P392928	5.662	6.387	5.725	5.768	7.189	6.559	6.188	6.875	6.271	5.31	4.96	5.123	5.03	5.644	7.615	5.968	6.441	5.622	5.726	6.927	7.073	5.765	6.305	5.538	5.89	5.363	6.467	6.488	5.971	4.201	6.353	5.033	5.726	5.593	5.125	5.885	6.235	5.838	6.313	4.497	4.268	5.224	5.699	6.055	6.351	6.39	5.367	5.668	5.768	6.295	6.158	5.804	6.17	7.213	4.931	6.195	5.623	7.487	5.94	5.364	6.931	5.285	5.971	5.762	5.449	5.307	6.018	5.022	4.305	5.211	6.313	NM_178562	A_23_P392928	6545	FALSE	TSPAN33	ref|NM_178562|ens|ENST00000289407|ens|ENST00000486685|gb|AF276891	"Homo sapiens tetraspanin 33 (TSPAN33), mRNA [NM_178562]"
A_24_P724153	6.944	6.706	6.304	6.702	7.217	7.501	6.908	8.196	6.642	4.915	5.572	6.009	6.768	7.044	7.083	6.236	7.035	6.813	6.983	7.019	6.888	9.077	5.869	5.822	6.997	6.193	6.449	5.572	6.637	6.954	6.296	6.438	6.001	6.648	6.618	6.82	7.257	6.279	6.313	6.796	6.698	6.204	6.154	6.095	6.566	6.744	7.401	6.189	6.537	6.063	6.34	5.969	6.453	7.823	6.666	6.169	6.855	7.39	7.141	3.824	6.576	6.359	6.608	5.994	6.345	5.456	5.921	5.226	5.345	5.924	5.702	XR_111090	A_24_P724153	6375	FALSE	LOC100131699	ref|XR_111090|ref|XR_114389|gb|CU688199|gb|AA156055	"PREDICTED: Homo sapiens hypothetical LOC100131699 (LOC100131699), partial miscRNA [XR_111090]"
A_24_P333605	5.585	5.497	5.438	7.918	5.69	6.098	6.45	5.626	5.942	6.335	2.537	7.919	5.389	6.01	6.183	5.637	5.833	6.227	6.29	5.951	5.839	5.651	6.98	5.625	6.274	5.734	6.449	5.424	5.39	5.377	5.672	6.764	5.057	6.291	2.842	3.36	5.419	5.419	4.28	5.995	5.579	4.92	3.775	5.373	5.577	5.215	3.679	4.541	5.002	4.476	4.367	5.375	3.992	4.755	5.371	4.813	3.724	5.468	2.971	5.148	5.179	6.325	5.438	5.355	5.34	4.497	5.007	4.97	4.957	4.973	5.09	BC031278	A_24_P333605	6205	FALSE		gb|BC031278	Homo sapiens cDNA clone IMAGE:5295565. [BC031278]
NA	2.24	4.256	2.308	1.551	1.922	1.862	2.316	3.873	5.427	3.954	2.537	4.685	3.654	4.697	3.286	1.671	3.639	1.153	1.959	2.259	2.458	1.93	1.351	1.919	1.9	2.181	2.2	2.361	4.044	3.031	3.911	3.952	2.453	5.181	2.724	3.246	1.898	1.942	1.214	1.305	4.061	4.92	2.076	4.584	4.41	3.513	1.371	2.913	5.432	3.113	1.78	3.784	3.583	1.478	1.133	2.834	3.8	4.722	5.272	3.824	1.487	1.113	4.936	4.636	4.217	1.602	2.019	4.139	5.067	4.426	4.287	NA	NA	6035	ignore	NA		
A_32_P155841	7.653	6.878	6.712	6.863	7.155	7.527	7.7	4.757	7.854	3.751	6.492	7.345	6.881	6.957	6.866	7.169	6.958	7.194	6.84	7.082	7.213	7.437	7.49	6.017	7.256	6.297	6.374	7.231	7.249	6.443	6.584	6.644	7.276	6.944	7.57	6.267	7.398	7.362	7.02	8.112	7.59	6.986	7.803	6.944	6.896	6.769	7.274	7.138	6.85	6.938	7.587	6.618	6.805	7.374	7.37	7.038	6.708	6.671	7.485	6.636	8.301	8.247	6.413	7.241	8.131	8.298	7.132	7.484	7.424	7.284	7.688	AL079294	A_32_P155841	5865	FALSE		gb|AL079294	Homo sapiens mRNA full length insert cDNA clone EUROIMAGE 362780. [AL079294]
A_23_P127475	9.259	8.721	9.078	8.744	8.772	8.552	9.457	8.724	9.069	7.512	8.845	9.386	8.999	8.514	8.996	9.871	9.166	11.161	9.422	9.595	9.135	8.629	9.019	9.052	8.519	8.65	8.95	8.375	8.894	8.661	9.237	8.902	8.62	9.341	8.907	8.884	8.91	9.403	9.158	7.716	7.931	8.808	9.003	7.956	8.872	9.258	9.724	9.321	9.11	9.032	8.927	9.996	8.811	10.418	9.253	9.245	8.878	8.556	8.999	8.632	9.507	8.924	8.948	8.437	8.678	8.596	8.781	8.691	8.302	8.519	9.014	NM_005125	A_23_P127475	5695	FALSE	CCS	ref|NM_005125|ens|ENST00000310190|gb|CR541928|gb|CR618281	"Homo sapiens copper chaperone for superoxide dismutase (CCS), mRNA [NM_005125]"
A_23_P131428	5.284	5.36	6.237	5.553	5.69	6.026	8.767	5.064	5.854	10.53	5.324	5.197	4.711	5.835	7.696	5.855	6.068	6.137	6.103	6.523	5.512	5.519	5.02	4.293	5.094	2.446	5.454	5.227	4.88	6.527	5.933	5.136	4.307	5.593	6.047	5.388	5.594	4.374	5.498	5.73	5.072	5.368	5.037	5.818	5.421	4.285	4.553	5.668	5.002	5.492	4.367	6.114	5.609	6.622	6.735	6.262	5.232	6.442	4.66	5.184	6.124	9.699	5.159	5.222	5.123	4.668	6.58	4.39	4.186	5.656	5.621	NM_012476	A_23_P131428	5525	FALSE	VAX2	ref|NM_012476|ens|ENST00000234392|gb|BT007035|gb|AB527952	"Homo sapiens ventral anterior homeobox 2 (VAX2), mRNA [NM_012476]"
A_24_P338187	8.327	9.386	9.203	9.083	9.818	9.214	8.987	8.215	9.212	8.777	8.545	9.014	8.642	8.71	9.179	9.385	10.155	9.771	9.606	10.15	9.514	6.379	9.639	8.916	9.126	9.217	9.417	9.397	9.16	9.765	8.757	9.151	9.057	9.338	8.326	8.771	9.446	8.646	9.586	10.31	10.142	9.338	9.873	9.8	9.331	9.036	9.031	9.029	9.372	9.495	9.178	9.291	8.968	9.179	8.469	9.264	9.225	9.937	8.869	9.676	9.324	9.199	8.779	10.157	8.759	9.613	8.974	9.066	9.084	9.323	9.127	NM_012207	A_24_P338187	5355	FALSE	HNRNPH3	ref|NM_012207|ref|NM_021644|ens|ENST00000481819|ens|ENST00000354695	"Homo sapiens heterogeneous nuclear ribonucleoprotein H3 (2H9) (HNRNPH3), transcript variant 2H9, mRNA [NM_012207]"
A_24_P915326	6.448	6.132	5.374	6.155	6.331	5.471	6.727	5.607	6.002	5.742	5.523	6.421	5.887	6.306	5.708	6.71	5.515	7.334	6.406	6.669	6.422	7.837	7.348	5.848	8.425	6.212	7.44	5.474	6.29	7.268	6.407	6.237	6.194	6.8	6.067	6.015	6.786	6.526	6.99	8.817	7.957	7.311	7.097	6.242	6.699	6.222	6.541	6.67	5.062	4.244	6.966	6.133	6.586	6.438	6.161	6.762	6.425	5.938	5.896	6.893	7.718	7.687	7.051	6.22	6.589	5.561	6.587	5.083	6.388	6.042	6.578		A_24_P915326	5185	FALSE			
A_23_P165372	4.363	5.101	5.17	5.553	4.651	4.045	6.322	5.607	5.304	4.595	5.262	4.866	5.28	3.615	5.195	5.557	6.411	5.294	5.193	5.778	5.246	4.324	4.899	5.127	5.094	5.004	4.714	4.125	5.06	4.876	4.016	5.754	4.949	5.965	4.128	5.481	4.326	1.942	7.504	3.982	5.184	4.248	5.003	4.956	4.199	4.127	4.761	5.64	4.492	5.492	3.691	5.118	5.373	5.875	5.006	4.064	4.725	5.89	5.123	4.45	6.714	6.255	5.159	4.636	5.221	6.773	4.962	5.482	4.895	5.286	3.945	NM_052917	A_23_P165372	5015	FALSE	GALNT13	ref|NM_052917|ens|ENST00000487047|ens|ENST00000428748|ens|ENST00000409237	"Homo sapiens UDP-N-acetyl-alpha-D-galactosamine:polypeptide N-acetylgalactosaminyltransferase 13 (GalNAc-T13) (GALNT13), mRNA [NM_052917]"
A_24_P83615	5.891	6.217	5.622	5.472	6.444	6.161	6.487	6.376	6.953	8.469	4.96	4.944	5.887	5.927	6.252	5.948	6.147	6.831	6.555	6.864	6.481	5.833	6.073	6.13	6.558	4.894	6.639	5.527	6.195	5.552	6.536	6.595	5.494	5.593	5.923	5.909	6.214	4.009	5.916	3.982	6.199	5.224	6.191	4.747	5.088	5.023	5.256	6.327	5.988	5.6	6.539	5.332	6.05	5.266	5.663	5.918	6.017	5.17	5.422	5.441	6.16	5.559	5.639	4.884	6.332	5.691	5.433	5.365	5.481	5.678	6	NM_001033053	A_24_P83615	4845	FALSE	NLRP1	ref|NM_001033053|ref|NM_014922|ref|NM_033007|ens|ENST00000262467	"Homo sapiens NLR family, pyrin domain containing 1 (NLRP1), transcript variant 5, mRNA [NM_001033053]"
RC8	3.371	5.317	4.435	4.403	5.053	5.028	4.877	4.98	4.741	3.954	4.466	3.84	3.223	3.096	4.607	3.85	5.541	5.532	5.574	6.114	5.246	5.037	4.299	3.233	4.699	4.301	4.816	2.472	2.51	5.055	4.974	4.43	4.141	5.629	3.795	5.552	4.326	2.372	3.699	2.891	5.072	5.059	4.406	4.152	4.548	4.355	5.662	5.148	5.693	4.244	2.847	3.784	3.005	3.051	4.752	4.595	4.332	3.833	3.8	7.997	4.919	2.209	3.171	8.114	4.473	3.765	5.045	3.552	2.643	4.905	4.065	RC8	RC8	4675	pos	RC8		
A_23_P23996	6.301	5.717	4.892	6.358	7.027	5.557	5.2	4.302	5.331	5.173	5.774	5.23	5.573	6.09	7.88	5.497	5.615	6.77	5.798	6.417	5.512	5.344	5.462	5.016	6.155	5.642	4.858	4.954	5.237	8.294	7.539	6.941	6.472	5.712	4.97	5.792	5.162	6.253	6.447	5.93	5.291	4.451	5.468	5.208	7.185	4.053	4.761	7.358	5.614	7.861	6.5	6.114	4.131	6.136	2.602	5.948	6.976	6.606	7.602	4.612	6.485	5.701	5.013	6.234	6.64	8.418	6.434	6.83	9.132	6.22	5.949	NM_000429	A_23_P23996	4505	FALSE	MAT1A	ref|NM_000429|ens|ENST00000372206|ens|ENST00000372213|ens|ENST00000485270	"Homo sapiens methionine adenosyltransferase I, alpha (MAT1A), mRNA [NM_000429]"
A_23_P90895	6.229	6.634	6.41	6.897	6.957	7.394	6.45	4.104	6.727	5.173	6.775	6.568	6.563	6.714	6.666	6.891	6.411	6.603	6.939	6.949	6.664	6.402	6.334	6.726	6.654	5.773	6.392	6.636	5.906	6.763	6.71	6.237	6.79	5.758	5.525	6.714	5.671	6.208	6.38	7.095	6.024	5.324	6.139	7.446	6.633	6.451	6.165	6.189	6.756	6.272	6.554	7.621	6.707	6.983	6.267	6.452	6.061	6.333	5.609	5.59	6.514	6.848	6.499	5.856	6.24	6.615	7.327	6.625	6.572	6.487	6.41	NM_152994	A_23_P90895	4335	FALSE	KLRAQ1	ref|NM_152994|ref|NM_001193475|ref|NM_001135629|ref|NR_024188	"Homo sapiens KLRAQ motif containing 1 (KLRAQ1), transcript variant 2, mRNA [NM_152994]"
A_23_P308603	7.268	7.528	7.298	7.578	7.354	7.527	7.312	6.031	6.223	5.899	7.02	7.315	7.587	7.601	7.718	8.523	7.728	7.503	7.752	7.78	7.849	8.819	7.735	7.378	7.773	7.613	7.781	7.518	6.8	8.83	8.118	6.21	6.513	6.944	7.308	7.229	7.284	7.543	7.142	7.439	7.514	8.329	7.37	8.132	7.32	7.735	6.927	7.741	7.743	8.371	6.702	7.959	7.004	8.469	7.944	6.994	6.687	7.377	7.141	5.842	7.352	6.347	6.446	6.027	7.067	7.297	7.167	7.109	6.942	7.888	7.071	NM_005417	A_23_P308603	4165	FALSE	SRC	ref|NM_005417|ref|NM_198291|ens|ENST00000445403|ens|ENST00000360723	"Homo sapiens v-src sarcoma (Schmidt-Ruppin A-2) viral oncogene homolog (avian) (SRC), transcript variant 1, mRNA [NM_005417]"
A_23_P309739	10.68	6.042	10.699	8.431	6.658	5.557	10.428	9.648	6.812	5.31	7.966	9.513	11.107	10.358	7.5	10.569	11.321	10.368	11.346	8.628	6.784	9.624	4.991	8.916	8.297	7.341	7.891	5.641	9.544	5.094	5.286	12.005	9.223	5.965	9.13	9.925	7.759	11.421	8.346	9.417	9.74	9.59	8.549	5.818	6.615	6.374	12.703	11.351	9.998	10.04	10.087	12.472	8.861	6.226	8.435	7.75	6.993	6.028	10.139	5.944	5.416	7.189	12.371	8.672	5.259	8.67	9.084	10.133	11.041	9.26	10.407	NM_000125	A_23_P309739	3995	FALSE	ESR1	ref|NM_000125|ref|NM_001122742|ref|NM_001122740|ref|NM_001122741	"Homo sapiens estrogen receptor 1 (ESR1), transcript variant 1, mRNA [NM_000125]"
A_32_P145051	5.364	6.107	5.547	5.753	5.783	6.397	5.551	4.852	6.169	8.802	2.537	5.352	5.813	5.31	6.04	5.821	7.893	6.183	6.103	6.245	8.881	5.901	5.566	5.625	6.297	5.496	5.009	5.121	5.39	4.779	5.605	4.907	5.002	6.392	5.689	6.211	5.796	4.644	6.002	6.865	6.353	5.951	5.638	4.353	5.829	5.023	5.662	4.27	5.655	5.425	5.819	3.935	5.347	5.875	5.327	5.039	6.106	5.093	4.778	3.938	5.288	5.761	5.282	4.636	4.561	4.668	5.212	5.226	4.823	4.536	5.09	DQ786249	A_32_P145051	3825	FALSE		gb|DQ786249|gb|XM_002342513|gb|XR_015532|gb|XM_001722873	Homo sapiens clone HLS_IMAGE_234376 mRNA sequence. [DQ786249]
A_23_P77572	12.632	12.63	12.021	11.901	12.348	11.126	11.826	11.712	11.64	11.209	11.3	10.707	12.073	11.557	12.001	11.873	11.187	11.729	11.113	11.462	12.246	10.361	11.474	12.195	11.661	11.115	11.765	12.145	11.584	11.118	11.834	11.398	11.59	12.24	11.897	12.397	12.34	13.454	11.435	11.515	11.566	11.699	11.296	12.534	12.209	11.88	12.33	11.981	12.481	13.076	12.256	12.731	12.003	12.488	12.207	11.607	10.757	12.691	12.364	10.879	11.472	12.448	12.186	11.113	12.934	11.678	13.047	12.381	12.227	11.735	11.457	NM_001037808	A_23_P77572	3655	FALSE	EIF3C	ref|NM_001037808|ref|NM_001099661|ref|NM_001199142|ref|NM_003752	"Homo sapiens eukaryotic translation initiation factor 3, subunit C (EIF3C), transcript variant 2, mRNA [NM_001037808]"
A_23_P48550	11.898	11.722	12.477	12.018	10.89	12.231	12.056	11.837	11.694	11.165	11.326	11.835	10.835	11.447	10.771	12.28	11.25	11.785	12.111	11.57	11.431	10.198	11.881	11.82	11.416	10.753	11.147	11.401	11.007	11.484	10.806	12.101	11.389	12.798	12.019	11.917	11.544	11.237	12.13	11.393	11.01	11.139	11.979	11.208	10.731	13.362	11.996	11.68	11.011	10.703	11.716	12.326	11.876	11.629	12.738	10.919	11.542	11.715	12.13	12.961	12.023	12.221	11.827	11.491	12.037	11.531	12.205	12.59	11.634	12.144	11.864	NM_015005	A_23_P48550	3485	FALSE	KIAA0284	ref|NM_015005|ref|NM_001112726|ens|ENST00000429757|ens|ENST00000453495	"Homo sapiens KIAA0284 (KIAA0284), transcript variant 2, mRNA [NM_015005]"
A_23_P95879	15.522	15.632	15.71	15.517	14.748	14.892	14.236	15.476	15.6	14.504	15.483	15.293	14.166	14.218	14.181	15.476	15.54	15.66	15.668	15.651	15.476	15.416	15.533	14.759	15.262	15.328	15.448	15.525	15.52	15.596	15.551	15.291	14.971	15.563	14.321	15.427	15.129	15.413	15.476	14.836	14.942	15.18	15.537	15.37	15.444	15.154	15.108	15.12	15.501	15.468	15.359	14.945	15.573	15.087	15.097	15.416	15.227	15.503	15.188	13.811	15.6	15.615	14.895	14.588	15.537	14.86	15.596	14.938	15.468	15.548	15.476	NM_000999	A_23_P95879	3315	FALSE	RPL38	ref|NM_000999|ref|NM_001035258|ens|ENST00000311111|ens|ENST00000439590	"Homo sapiens ribosomal protein L38 (RPL38), transcript variant 1, mRNA [NM_000999]"
A_23_P114282	11.454	12.34	11.644	11.079	11.492	11.25	11.265	10.94	11.048	10.521	11.267	11.6	11.117	11.366	10.98	10.92	11.801	11.457	11.985	11.878	11.201	11.364	11.665	11.362	10.867	11.074	10.983	11.319	11.228	10.575	10.909	11.699	11.28	10.966	11.029	11.169	11.309	11.697	11.569	10.57	11.089	11.831	11.578	11.98	11.707	12.011	11.772	11.649	11.834	11.901	10.894	10.533	11.984	11.947	11.309	11.442	10.705	11.427	11.388	10.895	11.33	11.659	11.418	10.242	11.343	10.858	12.336	10.686	11.699	10.715	10.94	NM_014060	A_23_P114282	3145	FALSE	MCTS1	ref|NM_014060|ref|NM_001137554|ens|ENST00000371315|ens|ENST00000487133	"Homo sapiens malignant T cell amplified sequence 1 (MCTS1), transcript variant 1, mRNA [NM_014060]"
A_23_P141939	3.19	5.153	5.133	5.282	5.369	4.559	2.954	5.285	4.529	4.312	4.37	3.84	5.03	6.37	4.607	5.557	5.987	6.159	6.308	6.433	5.658	5.54	5.671	5.538	6.373	5.394	5.935	5.572	5.237	5.377	5.794	5.556	5.665	4.229	5.923	4.655	4.704	5.465	4.948	6.389	5.392	3.207	4.671	4.441	5.484	4.978	4.443	4.672	3.159	4.766	5.308	3.784	4.473	5.065	3.63	5.475	4.332	5.938	4.539	4.293	3.707	3.848	4.602	4.636	5.123	5.271	4.915	4.903	4.895	4.309	5.09	NM_001001958	A_23_P141939	2975	FALSE	OR7G3	ref|NM_001001958|ens|ENST00000305444	"Homo sapiens olfactory receptor, family 7, subfamily G, member 3 (OR7G3), mRNA [NM_001001958]"
DarkCorner	4.426	3.742	5.093	5.248	4.172	4.045	5.342	4.696	5.491	4.742	3.831	4.777	4.277	5.543	5.514	4.799	5.923	5.436	6.148	5.68	5.191	4.324	3.884	4.089	4.376	3.84	2.876	3.997	4.33	3.377	3.784	5.663	5.335	3.475	4.548	6.17	5.123	4.983	4.395	4.711	3.791	5.324	4.591	5.065	5.516	4.93	3.016	2.913	3.765	4.959	3.898	3.234	4.379	2.208	3.63	5.618	3.8	4.913	3.41	4.404	4.666	3.461	5.092	5.29	4.473	1.393	5.24	4.619	4.895	4.905	4.649	DarkCorner	DarkCorner	2805	pos	DarkCorner		
DarkCorner	2.818	4.378	4.517	4.547	5.053	3.67	5.342	5.351	6.455	4.981	4.841	4.821	4.018	4.893	5.301	4.218	5.711	5.029	6.148	5.822	5.246	5.233	3.422	4.49	5.18	3.432	4.816	3.997	3.069	4.387	4.331	5.948	5.202	5.34	4.838	5.129	4.069	4.009	4.901	4.959	4.455	2.926	3.982	5.494	5.286	3.654	4.668	4.874	4.415	5.058	4.485	5.375	4.265	2.558	4.5	5.194	4.799	5.17	2.761	4.092	3.439	1.964	3.461	4.636	3.081	4.668	4.818	4.903	3.092	3.72	4.806	DarkCorner	DarkCorner	2635	pos	DarkCorner		
DarkCorner	4.692	4.662	4.517	3.367	4.811	5.306	4.699	5.389	5.854	4.981	4.033	4.866	4.487	4.893	3.857	5.685	5.405	5.436	6.103	5.778	4.91	5.877	4.198	3.32	5.233	2.408	1.816	4.351	4.044	4.92	4.974	4.718	3.604	4.464	5.459	3.997	2.582	3.418	4.901	4.59	4.819	3.452	5.111	5.735	4.376	6.528	4.917	3.733	3.159	3.461	3.41	5.175	3.8	4.92	3.371	4.892	4.085	4.589	4.778	4.193	4.772	1.82	3.919	5.185	4.673	4.497	3.779	5.13	3.684	3.485	4.371	DarkCorner	DarkCorner	2465	pos	DarkCorner		
DarkCorner	4.692	4.438	5.036	4.471	5.478	4.822	4.969	5.132	6.271	4.862	4.52	5.154	4.487	2.701	4.607	5.637	4.853	5.89	5.991	5.822	4.414	4.268	4.829	2.622	5.094	2.924	3.111	2.628	3.379	4.107	3.687	5.065	4.602	5.061	4.784	4.832	4.943	2.112	4.713	4.807	5.894	2.56	4.406	4.303	3.765	3.213	4.917	4.379	5.334	5.22	5.197	4.567	4.379	4.241	4.626	4.762	3.724	4.471	4.866	4.135	4.072	3.159	3.711	5.253	4.831	4.189	5.007	3.263	2.643	5.022	4.287	DarkCorner	DarkCorner	2295	pos	DarkCorner		
DarkCorner	3.371	4.992	4.517	4.346	5.155	3.67	5.342	4.674	5.826	4.259	3.22	4.346	3.223	5.181	5.514	5.538	5.273	4.282	5.702	5.822	5.382	4.081	4.561	2.528	4.726	2.811	3.547	3.358	3.379	4.201	4.388	5.973	5.002	4.338	5.044	4.031	1.519	5.366	2.148	4.711	4.061	4.92	4.835	5.065	2.528	3.879	4.99	4.487	4.882	3.929	3.898	4.567	4.583	4.537	4.291	5.333	4.725	4.913	4.961	4.243	4.919	3.159	5.092	5	4.473	4.35	4.625	3.552	5.014	4.839	3.674	DarkCorner	DarkCorner	2125	pos	DarkCorner		
DarkCorner	3.696	5.455	4.598	4.623	5.783	4.196	4.385	3.013	5.767	5.112	4.881	3.961	4.277	3.096	4.788	4.559	5.436	4.906	5.551	5.461	5.246	4.809	3.046	1.796	4.259	4.252	3.65	2.628	4.044	4.716	4.446	5.831	5.202	5.34	3.729	5.267	3.739	3.874	4.657	3.982	3	4.558	3.388	2.945	5.793	3.213	4.668	4.78	4.75	4.082	4.927	4.683	4.473	4.755	4.291	5.084	4.646	5.093	4.961	4.896	4.772	4.771	4.749	5.112	3.081	4.098	4.133	4.826	4.957	4.426	4.452	DarkCorner	DarkCorner	1955	pos	DarkCorner		
DarkCorner	2.499	5.36	4.892	4.979	5.264	3.881	3.852	3.932	6.601	3.751	3.492	5.095	3.654	5.047	5.068	5.658	5.08	5.258	5.467	5.09	4.882	4.607	3.19	2.528	4.426	4.117	4.66	3.822	3.069	5.094	2.598	5.692	5.148	5.139	4.97	5.671	4.888	2.56	4.28	5.242	4.952	3.452	5.003	5.581	6.016	5.618	4.668	5.421	4.669	3.929	2.847	4.171	4.265	4.846	4.5	5.618	5.931	4.117	5.123	4.45	5.095	4.988	5.159	5.417	3.081	2.245	4.765	2.964	3.092	4.905	4.806	DarkCorner	DarkCorner	1785	pos	DarkCorner		
DarkCorner	2.24	5.262	4.276	4.877	5.478	4.822	4.298	5.811	5.393	4.538	3.909	5.095	5.164	4.461	4.271	5.516	4.729	4.584	2.332	4.283	4.373	5.015	2.66	4.419	4.633	3.432	4.079	2.806	4.154	5.131	2.285	5.633	4.444	5.5	4.324	4.45	4.471	5.321	4.657	5.242	2.66	2.56	4.875	4.956	4.782	5.023	4.761	4.958	5.12	3.113	4.367	4.171	4.131	4.428	2.602	4.762	5.782	4.117	5.547	4.135	4.439	3.848	4.478	5	5.418	4.668	5.007	4.73	3.863	4.536	4.18	DarkCorner	DarkCorner	1615	pos	DarkCorner		
DarkCorner	4.426	5.052	2.715	4.623	5.369	4.311	5.047	5.693	5.739	4.674	3.573	4.52	5.28	5.047	4.432	5.873	5.106	5.361	5.946	5.09	5.277	3.941	2.311	3.601	4.991	3.755	4.816	4.125	2.282	4.967	4.096	5.365	5.453	3.796	4.382	3.997	4.545	4.206	4.948	3.863	3.791	3.66	4.295	5.764	4.294	5.712	5.256	5.325	5.062	4.082	4.927	4.773	4.868	4.537	3.838	4.018	5.623	5.717	4.102	4.45	4.072	3.461	4.936	5.253	4.304	4.668	2.76	4.73	3.42	3.903	4.287	DarkCorner	DarkCorner	1445	pos	DarkCorner		
DarkCorner	4.495	5.101	4.435	4.346	5.053	5.028	4.699	6.345	5.519	4.538	5.523	5.012	5.28	4.697	4.075	5.497	4.908	4.989	5.756	5.279	3.968	4.707	3.884	4.293	4.699	2.659	5.235	2.472	4.044	2.902	4.096	6.269	5.202	5.84	2.724	5.033	4.888	3.418	4.587	3.982	3.433	4.67	4.155	5.104	4.092	5.302	5.2	2.913	5.614	3.714	4.067	4.773	4.265	4.996	2.812	5.918	5.289	5.01	5.041	4.193	4.341	4.24	5.159	5.034	4.304	4.668	7.975	4.139	3.684	4.653	4.863	DarkCorner	DarkCorner	1275	pos	DarkCorner		
DarkCorner	3.934	5.36	5.036	5.14	5.053	5.957	5.342	5.44	5.583	3.808	5	5.507	4.886	4.237	4.432	5.873	5.301	5.622	5.497	4.244	4.619	3.566	2.525	4.419	4.426	3.327	4.9	2.628	3.774	2.044	3.784	4.622	5.002	6.676	2.724	5.696	5.594	5.267	3.079	3.982	3.791	4.358	4.406	3.258	3.924	1.93	5.256	3.733	5.279	5.548	4.367	4.289	4.379	4.124	3.838	5.296	3.133	2.937	5.609	4.193	4.551	4.598	3.171	5.185	4.388	3.874	3.779	3.977	3.684	4.05	4.806	DarkCorner	DarkCorner	1105	pos	DarkCorner		
DarkCorner	2.571	4.871	4.768	5.215	4.932	6.098	4.877	4.757	5.519	4.028	4.37	3.69	4.018	2.701	5.195	4.898	5.515	5.752	5.247	5.951	5.588	4.179	3.422	2.558	4.514	2.585	2.676	4.125	2.129	8.165	4.925	6.516	4.89	6.392	9.177	5.696	4.255	4.101	4.129	3.329	4.657	3.66	5.003	5.141	4.337	2.314	5.064	3.945	5.655	5.14	4.224	4.683	4.473	3.526	3.838	5.721	5.623	4.255	5.729	3.938	3.919	3.159	3.171	5	4.757	5.4	4.915	4.5	4.747	4.536	4.806	DarkCorner	DarkCorner	935	pos	DarkCorner		
DarkCorner	4.611	5.153	4.598	4.098	5.155	5.306	3.964	4.968	6.025	4.538	3.831	5.012	4.018	4.697	4.788	4.729	5.711	4.775	5.272	6.114	4.91	4.24	4.673	3.601	5.319	3.979	3.547	3.609	3.931	3.516	5.19	7.535	2.601	5.5	2.724	6.083	2.717	3.594	2.817	4.959	4.455	2.926	4.723	4.989	5.577	5.129	2.241	4.541	5.523	4.766	4.367	5.057	4.941	4.537	4.291	5.333	4.935	5.25	5.349	3.824	3.919	3.461	3.171	4.842	4.673	5.018	4.868	3.788	4.747	4.202	3.812	DarkCorner	DarkCorner	765	pos	DarkCorner		
DarkCorner	4.611	5.54	4.949	2.248	4.651	4.196	3.276	5.267	4.529	5.238	4.466	4.294	3.654	5.047	4.075	5.538	5.689	4.584	5.414	5.822	3.75	6.229	4.899	4.49	4.155	4.815	3.759	3.822	4.044	4.577	5.316	6.809	2.782	4.798	5.427	5.625	4.397	4.792	4.348	5.242	4.657	2.56	4.47	5.764	5.67	2.092	5.619	4.541	3.765	4.082	3.41	4.464	3.8	5.138	2.482	5.233	4.646	5.985	4.539	4.293	4.551	4.516	5.013	5.253	4.898	3.026	4.962	3.977	4.632	3.485	3.674	DarkCorner	DarkCorner	595	pos	DarkCorner		
DarkCorner	4.889	5.317	4.949	4.979	4.932	5.028	4.298	5.791	4.529	4.371	5.169	4.9	4.277	4.461	5.068	4.342	5.663	5.752	4.421	5.383	4.813	4.902	4.713	4.707	4.317	4.355	3.547	3.358	4.044	4.445	4.185	6.69	4.824	5.098	4.97	4.282	4.704	4.983	4.06	4.959	4.455	2.741	2.484	5.704	4.092	2.674	5.619	4.78	5.173	5.22	4.485	4.851	4.265	4.011	4.626	4.971	4.725	5.538	4.778	4.896	3.919	4.112	5.092	4.884	5.221	3.874	4.294	4.73	3.42	4.536	3.518	DarkCorner	DarkCorner	425	pos	DarkCorner		
DarkCorner	4.034	4.57	4.833	5.14	5.478	4.706	5.678	4.026	5.427	9.114	4.96	6.439	4.277	5.181	4.075	5.081	3.938	5.588	4.601	4.695	4.414	5.126	4.422	4.009	4.6	5.004	4.536	2.361	2.282	5.131	4.096	6.064	5.245	6.076	4.97	4.45	5.026	4.545	3.407	5.242	3.791	3.207	2.344	5.346	4.588	3.654	4.553	4.829	4.35	4.476	3.1	3.234	5.053	4.011	3.838	5.687	4.799	5.402	4.539	4.293	4.213	3.986	3.171	4.636	5.017	5.371	4.703	4.619	2.643	3.903	3.518	DarkCorner	DarkCorner	255	pos	DarkCorner		
GE_BrightCorner	14.07	14.486	14.287	12.241	13.013	13.238	12.957	14.019	14.516	12.279	14.176	12.922	12.963	12.602	13.022	15.246	15.308	14.635	15.025	15.413	14.833	14.779	14.752	14.516	14.888	14.624	14.892	13.451	14.483	14.212	14.044	14.38	12.842	14.404	14.522	15.333	14.571	14.098	13.63	15.127	15.057	13.777	14.008	13.609	13.498	4.285	14.544	13.997	12.87	13.114	14.249	6.946	14.321	13.545	13.301	13.96	14.316	13.321	13.169	13.649	13.615	13.869	13.471	13.717	13.509	11.021	13.072	2.964	12.578	11.788	13.89	GE_BrightCorner	GE_BrightCorner	85	pos	GE_BrightCorner		
GE_BrightCorner	13.904	13.798	13.628	12.839	12.525	13.264	11.31	13.89	14.056	11.447	13.709	13.348	12.614	13.063	11.534	14.974	15.084	14.691	14.556	13.488	14.562	14.287	14.186	13.751	14.556	13.834	14.41	12.71	14.136	14.042	14.393	14.11	12.654	14.39	14.35	15.288	13.466	14.295	13.549	15.27	15.345	12.912	14.054	13.11	12.59	13.439	14.193	13.505	12.262	12.04	14.017	13.117	13.686	14.117	13.131	13.777	13.993	13.909	12.997	12.365	13.458	13.385	13.071	12.416	13.385	10.707	12.442	11.007	11.98	11.982	13.583	GE_BrightCorner	GE_BrightCorner	45219	pos	GE_BrightCorner		
GE_BrightCorner	14.154	14.017	13.753	12.881	12.768	13.334	12.506	14.093	14.206	3.566	13.899	13.408	12.75	12.997	12.524	15.073	15.203	14.35	14.578	14.072	14.559	14.55	14.451	14.005	14.668	14.07	14.697	12.884	14.266	13.727	14.385	14.61	12.33	14.525	14.241	15.285	13.18	14.284	13.442	15.18	15.246	12.685	14.033	12.806	12.347	13.291	13.857	13.131	11.958	11.858	14.093	12.762	13.815	14.223	12.739	13.456	14.04	13.931	12.661	12.776	13.231	13.243	13.116	12.926	13.16	10.71	12.47	10.698	12.262	11.903	13.615	GE_BrightCorner	GE_BrightCorner	45049	pos	GE_BrightCorner		
DarkCorner	4.216	3.816	2.071	4.098	1.922	5.957	2.252	6.228	4.529	3.954	2.537	4.247	3.223	4.461	3.286	2.085	1.251	3.559	1.705	2.259	4.104	3.619	4.962	2.954	4.854	2.181	5.137	2.361	3.774	5.131	4.723	6.064	4.602	4.756	5.202	6.962	1.765	5.761	2.312	4.497	5.291	3.207	3.245	4.396	4.294	1.343	4.109	5.086	4.35	3.929	3.41	3.234	4.79	5.522	4.5	2.834	3.133	4.82	4.419	9.466	2.516	4.771	4.359	10.2	3.081	4.974	5.386	4.619	4.305	3.903	3.518	DarkCorner	DarkCorner	44879	pos	DarkCorner		
DarkCorner	3.934	4.939	4.276	3.182	2.125	6.161	2.252	5.791	5.304	4.595	4.322	4.57	3.223	4.237	3.286	4.169	1.359	3.457	2.585	2.259	2.292	4.707	5.16	3.384	4.542	2.181	4.858	4.351	3.379	5.005	5.509	5.862	4.141	4.229	5.427	3.246	1.571	5.321	3.799	2.746	4.455	4.758	2.484	4.353	5.386	4.285	4.109	4.958	4.35	4.082	4.067	5.118	3.8	5.399	4.291	3.898	3.133	5.17	5.123	3.824	4.853	3.461	3.171	5.185	3.081	3.874	5.145	4.97	4.747	4.754	3.518	DarkCorner	DarkCorner	44709	pos	DarkCorner		
DarkCorner	1.977	4.191	3.294	2.422	1.922	5.797	3.579	3.906	6.109	3.954	5.628	4.57	3.654	4.461	4.607	2.585	2.778	2.512	3.683	3.243	2.514	6.248	4.792	3.384	4.228	2.181	3.933	2.628	3.379	3.516	4.388	6.438	4.444	5.256	5.125	4.342	1.765	5.267	1.736	5.176	4.455	4.358	4.295	4.303	1.964	3.213	5.2	5.227	3.159	4.766	4.224	5.057	1.322	4.241	4.626	4.659	3.576	4.369	4.66	4.193	3.919	4.112	4.478	4.636	3.308	2.585	5.045	3.977	4.823	4.309	4.452	DarkCorner	DarkCorner	44539	pos	DarkCorner		
DarkCorner	2.337	3.742	4.08	1.757	2.535	6.34	3.276	5.882	5.739	3.901	5.352	4.726	3.223	5.31	3.596	3.961	2.778	3.669	2.671	2.979	3.835	5.088	4.792	5.505	2.214	2.181	1.895	2.806	1.979	4.967	3.687	5.583	2.145	5.139	5.335	5.033	4.471	4.297	1.314	5.104	2.66	4.12	4.723	4.257	4.948	4.621	4.917	4.541	4.264	5.14	2.19	4.851	4.265	3.729	4.138	3.335	4.646	5.01	3.41	4.243	1.723	2.522	5.013	4.636	4.11	5.115	5.007	4.139	4.632	4.653	4.863	DarkCorner	DarkCorner	44369	pos	DarkCorner		
DarkCorner	2.571	3.742	4.435	2.571	2.22	5.719	2.738	4.832	6.002	3.566	4.406	3.22	4.018	4.461	3.596	3.384	3.08	3.457	4.601	2.259	2.556	5.389	5.086	3.021	3.587	4.355	2.876	3.027	1.979	5.348	4.58	6.15	4.232	5.013	5.125	5.2	3.857	4.716	1.393	3.982	4.268	3.66	4.227	4.152	3.532	2.24	5.064	4.6	5.381	3.113	2.657	4.171	3.8	2.713	1.993	4.325	5.401	4.589	3.64	4.293	1.487	2.209	4.936	4.636	4.898	5.235	5.088	4.826	3.863	4.05	4.18	DarkCorner	DarkCorner	44199	pos	DarkCorner		
DarkCorner	1.729	4.939	1.521	2.064	2.22	5.636	2.252	3.392	6.025	3.566	4.466	4.821	3.223	4.237	3.286	2.933	3.794	3.457	4.251	2.547	4.331	5.651	5.375	2.558	5.281	4.117	4.476	3.609	1.979	5.406	4.446	4.523	4.058	4.847	4.324	5.292	4.888	4.297	1.214	5.382	4.061	4.12	4.074	1.801	4.948	3.654	4.443	4.997	5.173	3.113	2.19	3.62	3.336	1.771	2.386	5.687	4.935	4.722	2.761	3.824	1.95	2.071	5.339	5.417	3.081	3.874	3.276	4.283	4.305	4.202	3.518	DarkCorner	DarkCorner	44029	pos	DarkCorner		
DarkCorner	3.934	4.378	1.905	3.182	2.956	6.34	2.252	3.783	4.529	4.208	3.755	4.384	3.654	5.31	3.286	1.587	3.551	2.674	4.918	3.044	3.968	4.648	4.022	3.949	5.246	3.651	4.816	3.997	2.282	4.716	4.58	4.131	4.76	5.181	3.795	4.655	4.943	4.009	1.214	5.519	5.072	4.67	2.757	3.927	4.825	4.621	4.99	5.325	5.804	4.959	1.78	5.175	4.379	2.208	1.993	5.084	3.8	4.117	3.41	4.45	2.669	1.964	5.339	5.605	4.561	3.994	4.484	3.788	2.643	4.973	4.065	DarkCorner	DarkCorner	43859	pos	DarkCorner		
DarkCorner	2.499	4.871	4.362	4.098	1.922	6.458	2.252	3.851	4.591	4.674	3.22	2.993	3.223	4.893	4.075	2.526	4.908	2.449	3.284	3.808	3.968	4.58	4.829	4.673	4.097	4.05	2.421	2.361	2.672	4.107	2.387	4.523	3.06	3.475	3.231	3.869	2.865	4.449	1.214	4.497	2.66	2.926	2.167	4.152	3.924	4.285	5.367	4.78	4.817	3.113	1.78	3.234	3.8	4.011	2.123	3.335	4.935	4.722	4.222	4.293	1.487	2.522	3.171	4.802	3.081	3.445	4.703	3.977	3.684	4.05	4.065	DarkCorner	DarkCorner	43689	pos	DarkCorner		
DarkCorner	1.571	4.115	4.598	3.532	1.922	5.306	2.252	4.952	6.455	4.208	3.346	4.52	3.223	3.958	3.286	2.739	4.582	4.088	3.284	3.972	3.044	4.324	4.829	4.089	3.64	4.894	2.6	2.806	2.129	3.516	2.285	4.103	2.929	4.934	3.795	5.859	4.471	4.101	1.776	3.539	4.455	5.114	2.889	4.035	4.294	4.759	5.43	2.913	5.173	3.113	4.608	4.567	4.265	4.648	2.482	5.79	5.289	4.471	5.2	3.884	2.044	4.24	4.359	4.636	3.081	2.585	4.218	4.39	3.42	4.754	3.674	DarkCorner	DarkCorner	43519	pos	DarkCorner		
DarkCorner	1.977	5.262	4.435	3.367	2.348	4.937	2.252	5.087	5.082	4.144	3.22	4.294	3.223	4.237	3.286	2.148	2.888	4.282	1.705	2.333	4.414	4.556	4.299	4.581	4.155	5.42	4.136	3.997	3.594	4.201	2.516	3.604	4.141	3.475	4.324	3.246	4.167	4.206	2.532	5.452	2.66	4.758	2.889	4.699	3.231	2.599	5.2	2.913	5.062	3.714	4.224	3.234	5.347	5.266	2.386	5.039	5.232	2.937	5.2	3.98	1.581	3.986	4.602	4.636	3.081	2.153	5.18	3.788	3.42	4.202	3.945	DarkCorner	DarkCorner	43349	pos	DarkCorner		
DarkCorner	3.808	3.742	4.768	3.532	1.922	4.559	2.252	5.406	4.741	4.208	2.537	3.69	3.223	4.237	4.938	4.404	2.57	4.529	1.705	3.808	3.044	4.809	5.134	5.485	3.258	5.194	4.587	4.432	4.399	5.812	2.981	4.3	2.453	5.34	5.298	4.832	4.623	3.418	3.699	6.339	2.66	3.452	4.528	3.966	2.85	1.343	3.835	4.27	5.23	4.63	1.878	4.059	3.992	1.771	4.626	5.757	5.733	2.937	2.761	3.824	1.723	2.895	4.844	4.636	5.017	3.275	4.133	2.964	4.632	5.211	4.806	DarkCorner	DarkCorner	43179	pos	DarkCorner		
DarkCorner	3.934	4.047	4.276	2.248	1.922	5.471	2.252	5.305	5.393	3.566	3.665	4.622	3.223	3.958	3.596	1.485	1.918	3.154	3.141	4.925	3.044	2.627	3.422	3.233	2.625	5.158	3.385	2.361	3.069	3.95	4.521	4.268	1.78	4.847	3.506	5.671	3.971	4.864	1.393	2.063	2.66	3.66	2.424	3.844	4.499	1.93	3.254	4.541	5.334	5.22	2.512	3.234	4.473	5.576	4.291	3.532	4.398	5.717	2.761	4.193	1.95	4.112	3.461	4.718	3.081	3.994	4.41	2.964	4.305	3.485	4.371	DarkCorner	DarkCorner	43009	pos	DarkCorner		
DarkCorner	4.216	4.115	4.435	2.975	1.922	5.719	3.068	4.852	5.049	3.566	3.22	4.13	4.487	4.461	3.286	2.272	1.918	1.895	2.052	4.418	4.281	4.728	5.106	4.129	1.861	4.894	2.6	4.351	4.466	2.415	2.841	7.751	1.78	3.475	3.893	5.063	2.865	3.418	2.37	3.539	2.66	4	2.167	3.258	4.648	2.888	4.761	4.422	4.492	4.766	2.19	4.464	4.473	5.065	4.752	3.431	5.166	5.656	5.349	4.092	1.538	2.686	3.919	5	4.023	3.445	3.976	3.977	4.04	4.905	4.452	DarkCorner	DarkCorner	42839	pos	DarkCorner		
A_24_P222139	6.555	6.446	6.566	6.766	4.172	7.876	5.27	6.637	4.529	4.538	5.996	7.354	6.563	6.657	4.788	7.348	6.147	7.183	7.197	6.767	7.283	9.611	7.635	8.037	7.889	7.534	7.953	6.93	7.175	6.837	7.223	7.089	6.363	5.256	7.387	5.696	5.205	6.121	6.045	7.562	7.295	5.704	6.239	5.917	6.53	6.425	6.867	6.034	6.491	6.336	6.455	7.587	6.256	6.072	6.651	4.595	5.05	5.985	5.896	6.61	5.179	7.538	6.079	5.473	6.13	5.822	6.288	6.634	6.127	6.612	6.68	AK025047	A_24_P222139	42669	FALSE		gb|AK025047	"Homo sapiens cDNA: FLJ21394 fis, clone COL03536. [AK025047]"
A_24_P126931	8.91	8.209	8.958	9.24	9.047	8.686	7.432	9.578	9.015	6.827	8.729	9.231	7.314	8.635	8.133	8.423	8.931	9.565	9.399	8.215	9.127	9.788	8.941	9.319	9.466	9.266	10.034	9.419	9.259	8.085	8.282	7.682	7.598	9.338	8.246	8.538	6.923	6.647	5.403	6.537	6.762	6.55	5.326	7.841	8.842	9.475	7.118	7.337	8.158	8.919	5.066	8.585	7.726	7.16	5.899	6.49	3.133	7.377	6.673	5.987	6.534	8.906	7.935	6.445	6.676	6.205	8.17	6.335	6.277	7.091	7.823		A_24_P126931	42499	FALSE			
A_32_P77732	5.568	4.939	4.183	5.35	4.003	6.161	3.276	6.484	4.529	3.566	3.665	3.42	3.223	5.745	4.271	4.079	4.879	5.115	1.705	2.259	5.588	9.311	6.616	6.494	6.433	6.839	5.912	5.84	6.017	5.552	5.453	6.764	5.335	4.522	3.506	5.17	4.167	2.112	2.427	5.592	5.75	3.66	2.658	5.788	6.584	3.026	5.43	4.541	4.75	5.425	2.847	4.289	5.104	5.461	5.081	4.932	4.557	5.656	5.609	4.374	1.487	4.951	4.936	5.222	4.473	4.415	4.133	4.5	4.305	4.536	4.731	NM_001145545	A_32_P77732	42329	FALSE	C16orf82	ref|NM_001145545|ens|ENST00000505035|ens|ENST00000418886|gb|AF536240	"Homo sapiens chromosome 16 open reading frame 82 (C16orf82), mRNA [NM_001145545]"
A_23_P252201	6.657	7.299	8.284	6.124	5.587	7.501	5.476	6.138	6.455	5.519	8.14	5.969	3.223	6.171	7.557	6.274	7.007	8.1	6.88	8.676	7.915	8.768	7.538	6.434	6.373	7.286	8.159	7.443	7.664	6.914	7.766	7.144	7.002	7.745	5.459	7.59	6.012	5.761	6.545	7.18	8.163	6.692	6.619	6.673	7.776	7.446	6.916	6.399	8.398	6.994	7.892	8.082	7.71	7.345	7.631	6.81	9.189	6.869	6.838	7.235	6.402	8.123	7.239	6.524	7.084	6.998	6.501	6.905	7.471	7.257	7.114	NM_018456	A_23_P252201	42159	FALSE	EAF2	ref|NM_018456|ens|ENST00000490434|ens|ENST00000273668|gb|AB528527	"Homo sapiens ELL associated factor 2 (EAF2), mRNA [NM_018456]"
A_23_P120667	8.833	8.24	7.503	7.754	5.155	8.411	5.925	9.017	8.615	6.592	8.449	8.245	6.317	8.761	8.194	7.004	7.648	7.737	7.958	7.456	8.233	8.046	7.222	8.674	9.418	9.993	10.276	7.943	9.363	6.855	7.773	9.241	8.303	7.783	8.809	10.232	10.468	7.658	9.53	10.402	9.63	8.042	10.005	8.112	9.47	7.439	8.206	8.695	8.75	8.025	9.283	7.246	9.551	7.845	7.774	9.628	9.094	6.935	8.249	7.443	7.304	8.111	7.615	8.022	7.502	9.235	8.436	8.348	8.609	8.659	9.341	NM_021219	A_23_P120667	41989	FALSE	JAM2	ref|NM_021219|ens|ENST00000425221|ens|ENST00000492962|ens|ENST00000460679	"Homo sapiens junctional adhesion molecule 2 (JAM2), mRNA [NM_021219]"
A_24_P865672	1.359	3.742	3.508	5.064	1.922	5.471	2.252	6.531	4.529	3.566	4.841	4.821	5.164	5.543	3.286	3.85	4.693	4.775	3.025	2.613	3.75	8.2	6.122	5.464	6.612	5.335	7.162	6.354	5.581	5.743	5.582	5.365	2.065	3.475	4.438	6.062	5.383	4.716	5.016	7.29	5.75	2.56	3.388	4.207	4.294	2.092	4.917	5.119	3.989	5.492	5.57	3.234	5.313	5.065	5.142	5.512	4.398	4.117	4.66	4.982	3.129	5.285	5.597	5.78	4.217	3.874	5.433	4.826	5.204	5.022	4.863	CR595483	A_24_P865672	41819	FALSE		gb|CR595483|gb|CR590106|gb|CR591076|gb|CR620725	full-length cDNA clone CS0CAP008YG08 of Thymus of Homo sapiens (human). [CR595483]
AT_T_M	1.796	3.742	4.598	3.908	1.922	4.937	2.252	5.658	4.529	3.566	4.322	4.9	3.223	4.697	3.286	2.933	4.443	1.668	2.585	2.259	2.458	3.866	4.93	1.191	3.189	4.05	4.941	3.822	2.405	2.044	5.12	5.779	2.222	4.646	2.724	4.282	4.888	3.757	1.214	2.341	4.455	3.66	2.266	4.207	4.135	1.651	5.2	4.997	4.492	4.244	3.1	3.784	4.701	4.428	5.554	2.834	3.133	5.837	4.866	3.824	2.669	4.24	3.171	5.079	3.081	3.611	5.345	4.39	4.413	3.72	3.518	AT_T_M	AT_T_M	41649	pos	AT_T_M		
A_32_P71768	5.662	4.438	6.104	5.441	1.922	5.306	2.252	5.473	4.529	3.566	5.032	6.343	3.223	6.37	4.271	5.399	5.354	6.353	4.701	5.003	5.658	8.019	6.837	5.485	6.841	6.264	6.526	6.076	6.145	6.877	6.312	5.831	4.527	5.629	4.784	4.986	5.931	6.034	1.214	5.452	6.562	5.875	2.424	5.764	2.056	2.599	6.123	5.508	4.264	3.929	5.689	5.773	5.56	6.386	5.872	4.892	3.133	5.468	5.672	4.676	5.253	5.626	4.936	5.443	5.511	5.602	5.694	4.826	5.895	5.616	5.329	CU688181	A_32_P71768	41479	FALSE		gb|CU688181|gb|CU678447	Synthetic construct Homo sapiens gateway clone IMAGE:100021064 3' read HMGB1 mRNA. [CU688181]
A_23_P206359	11.517	12.566	12.066	12.067	9.997	11.237	9.368	10.877	10.611	9.573	11.514	11.266	11.014	10.864	7.926	13.095	12.647	13.623	9.931	10.723	11.568	10.265	11.799	10.997	9.789	9.249	9.984	10.841	10.919	10.236	10.261	11.968	7.326	10.215	10.416	11.222	10.74	11.843	10.348	11.049	11.559	10.222	10.188	10.764	9.579	11.963	12.157	11.459	11.425	12.604	10.607	11.903	12.937	10.914	12.336	10.455	9.772	10.734	12.904	11.951	10.088	13.699	11.574	11.956	11.915	14.005	12.776	12.166	11.649	14.091	12.486	NM_004360	A_23_P206359	41309	FALSE	CDH1	ref|NM_004360|ens|ENST00000261769|ens|ENST00000268794|ens|ENST00000379120	"Homo sapiens cadherin 1, type 1, E-cadherin (epithelial) (CDH1), mRNA [NM_004360]"
(+)E1A_r60_n9	11.834	11.976	12.54	12.348	15.32	15.69	14.971	10.966	10.081	14.978	10.268	10.384	13.783	14.668	13.739	11.896	12.183	12.579	9.681	9.563	9.78	15.174	12.794	15.127	13.787	11.405	12.905	10.337	11.497	11.458	10.783	13.583	10.758	13.408	12.931	13.416	12.1	11.002	11.794	12.831	10.686	9.209	8.868	12.989	13.482	10.272	13.454	8.736	10.068	9.418	12.139	7.576	14.012	13.729	13.523	11.833	11.354	10.67	10.882	11.25	11.732	12.519	9.749	9.762	8.857	12.352	12.582	9.911	9.873	9.795	10.227	E1A_r60_n9	(+)E1A_r60_n9	41139	pos	(+)E1A_r60_n9		
A_24_P935919	2.677	4.871	4.892	5.441	2.535	5.306	9.065	4.816	4.529	6.659	5	5.922	3.223	5.047	3.286	3.596	1.826	4.867	1.705	2.259	1.647	4.179	5.505	4.129	3.975	5.032	5.454	2.361	4.399	5.743	4.096	3.196	4.058	3.475	5.525	5.337	4.888	4.449	2.37	5.242	5.579	4.92	4.781	5.818	4.588	1.882	4.109	4.166	5.728	4.63	5.506	3.427	5.347	3.729	5.627	6.511	3.133	3.184	5.272	6.978	4.984	5.715	4.844	5.762	4.388	9.091	2.277	5.557	7.605	8.595	4.731	ENST00000513816	A_24_P935919	40969	FALSE		ens|ENST00000513816|gb|AL117397	Homo sapiens mRNA; cDNA DKFZp586O1422 (from clone DKFZp586O1422). [AL117397]
A_23_P125717	6.124	7.386	4.598	5.768	1.922	5.127	9.202	7.175	8.11	9.21	5.842	5.9	3.223	6.43	9.284	4.559	5.165	3.669	5.497	6.174	5.191	5.274	5.65	8.898	4.874	6.164	6.467	9.172	6.262	7.188	5.252	5.012	6.777	3.475	4.838	5.388	5.35	3.757	7.963	4.4	5.75	5.675	8.094	6.095	6.193	4.93	6.022	6.823	6.235	6.002	7.963	6.344	5.867	2.472	5.142	3.95	8.337	5.604	5.94	9.26	10.368	5.541	4.602	9.318	10.397	7.862	9.511	7.002	6.502	6.561	9.576	NM_004538	A_23_P125717	40799	FALSE	NAP1L3	ref|NM_004538|ens|ENST00000373079|ens|ENST00000475430|gb|CR610053	"Homo sapiens nucleosome assembly protein 1-like 3 (NAP1L3), mRNA [NM_004538]"
A_24_P238420	5.848	3.742	5.462	4.979	1.922	5.028	3.439	4.968	5.361	5.173	4.406	5.412	3.223	5.047	3.857	5.104	4.879	2.512	5.156	2.259	4.91	9.276	6.675	2.125	6.022	6.476	6.048	3.822	5.711	7.098	4.58	6.21	3.748	5.669	5.202	5.063	5.083	4.374	2.427	4.711	4.657	5.059	3.245	1.937	4.588	3.879	5.743	4.027	4.492	4.244	3.41	5.616	3.336	2.472	3.63	3.898	5.342	3.397	4.327	3.824	1.487	5.026	4.602	4.636	3.081	4.857	3.276	4.619	4.305	4.309	3.518	NM_025213	A_24_P238420	40629	FALSE	SPTBN4	ref|NM_025213|ens|ENST00000428507|ens|ENST00000392023|ens|ENST00000338932	"Homo sapiens spectrin, beta, non-erythrocytic 4 (SPTBN4), transcript variant sigma5, mRNA [NM_025213]"
A_23_P17606	5.708	6.277	6.28	5.603	2.535	5.636	2.316	2.905	4.529	4.674	6.191	6.343	3.654	6.306	3.286	5.15	5.012	3.154	6.034	4.865	5.277	3.913	5.611	4.794	3.189	5.466	4.66	7.255	5.528	7.342	6.142	4.402	5.453	5.92	4.732	4.889	5.123	5.101	4.129	5.104	5.072	5.704	4.357	5.942	6.712	6.374	6.187	5.985	5.614	4.364	6.14	6.344	5.906	4.648	9.235	2.834	6.106	4.255	6.025	6.013	5.791	5.594	6.462	5.53	5.34	6.69	6.451	6.526	7.133	6.299	6.214	NM_006948	A_23_P17606	40459	FALSE	HSPA13	ref|NM_006948|ens|ENST00000285667|gb|CR603870|gb|AK223282	"Homo sapiens heat shock protein 70kDa family, member 13 (HSPA13), mRNA [NM_006948]"
A_24_P67308	14.228	13.083	13.329	14.465	12.639	14.809	12.66	14.343	15.27	13.661	13.825	13.727	12.9	13.649	13.01	14.356	13.857	14.504	13.669	13.525	13.737	13.121	13.054	12.803	13.236	14.021	13.937	13.53	14.559	14.204	13.958	13.79	13.853	15.234	13.92	14.782	14.465	14.504	13.338	15.158	15.481	14.159	13.411	14.581	14.218	13.394	14.176	12.828	14.01	14.439	14.161	13.581	14.002	13.843	15.643	14.218	13.473	13.885	14.425	12.652	13.205	13.997	13.99	13.156	12.493	13.717	13.764	14.091	14.223	14.008	14.068	NR_026660	A_24_P67308	40289	FALSE	RPL19P12	ref|NR_026660	"Homo sapiens ribosomal protein L19 pseudogene 12 (RPL19P12), non-coding RNA [NR_026660]"
A_32_P158892	5.237	3.742	5.809	5.472	1.922	5.306	2.252	4.968	4.529	3.566	5.232	4.247	4.018	5.745	3.286	5.15	4.814	5.654	4.887	2.259	4.685	6.77	5.591	4.877	6.297	6.346	6.337	6.488	5.971	6.22	5.344	4.064	1.78	5.965	5.459	5.721	5.474	6.72	1.214	5.382	5.392	5.737	2.076	4.441	5.421	5.712	3.679	2.913	3.159	3.714	4.367	4.984	5.76	4.339	3.63	4.715	5.289	4.913	6.398	9.39	5.735	4.598	5.013	10.42	3.081	6.8	5.6	5.13	4.632	5.697	5.937	NM_001184749	A_32_P158892	40119	FALSE	SLITRK4	ref|NM_001184749|ref|NM_173078|ref|NM_001184750	"Homo sapiens SLIT and NTRK-like family, member 4 (SLITRK4), transcript variant 1, mRNA [NM_001184749]"
A_24_P915225	2.158	4.809	5.495	5.382	1.922	3.081	2.252	5.147	4.529	3.566	4.96	5.475	3.223	5.31	3.286	2.526	2.43	3.559	1.959	4.026	3.916	2.789	3.884	3.021	5.89	4.192	4.858	4.519	4.399	2.044	3.687	3.653	1.78	3.475	4.049	5.435	4.069	2.372	1.64	4.497	4.819	4.845	2.076	2.709	5.117	2.674	5.571	2.913	3.159	3.113	4.367	3.234	4.473	4.339	4.85	2.834	3.133	2.937	2.761	5.364	2.157	5.626	3.919	5.325	4.831	4.271	2.585	2.964	4.823	3.485	3.518	ENST00000493254	A_24_P915225	39949	FALSE		ens|ENST00000493254|gb|AK023929	"Homo sapiens cDNA FLJ13867 fis, clone THYRO1001262. [AK023929]"
A_24_P185945	1.422	4.307	5.897	3.367	1.922	5.386	2.252	3.071	4.529	4.595	5	5.475	3.223	3.958	3.286	3.704	4.177	4.657	2.39	2.613	2.346	4.857	6.736	2.79	5.364	4.252	5.172	4.61	4.33	8.7	4.388	3.196	1.931	3.475	2.724	5.815	3.857	4.374	1.961	5.242	5.072	2.926	2.076	5.065	1.503	7.776	5.316	2.913	3.159	5.22	5.135	6.372	4.583	1.771	4.5	5.152	7.6	4.913	2.761	4.135	2.516	4.696	3.171	5.079	3.081	4.497	4.218	2.964	6.741	3.485	3.518	NM_002362	A_24_P185945	39779	FALSE	MAGEA4	ref|NM_002362|ref|NM_001011548|ref|NM_001011549|ref|NM_001011550	"Homo sapiens melanoma antigen family A, 4 (MAGEA4), transcript variant 2, mRNA [NM_002362]"
A_23_P206022	8.582	8.632	9.253	7.858	5.155	9.941	5.27	6.9	7.798	6.469	9.165	9.605	8.193	10.087	3.286	8.457	9.726	7.94	6.65	7.42	8.645	8.805	9.012	10.035	6.986	8.001	8.789	7.84	7.955	8.227	8.835	7.106	7.666	9.378	9.261	7.088	7.342	8.923	7.192	6.973	8.079	9.763	8.821	8.18	8.518	8.659	8.307	10.455	7.981	8.55	8.805	8.097	7.747	7.363	7.819	8.46	9.242	8.61	9.143	9.47	10.621	7.911	7.346	8.232	9.468	12.554	7.787	9.602	9.109	10.38	7.223	NM_001004439	A_23_P206022	39609	FALSE	ITGA11	ref|NM_001004439|ens|ENST00000423218|ens|ENST00000315757|gb|AF109681	"Homo sapiens integrin, alpha 11 (ITGA11), mRNA [NM_001004439]"
A_23_P149926	2.985	3.742	3.294	4.179	1.922	5.957	2.252	2.949	4.529	6.592	4.841	4.028	3.223	5.31	3.286	2.029	2.993	2.512	4.03	2.383	2.514	3.832	5.307	1.993	4.806	4.446	5.912	2.361	3.379	2.472	1.942	5.779	5.494	3.475	2.724	4.302	2.865	3.246	2.216	3.539	5.291	4.451	2.424	4.989	4.699	5.385	4.443	3.53	4.669	4.766	2.42	3.234	4.131	2	3.371	4.114	5.108	4.255	3.962	3.824	1.487	4.598	5.159	5.583	3.497	1.393	2.995	4.73	2.643	4.426	4.287	NM_001818	A_23_P149926	39439	FALSE	AKR1C4	ref|NM_001818|ens|ENST00000380448|ens|ENST00000263126|gb|AK314988	"Homo sapiens aldo-keto reductase family 1, member C4 (chlordecone reductase; 3-alpha hydroxysteroid dehydrogenase, type I; dihydrodiol dehydrogenase 4) (AKR1C4), mRNA [NM_001818]"
A_32_P47107	8.407	8.42	8.217	7.484	2.711	9.254	2.252	8.967	8.932	7.584	7.709	8.024	7.467	9.329	5.617	8.076	7.738	9.758	7.628	7.386	8.311	10.66	9.578	9.26	12.534	11.989	10.547	9.226	9.526	8.516	8.769	10.005	7.208	7.948	9.285	8.108	7.459	8.904	6.942	8.872	8.694	8.048	7.396	7.716	7.394	7.604	7.728	8.022	7.594	8.674	7.287	8.426	7.877	7.648	7.415	8.228	7.701	8.533	7.913	5.944	5.714	8.014	6.563	6.286	6.414	7.939	7.525	7.236	8.397	8.969	8.59	XR_108889	A_32_P47107	39269	FALSE	LOC100129104	ref|XR_108889|ref|XR_113180|ref|XR_114211|gb|CR610759	"PREDICTED: Homo sapiens hypothetical LOC100129104 (LOC100129104), partial miscRNA [XR_108889]"
A_24_P308096	6.669	6.592	6.94	6.381	1.922	7.896	2.252	7.236	6.271	6.469	6.672	6.223	3.223	7.168	4.075	6.7	7.168	7.426	6.625	6.581	7.573	11.012	9.542	9.223	9.092	9.486	9.819	8.283	8.632	8.085	7.9	4.357	6.41	6.822	7.308	7.554	6.581	7.65	5.929	7.233	6.562	6.182	6.191	7.175	6.833	6.594	6.165	5.741	6.173	6.927	5.863	6.882	6.403	5.065	6.161	5.152	5.782	6.627	6.064	6.286	5.57	6.8	5.747	6.398	4.388	6.427	6.661	6.096	6.582	6.94	6.924	NM_000215	A_24_P308096	39099	FALSE	JAK3	ref|NM_000215|ens|ENST00000458235|gb|U31317|gb|U09607	"Homo sapiens Janus kinase 3 (JAK3), mRNA [NM_000215]"
A_23_P40315	7.987	3.742	7.602	7.945	2.711	7.119	5.865	9.123	5.46	4.468	8.906	7.903	7.024	6.957	5.514	6.933	7.448	7.467	7.617	6.368	6.168	7.099	7.091	7.654	6.745	7.436	7.473	6.661	6.893	6.578	7.209	6.877	5.908	5.84	7.968	8.159	7.018	8.64	6.829	7.969	8.31	8.326	6.978	7.411	7.013	6.425	8.386	5.293	7.5	6.85	8.575	8.635	8.05	7.198	8.429	7.357	7.6	7.651	7.694	6.423	6.779	8.263	7.776	8.329	6.736	7.674	10.19	9.25	9.314	8.441	8.089	NM_001099407	A_23_P40315	38929	FALSE	C20orf12	ref|NM_001099407|ens|ENST00000487128|ens|ENST00000358866|ens|ENST00000357236	"Homo sapiens chromosome 20 open reading frame 12 (C20orf12), mRNA [NM_001099407]"
A_23_P66766	9.509	8.725	9.377	10.152	8.424	8.962	8.952	10.048	9.407	6.406	9.904	10.038	8.837	8.946	8.479	9.377	9.914	9.942	9.217	9.313	9.438	8.874	8.951	9.686	9.513	9.625	9.861	9.999	9.524	8.988	8.998	9.638	9.111	9.474	8.854	9.624	8.966	8.056	8.931	8.663	8.449	8.709	8.786	9.968	9.328	9.172	10.228	8.98	8.75	9.559	9.039	9.086	9.756	8.734	9.899	9.968	9.407	9.718	9.461	9.084	8.882	9.529	10.098	9.021	9.463	9.592	10.389	9.829	10.05	10.378	9.53	NM_001160246	A_23_P66766	38759	FALSE	RPAIN	ref|NM_001160246|ref|NM_001160266|ref|NM_001160244|ref|NM_001033002	"Homo sapiens RPA interacting protein (RPAIN), transcript variant 4, mRNA [NM_001160246]"
A_24_P119246	5.076	3.742	1.322	5.415	2.956	4.559	2.252	4.757	4.529	4.371	3.755	5.8	3.223	5.745	3.286	4.123	4.226	5.398	3.369	2.259	5.011	5.695	6.089	6.071	5.606	6.148	5.792	5.955	5.711	5.377	3.911	4.622	3.861	6.185	3.347	5.502	3.385	4.792	2.148	4.711	5.184	2.56	3.982	1.801	3.765	3.363	4.99	3.945	4.75	3.113	3.1	3.234	5.053	3.729	4.138	4.289	3.133	4.117	5.845	6.636	4.919	5.231	4.749	6.751	3.081	4.098	4.552	4.283	5.454	5.022	5.008	AF264625	A_24_P119246	38589	FALSE		gb|AF264625	"Homo sapiens uncharacterized gastric protein ZG16P mRNA, partial cds. [AF264625]"
A_23_P66891	9.392	9.007	8.481	9.283	9.602	8.309	7.241	9.017	8.273	6.718	8.773	8.008	6.992	8.116	8.642	10.124	9.355	8.86	9.351	7.221	7.276	7.948	9.012	8.706	9.685	9.486	9.167	10.148	9.343	7.179	10.648	8.394	8.547	6.676	8.08	8.903	10.203	9.703	9.978	11.572	10.496	9.66	8.823	9.706	8.148	9.097	9.617	7.722	8.87	9.514	9.551	9.26	8.459	9.963	8.625	10.229	10.835	10.885	7.998	6.741	8.652	8.363	8.729	7.434	8.31	7.34	10.606	8.149	8.187	9.077	8.617	NM_012121	A_23_P66891	38419	FALSE	CDC42EP4	ref|NM_012121|ens|ENST00000335793|gb|AK027385|gb|BC010451	"Homo sapiens CDC42 effector protein (Rho GTPase binding) 4 (CDC42EP4), mRNA [NM_012121]"
A_24_P751220	5.555	4.503	5.768	4.263	1.922	4.937	2.252	3.494	4.529	4.468	2.537	5.969	3.223	5.181	3.286	3.14	4.98	4.906	4.742	4.074	2.912	4.24	5.443	5.166	4.514	5.496	5.076	5.192	5.162	2.472	4.521	5.259	1.78	5.013	2.842	6.401	5.35	4.792	1.837	4.497	4.455	5.114	2.076	3.458	5.829	4.759	5.256	4.099	4.817	5.904	2.657	5.175	5.104	5.335	4.931	5.652	3.133	4.82	5.609	4.896	1.487	3.667	3.171	4.964	3.081	4.974	4.703	5.454	5.401	5.845	4.549	AK025743	A_24_P751220	38249	FALSE	LOC157860	gb|AK025743|ens|ENST00000519691	"Homo sapiens cDNA: FLJ22090 fis, clone HEP16084. [AK025743]"
A_32_P15211	7.36	5.717	6.844	7.055	1.922	6.655	4.082	7.004	4.708	3.808	6.707	6.421	4.277	6.858	4.607	6.301	5.04	6.737	4.782	5.461	4.685	6.75	7.051	5.822	6.433	5.42	5.646	5.955	6.088	6.357	6.448	6.037	6.529	6.513	6.105	6.95	6.108	6.253	6.391	6.632	6.795	6.452	6.363	7.873	5.704	6.058	6.903	5.539	6.46	5.786	7.434	7.042	6.786	7.055	6.979	6.779	5.513	7.066	6.259	7.138	6.06	7.235	6.998	6.844	5.955	8.165	7.358	7.029	7.1	6.754	6.639	ENST00000488126	A_32_P15211	38079	FALSE		ens|ENST00000488126|ens|ENST00000460310	
A_24_P188183	10.36	7.853	10.4	9.993	8.192	9.4	8.355	10.436	9.596	4.742	9.837	9.812	8.395	8.761	8.463	9.412	8.774	9.696	8.809	8.827	8.997	9.479	10.047	9.449	9.709	10.169	9.552	9.122	9.371	9.459	9.205	8.551	8.518	8.622	8.748	9.065	8.563	8.511	7.838	7.29	7.537	8.082	8.597	9.3	8.781	8.654	9.008	9.27	8.768	8.234	8.599	8.309	9.858	8.773	8.958	9.336	8.864	8.339	8.758	8.68	9.47	9.375	9.59	8.739	9.48	9.524	9.162	9.234	9.377	9.614	9.231	NM_017520	A_24_P188183	37909	FALSE	MPHOSPH8	ref|NM_017520|ens|ENST00000414242|ens|ENST00000360754|ens|ENST00000361479	"Homo sapiens M-phase phosphoprotein 8 (MPHOSPH8), mRNA [NM_017520]"
A_24_P362193	6.249	9.397	7.007	4.706	7.327	6.825	8.251	4.911	8.564	7.994	7.256	7.296	7.796	7.086	8.779	5.425	6.029	4.481	3.955	6.851	6.823	7.985	6.827	6.348	6.399	7.683	5.263	6.039	6.481	4.92	7.743	5.556	5.953	6.003	6.451	3.246	7.81	5.972	8.268	6.632	7.337	8.042	7.964	6.594	7.34	3.963	5.619	4.958	6.362	6.49	6.581	3.234	7.105	6.363	5.759	6.062	6.622	5.717	5.788	7.4	6.305	5.868	6.664	8.455	7.488	6.668	5.948	6.365	6.626	6.735	6.459	NM_003874	A_24_P362193	37739	FALSE	CD84	ref|NM_003874|ref|NM_001184881|ref|NM_001184879|ens|ENST00000368047	"Homo sapiens CD84 molecule (CD84), transcript variant 2, mRNA [NM_003874]"
A_23_P258190	9.172	7.888	8.591	8.602	9.92	9.279	2.252	9.036	8.291	8.065	8.95	8.557	8.384	11.317	8.602	9.149	9.788	7.846	8.506	8.292	9.777	8.054	8.856	9.313	9.812	9.856	9.888	10.385	9.818	8.341	10.163	8.802	9.284	8.905	9.265	9.776	10.119	8.333	9.026	9.551	9.087	8.738	9.295	9.627	10.373	8.49	8.733	9	9.516	10.153	10.309	8.05	9.059	10.268	9.38	10.12	10.824	9.615	9.134	8.533	8.861	8.554	8.892	8.716	9.726	10.126	10.074	9.715	9.256	9.919	9.824	NM_001628	A_23_P258190	37569	FALSE	AKR1B1	ref|NM_001628|ens|ENST00000494491|ens|ENST00000465351|ens|ENST00000434222	"Homo sapiens aldo-keto reductase family 1, member B1 (aldose reductase) (AKR1B1), mRNA [NM_001628]"
A_23_P91293	9.73	9.171	9.437	9.08	8.782	8.614	8.001	8.549	8.928	6.827	8.763	9.026	8.454	8.933	7.992	8.694	9.751	8.578	8.8	8.876	9.049	7.308	8.995	8.353	8.348	8.018	8.354	8.708	8.718	9.781	8.798	8.612	7.921	8.656	9.239	8.188	8.473	9.689	8.77	7.095	7.105	8.69	8.18	8.906	8.518	9.478	8.936	8.369	8.763	10.107	7.974	11.065	9.101	9.276	9.013	8.299	8.046	8.737	8.959	8.378	8.456	8.967	8.901	8.336	8.652	8.125	9.673	8.861	9.536	9.355	9.485	NM_004738	A_23_P91293	37399	FALSE	VAPB	ref|NM_004738|ref|NM_001195677|ref|NR_036633|ens|ENST00000476395	"Homo sapiens VAMP (vesicle-associated membrane protein)-associated protein B and C (VAPB), transcript variant 1, mRNA [NM_004738]"
A_23_P310317	10.226	10.241	10.475	10.594	10.864	10.54	9.274	10.065	9.878	8.984	9.593	9.873	9.135	10.084	9.171	10.245	10.359	10.823	9.906	9.53	10.203	9.358	11.05	10.248	9.629	9.891	9.834	11.945	9.86	10.484	10.514	9.464	10.27	10.587	9.573	10.116	10.077	11.091	10.003	8.8	9.339	10.366	10.378	11.373	9.8	9.769	9.832	9.764	9.618	9.905	9.196	9.421	10.563	11.196	9.552	10.559	9.982	10.52	10.747	9.582	9.741	9.781	10.039	9.092	9.844	10.558	11.69	10.669	10.656	11.181	10.292	NM_001135243	A_23_P310317	37229	FALSE	TCOF1	ref|NM_001135243|ref|NM_001135244|ref|NM_001195141|ref|NM_001135245	"Homo sapiens Treacher Collins-Franceschetti syndrome 1 (TCOF1), transcript variant 4, mRNA [NM_001135243]"
A_24_P316413	3.808	3.742	3.679	2.422	1.922	5.719	2.252	5.114	4.529	3.566	5.682	4.944	4.018	4.461	3.286	4.342	4.494	2.758	3.141	2.259	3.835	5.922	4.072	2.677	5.685	4.715	5.076	5.688	4.742	4.876	2.841	5.663	1.78	3.796	4.732	5.224	4.704	5.042	4.348	4.305	2.66	4.758	4.406	4.831	4.037	4.759	3.835	2.913	4.569	4.959	4.608	3.234	4.131	4.755	4.392	4.064	5.289	4.82	2.761	6.581	5.04	1.128	5.483	6.972	3.081	2.585	4.703	2.964	4.186	4.653	5.008	BC012202	A_24_P316413	37059	FALSE	GNAO1	gb|BC012202	Homo sapiens cDNA clone IMAGE:4181241. [BC012202]
A_23_P138760	6.099	5.754	5.093	6.318	1.922	4.436	2.381	5.473	6.431	3.566	5.978	6.343	5.389	5.644	3.286	6.51	5.301	7.255	4.955	2.259	6.062	6.229	5.65	6.362	5.983	5.874	6.488	8.209	6.275	5.207	5.672	5.394	3.297	5.256	6.936	5.481	6.035	5.465	6.11	4.103	3.433	6.092	5.884	6.553	6.93	6.467	6.979	5.119	6.718	6.248	5.914	5.175	5.404	5.266	5.759	4.762	6.708	5.093	5.896	5.509	5.55	5.357	6.304	4.686	5.418	5.115	5.651	5.532	7.291	5.86	6.393	NM_013246	A_23_P138760	36889	FALSE	CLCF1	ref|NM_013246|ref|NM_001166212|ens|ENST00000312438|gb|CR592369	"Homo sapiens cardiotrophin-like cytokine factor 1 (CLCF1), transcript variant 1, mRNA [NM_013246]"
A_32_P52386	5.423	5.36	2.715	4.346	1.997	3.881	2.53	5.216	5.639	7.478	4.704	6.075	3.223	3.958	3.286	5.15	4.367	5.227	4.298	2.67	4.91	6.929	6.073	6.743	4.827	5.96	6.686	5	5.601	6.855	5.777	3.872	2.929	6.003	6.229	4.302	5.282	4.792	4.98	3.704	4.061	5.823	4.875	5.867	5.421	1.343	3.987	2.913	3.989	4.766	3.1	3.234	1.714	4.755	5.006	3.234	5.108	2.937	4.778	4.896	3.439	4.899	5.639	4.636	5.167	4.271	5.563	4.5	4.895	4.309	5.388	ENST00000472494	A_32_P52386	36719	FALSE		ens|ENST00000472494|ref|XR_108759|ref|XR_112995|ref|XR_110661	"PREDICTED: Homo sapiens non-protein coding RNA 213 (NCRNA00213), partial miscRNA [XR_108759]"
A_23_P218225	9.452	12.987	11.491	8.672	10.785	10.938	10.539	8.527	11.381	11.615	9.877	8.587	10.108	12.194	10.379	9.24	10.781	10.434	8.59	10.933	10.116	10.439	11.617	9.657	9.478	10.401	10.944	8.616	8.986	11.722	10.045	9.47	9.756	9.675	9.703	10.725	10.019	11.006	10.048	9.954	10.852	10.569	10.055	9.368	10.53	11.891	8.581	11.047	10.419	10.656	11.613	10.817	11.759	9.951	11.604	9.019	11.629	8.794	9.469	11.191	11.387	13.238	9.556	9.514	12.034	9.615	12.069	11.249	10.793	11.089	11.356	NM_014298	A_23_P218225	36549	FALSE	QPRT	ref|NM_014298|ens|ENST00000219771|ens|ENST00000395384|gb|CR595386	"Homo sapiens quinolinate phosphoribosyltransferase (QPRT), mRNA [NM_014298]"
A_24_P238412	4.426	6.2	2.399	4.346	2.535	2.498	2.417	5.997	6.779	4.674	4.704	5.443	4.487	3.096	6.866	1.214	3.639	3.943	2.158	2.41	1.512	5.364	2.241	2.865	4.542	5.544	3.385	2.806	5.017	2.772	4.879	5.722	1.931	5.297	4.881	3.246	4.888	5.366	2.086	4.59	2.66	4.92	2.076	3.927	2.056	1.569	4.99	2.913	5.279	3.929	3.41	3.234	2.582	4.755	3.055	3.763	3.133	5.656	5.788	8.158	3.707	4.112	5.159	8.661	5.017	4.271	3.276	4.39	3.684	3.485	4.18	XM_003118858	A_24_P238412	36379	FALSE	LOC100506513	ref|XM_003118858|ref|XM_003119866|ref|XM_003121074|gb|AF083117	"PREDICTED: Homo sapiens hypothetical protein LOC100506513 (LOC100506513), partial mRNA [XM_003118858]"
A_32_P1173	6.321	8.017	7.984	6.137	8.069	7.743	2.252	4.117	7.798	4.028	7.738	7.659	6.317	7.307	6.315	6.341	6.697	6.958	5.442	5.537	7.502	8.449	8.244	6.706	6.855	7.568	7.171	7.997	7.202	8.186	10.614	7.549	7.445	6.542	6.359	7.15	6.835	7.057	6.565	7.661	7.931	7.249	5.326	8.35	7.507	7.393	6.947	8.742	7.414	7.116	7.632	6.683	7.83	8.86	6.491	7.728	9.313	7.574	8.181	7.185	8.075	6.842	7.032	6.433	7.437	6.579	8.482	6.613	7.458	7.335	7.26	NM_138441	A_32_P1173	36209	FALSE	C6orf150	ref|NM_138441|ens|ENST00000393269|ens|ENST00000370318|gb|HQ258303	"Homo sapiens chromosome 6 open reading frame 150 (C6orf150), mRNA [NM_138441]"
A_23_P251021	4.034	4.378	2.549	4.346	1.922	5.719	6.696	3.324	4.529	3.566	5.262	5.535	3.223	5.428	6.912	3.961	4.402	4.825	3.586	3.972	4.685	6.423	5.134	4.555	5.025	4.715	1.615	4.253	2.129	2.339	2.204	4.692	1.78	5.098	4.324	5.574	5.383	4.101	4.859	2.155	3.433	2.741	2.076	1.801	4.41	5.828	4.917	2.913	4.177	5.425	1.78	3.62	3.992	4.846	4.85	3.532	3.133	5.17	4.961	5.02	4.072	1.1	6.079	5.417	3.081	4.668	5.24	4.139	2.643	5.351	5.045	NR_028032	A_23_P251021	36039	FALSE	HCG9	ref|NR_028032|ens|ENST00000376800|ens|ENST00000383616|ens|ENST00000416207	"Homo sapiens HLA complex group 9 (HCG9), non-coding RNA [NR_028032]"
A_24_P20292	5.076	6.736	5.525	5.553	1.922	4.045	2.252	4.54	4.529	3.566	6.897	4.821	3.223	6.09	3.286	4.836	6.488	5.588	5.272	5.09	8.136	6.912	8.072	6.17	7.085	6.164	6.716	6.514	6.222	5.699	6.353	3.196	3.748	6.778	5.234	6.886	5.843	5.366	6.045	9.556	6.562	6.114	5.601	4.1	6.857	7.428	4.348	2.913	5.23	4.959	2.512	5.804	4.131	4.537	6.329	4.659	3.133	6.308	5.609	6.001	6.576	5.594	5.523	5.679	5.955	6.25	6.077	5.635	5.653	6.009	6.938	NM_145236	A_24_P20292	35869	FALSE	B3GNT7	ref|NM_145236|ens|ENST00000287590|gb|CR626252|gb|AK126207	"Homo sapiens UDP-GlcNAc:betaGal beta-1,3-N-acetylglucosaminyltransferase 7 (B3GNT7), mRNA [NM_145236]"
A_23_P71635	4.495	4.047	4.949	5.178	5.959	4.937	4.877	4.866	4.529	6.044	5.939	2.585	5.28	5.428	7.083	4.799	5.165	6.311	5.358	5.206	5.983	8.266	6.947	6.676	7.436	5.856	7.306	6.645	6.741	5.721	6.225	5.583	3.482	6.218	5.741	6.105	4.986	4.792	5.061	5.382	2.66	4.558	5.515	4.783	5.45	6.036	7.099	4.829	5.12	4.63	5.135	5.425	5.313	7.096	5.327	4.496	4.725	7.098	4.961	5.912	6.849	4.951	5.708	6.611	7.877	5.733	5.362	3.788	3.092	4.973	5.436		A_23_P71635	35699	FALSE			
A_23_P158725	10.822	11.878	11.925	9.748	10.936	11.449	9.844	9.923	10.985	9.609	11.431	12.115	10.682	11.691	10.622	13.523	12.554	10.712	9.762	11.151	13.156	12.018	11.927	12.055	9.74	10.981	10.759	12.852	10.654	10.926	12.908	11.508	11.651	12.461	11.901	10.478	10.682	12.255	11.005	11.029	11.699	12.622	10.237	11.653	12.662	15.144	10.032	12.533	11.442	12.623	11.522	11.824	11.361	10.68	10.837	11.919	12.847	11.806	10.912	11.229	13.223	9.871	10.679	9.01	12.189	12.827	12.109	11.483	13.668	12.54	11.236	NM_001042422	A_23_P158725	35529	FALSE	SLC16A3	ref|NM_001042422|ref|NM_004207|ref|NM_001042423|ens|ENST00000392340	"Homo sapiens solute carrier family 16, member 3 (monocarboxylic acid transporter 4) (SLC16A3), transcript variant 1, mRNA [NM_001042422]"
A_32_P146884	7.03	3.742	4.598	3.532	1.922	3.081	2.252	7.735	4.529	6.044	5.412	4.9	4.487	2.701	3.286	2.585	2.227	3.559	2.84	2.259	2.816	4.496	3.639	3.741	1.485	2.181	4.211	2.361	2.282	2.179	4.662	5.162	2.222	3.475	3.795	3.246	2.717	3.757	1.214	4.305	3.791	2.56	2.076	4.956	5.735	5.504	2.241	3.796	5.279	4.082	2.847	4.376	2.777	1.608	4.752	2.92	4.332	3.99	5.547	6.879	2.669	1.113	5.092	5.253	3.081	3.994	2.019	4.826	3.42	4.202	4.863		A_32_P146884	35359	FALSE			
A_24_P127021	9.795	10.145	9.681	10.581	8.882	9.55	9.186	10.183	9.949	9.342	10.735	10.028	8.662	9.314	7.273	10.132	10.27	9.528	10.445	9.794	9.68	9.64	10.1	10.071	10.167	10.698	10.809	10.554	9.502	10.67	9.655	9.825	9.384	10.265	9.82	10.191	10.119	9.69	9.892	8.627	8.892	9.98	9.652	9.686	9.618	9.401	10.023	9.041	8.909	9.154	9.847	9.027	9.937	10.072	10.301	9.793	9.682	9.619	9.389	9.846	9.69	9.663	9.897	10.159	8.95	9.659	9.59	10.181	9.76	9.185	9.393	NM_003932	A_24_P127021	35189	FALSE	ST13	ref|NM_003932|ref|NR_002183|ens|ENST00000439405|ens|ENST00000455824	"Homo sapiens suppression of tumorigenicity 13 (colon carcinoma) (Hsp70 interacting protein) (ST13), mRNA [NM_003932]"
A_23_P62642	5.724	6.481	6.498	4.623	7.618	6.34	2.252	4.006	4.529	5.31	5.682	6.223	6.372	5.644	3.286	7.547	6.584	6.873	7.186	2.259	5.382	3.784	5.187	6.268	5.871	3.558	4.536	6.396	6.548	4.967	3.535	5.188	5.564	5.84	6.681	5.885	4.943	7.992	5.498	6.441	5.75	8.623	6.139	5.989	4.74	6.102	7.318	6.312	6.94	6.272	6.983	7.529	6.256	6.533	6.507	6.688	5.931	2.937	2.761	5.276	5.416	6.869	5.805	5.762	5.167	5.89	6.395	11.213	6.528	6.209	7.092	NM_012337	A_23_P62642	35019	FALSE	CCDC19	ref|NM_012337|ens|ENST00000475911|ens|ENST00000426543|ens|ENST00000476696	"Homo sapiens coiled-coil domain containing 19 (CCDC19), mRNA [NM_012337]"
A_32_P157304	4.611	4.378	5.17	4.263	1.922	5.957	2.252	4.374	4.775	4.915	4.406	5.123	3.223	3.096	3.286	3.14	2.48	5.078	3.842	2.259	3.19	7.174	4.899	5.555	1.377	3.651	4.941	2.361	2.405	6.311	4.879	5.892	2.145	4.464	5.664	5.649	5.083	2.712	4.901	4.103	5.291	4.358	4.406	3.358	4.548	5.686	4.99	2.913	3.159	5.14	4.485	4.851	5.053	5.399	3.63	5.152	4.646	2.937	3.962	5.421	5.04	4.696	5.092	5.583	4.023	4.576	2.277	2.964	3.42	4.202	5.128		A_32_P157304	34849	FALSE			
A_23_P3792	5.183	7.34	5.897	5.018	3.777	7.091	2.446	4.497	6.906	3.566	6.081	6.293	3.223	5.047	6.866	4.299	6.346	6.311	5.574	4.353	6.794	5.962	6.605	6.548	6.793	6.11	6.557	6.514	6.494	6.974	6.496	5.394	5.757	6.153	7.551	5.769	5.82	6.301	6.402	5.73	5.291	6.114	6.263	6.075	5.615	5.739	5.571	6.871	5.23	6.506	5.689	6.344	6.014	7.293	5.949	6.284	7.077	7.713	7.014	6.573	6.378	5.715	5.773	5.253	5.978	5.822	6.237	5.226	5.401	6.071	7.088	NM_003486	A_23_P3792	34679	FALSE	SLC7A5	ref|NM_003486|ens|ENST00000261622|gb|E41390|gb|AB590343	"Homo sapiens solute carrier family 7 (cationic amino acid transporter, y+ system), member 5 (SLC7A5), mRNA [NM_003486]"
A_24_P928765	3.696	3.742	3.956	4.403	3.54	5.797	2.252	4.441	5.331	7.994	5.628	5.154	3.223	3.958	3.286	4.299	3.938	5.078	5.193	2.41	2.209	5.54	6.472	4.997	4.6	3.651	4.941	6.939	4.987	2.415	6.123	6.438	6.284	4.704	4.049	4.752	5.282	4.206	4.587	8.058	5.961	5.5	3.684	6.155	5.516	5.882	5.43	4.912	4.35	6.759	3.898	5.549	4.583	7.172	4.752	5.549	5.623	6.751	6.45	4.45	6.495	3.461	5.562	5.034	4.473	5.072	6.299	5.596	5.277	5.463	5.649	BC032716	A_24_P928765	34509	FALSE		gb|BC032716|ens|ENST00000419422|gb|CN399541	"Homo sapiens cDNA clone IMAGE:5518697, **** WARNING: chimeric clone ****. [BC032716]"
A_24_P419399	1.864	4.191	3.956	2.809	1.922	4.311	2.252	2.905	6.409	4.371	4.267	4.2	3.223	4.237	3.286	4.258	4.541	4.584	4.205	4.207	4.043	4.952	4.605	4.794	4.806	2.181	2.2	4.519	4.044	3.377	3.535	4.523	3.482	5.139	2.724	3.246	4.704	3.246	3.565	5.592	2.66	3.66	3.982	3.844	5.321	4.978	4.553	5.148	4.75	3.929	4.224	3.234	3.992	1.16	4.138	5.549	4.557	2.937	3.64	4.243	3.919	1.298	4.359	4.636	3.081	4.91	4.294	2.964	4.186	3.72	4.287	AF119867	A_24_P419399	34339	FALSE	PRO2214	gb|AF119867	"Homo sapiens PRO2214 mRNA, complete cds. [AF119867]"
A_24_P350832	1.359	5.36	1.978	4.179	1.997	4.706	2.252	5.097	6.082	6.659	4.406	4.13	4.711	5.31	3.286	4.602	4.636	4.529	1.988	4.074	4.685	5.786	5.187	4.794	4.806	4.553	5.431	5.318	5.017	2.902	3.784	4.808	1.78	5.5	4.686	5.129	4.326	4.716	3.565	5.176	4.061	4.758	5.003	2.945	5.321	4.873	4.852	2.913	3.159	4.082	3.898	5.746	4.131	5.683	5.006	4.233	4.169	2.937	4.327	3.824	2.296	2.071	3.919	4.636	3.081	3.765	4.484	2.964	5.156	4.536	4.549	AJ437018	A_24_P350832	34169	FALSE	AGTPBP1	gb|AJ437018|gb|DB311765	"Homo sapiens mRNA for hypothetical protein, clone C91-V61. [AJ437018]"
A_32_P135336	6.714	9.473	7.03	7.703	8.986	5.957	6.596	6.295	7.72	8.959	6.566	9.697	7.849	7.086	6.666	6.779	6.828	6.737	5.776	6.693	7.299	8.095	7.698	8.018	8.72	7.851	8.869	7.771	8.12	6.578	8.526	8.513	7.49	7.106	8.046	8.319	8.188	7.851	7.157	7.923	8.322	7.151	7.964	9.813	7.578	8.836	7.41	7.824	8.528	7.38	8.34	6.996	7.891	6.412	7.327	8.648	7.657	7.427	7.554	6.995	6.514	7.005	6.398	7.178	7.999	7.378	8.475	8.732	7.902	7.677	9.207	NR_002556	A_32_P135336	33999	FALSE	LOC388242	ref|NR_002556|ref|NR_002557	"Homo sapiens coiled-coil domain containing 101 pseudogene (LOC388242), non-coding RNA [NR_002556]"
A_23_P149249	12.594	13.043	13.169	11.459	11.635	12.229	11.108	12.312	12.666	10.526	12.766	12.062	12.101	12.651	11.752	12.379	12.522	12.848	12.746	12.001	12.416	12.43	13.547	12.96	12.45	12.219	12.695	13.709	12.761	13.318	13.449	13.705	12.741	13.462	12.81	12.592	12.649	13.397	12.497	11.728	11.397	13.352	12.742	12.693	12.215	12.625	13.156	12.846	12.743	12.458	12.381	12.532	12.175	14.086	13.076	12.666	12.635	12.855	14.152	11.926	12.473	12.414	13.013	12.054	12.354	12.098	13.079	12.994	13.116	12.798	13.28	NM_173852	A_23_P149249	33829	FALSE	KRTCAP2	ref|NM_173852|ens|ENST00000492892|ens|ENST00000461136|ens|ENST00000490672	"Homo sapiens keratinocyte associated protein 2 (KRTCAP2), mRNA [NM_173852]"
A_24_P403561	12.967	3.742	5.093	7.196	1.922	7.604	2.252	9.052	4.529	6.827	6.135	5.154	5.954	6.01	3.286	4.656	6.309	7.493	5.222	6.337	5.382	5.105	6.789	6.255	7.124	6.811	7.274	6.38	6.661	6.118	5.151	5.237	6.59	7.155	6.005	6.589	7.25	6.064	6.97	4.212	6.024	5.793	7.459	6.222	5.544	5.963	5.874	6.744	6.507	6.295	6.604	6.28	6.545	5.875	5.849	4.442	6.395	7.341	2.761	8.541	6.534	6.82	6.141	9.224	7.538	8.093	7.431	6.897	7.1	6.539	6.377	NM_002334	A_24_P403561	33659	FALSE	LRP4	ref|NM_002334|ens|ENST00000256991|ens|ENST00000378623|gb|BC136667	"Homo sapiens low density lipoprotein receptor-related protein 4 (LRP4), mRNA [NM_002334]"
A_23_P354387	11.907	10.27	10.828	12.282	9.829	10.615	10.696	12.068	10.93	3.566	11.528	11.745	10.6	11.531	9.262	11.808	11.575	11.83	10.912	10.998	11.139	9.276	9.978	11.618	11.882	12.009	11.491	10.347	12.27	9.561	10.232	11.367	11.424	10.806	11.556	11.502	11.454	10.698	11.056	11.608	12.127	11.154	11.552	10.355	11.529	11.766	12.007	10.962	10.966	11.216	11.86	10.615	11.944	9.002	10.051	11.413	11.099	10.213	11.204	11.016	11.631	11.52	11.733	11.644	10.692	13.302	12.129	12.781	11.98	12.836	11.127	NM_013451	A_23_P354387	33489	FALSE	MYOF	ref|NM_013451|ref|NM_133337|ens|ENST00000371502|ens|ENST00000359263	"Homo sapiens myoferlin (MYOF), transcript variant 1, mRNA [NM_013451]"
A_24_P332754	7.596	7.86	8.41	7.525	4.932	8.718	6.881	7.175	7.942	3.566	8.005	7.779	5.485	7.889	7.083	7.048	7.148	8.211	7.166	7.029	7.22	7.47	7.618	7.742	7.588	7.402	6.98	7.84	7.31	7.562	7.825	7.495	6.921	7.511	6.981	6.668	6.507	6.801	5.929	6.178	5.894	6.77	5.43	7.15	6.193	6.998	7.183	7.219	6.705	7.178	6.158	6.694	7.55	7.304	7.379	6.004	6.226	6.9	7.185	7.476	6.788	7.451	6.888	8.389	6.13	6.916	6.776	6.946	7.133	7.538	6.794	XR_037562	A_24_P332754	33319	FALSE		gb|XR_037562	"PREDICTED: Homo sapiens similar to protein phosphatase 4 regulatory subunit 2 (LOC100131360), miscRNA [XR_037562]"
A_23_P86610	7.621	6.132	7.224	6.261	2.125	6.397	5.2	5.337	7.097	4.862	6.029	7.678	7.796	6.657	3.286	7.141	8.063	6.373	4.468	5.68	6.664	6.733	5.853	7.433	6.386	7.621	5.844	6.801	7.24	5.317	7.312	3.196	6.318	6.962	7.51	5.147	6.581	6.571	5.808	6.389	7	6.452	6.646	6.222	5.992	6.512	6.704	7.42	7.761	5.786	6.616	5.853	6.742	7.135	7.415	6.719	6.425	5.093	6.59	6.46	7.991	7.303	6.038	4.636	8.403	8.696	7.167	7.496	8.144	7.983	6.721	NM_014951	A_23_P86610	33149	FALSE	ZNF365	ref|NM_014951|ens|ENST00000395254|ens|ENST00000466727|gb|AK289808	"Homo sapiens zinc finger protein 365 (ZNF365), transcript variant A, mRNA [NM_014951]"
A_23_P148753	6.439	7.378	7.42	6.88	1.922	5.877	2.252	5.203	7.121	6.12	6.081	5.257	4.711	6.765	3.286	7.822	6.904	6.884	6.526	5.49	5.011	4.607	6.865	6.043	5.625	4.857	5.204	5.663	5.971	6.74	5.286	4.131	6.605	6.185	7.927	5.337	6.507	6.61	5.246	6.493	6.52	7.64	6.063	5.788	5.854	7.641	6.947	7.014	6.552	6.917	6.14	6.794	8.213	7.918	7.063	5.721	5.458	6.649	6.803	6.443	5.683	6.576	6.247	4.636	5.599	6.282	6.111	6.276	6.077	6.793	6.63	NM_014935	A_23_P148753	32979	FALSE	PLEKHA6	ref|NM_014935|ens|ENST00000414478|ens|ENST00000272203|gb|AK299780	"Homo sapiens pleckstrin homology domain containing, family A member 6 (PLEKHA6), mRNA [NM_014935]"
A_23_P2990	5.708	6.658	6.041	6.105	2.956	5.219	2.417	3.941	7.298	7.173	6.066	6.171	3.223	5.927	8.952	5.621	4.729	5.916	6.443	5.607	6.813	5.389	5.944	6.029	7.344	5.708	6.355	7.11	6.34	5.917	6.312	4.38	6.231	7.036	5.986	6.128	6.725	6.352	4.901	6.178	4.952	6.224	4.155	5.942	6.857	5.882	5.743	5.832	6.252	6.248	5.633	6.583	5.997	6.226	5.817	6.626	6.917	6.711	6.025	7.908	5.982	5.787	4.844	6.408	6.079	6.046	6.32	5.984	5.76	5.542	5.977	NM_001805	A_23_P2990	32809	FALSE	CEBPE	ref|NM_001805|ens|ENST00000206513|gb|AB587592|gb|EU446853	"Homo sapiens CCAAT/enhancer binding protein (C/EBP), epsilon (CEBPE), mRNA [NM_001805]"
A_23_P357207	5.535	3.742	1.521	7.015	1.922	5.471	2.252	5.114	6.082	5.112	6.029	5.443	3.223	2.701	3.286	4.027	4.113	4.714	5.467	6.581	5.535	3.027	5.236	4.363	5.943	4.355	5.536	4.519	5.81	2.528	6.009	5.556	5.633	4.578	2.724	7.023	7.105	5.643	5.273	6.441	5.824	3.846	7.315	6.429	4.825	6.123	6.146	2.913	6.345	4.959	5.891	4.171	6.351	4.428	6.098	7.499	4.398	6.711	6.025	3.824	9.589	6.367	7.062	5.946	5.259	6.046	7.141	6.122	5.502	5.286	6.17	NM_138409	A_23_P357207	32639	FALSE	MRAP2	ref|NM_138409|ens|ENST00000257776|gb|AK090775|gb|AX746611	"Homo sapiens melanocortin 2 receptor accessory protein 2 (MRAP2), mRNA [NM_138409]"
A_23_P48676	8.678	9.402	8.433	9.537	3.54	8.079	8.191	9.586	8.744	5.238	9.336	10.462	9.574	8.913	8.401	10.136	8.864	7.111	9.139	9.305	9.467	9.229	9.706	10.41	12.672	11.732	10.853	9.179	10.144	8.964	9.709	9.23	9.493	9.437	11.308	8.845	10.927	10.28	10.454	11.006	10.476	11.287	8.786	8.373	10.724	9.59	11.707	8.783	9.15	10.513	9.639	9.296	9.608	9.459	8.243	10.336	9.491	10.079	7.701	9.1	10.634	8.153	8.596	8.458	8.623	10.938	9.256	10.057	10.931	9.512	10.236	NM_002863	A_23_P48676	32469	FALSE	PYGL	ref|NM_002863|ref|NM_001163940|ens|ENST00000216392|gb|AK313206	"Homo sapiens phosphorylase, glycogen, liver (PYGL), transcript variant 1, mRNA [NM_002863]"
A_23_P155786	2.421	4.378	1.371	3.532	1.997	6.026	2.954	3.455	4.529	3.566	4.794	4.247	3.223	4.237	3.286	3.924	4.879	4.481	3.842	5.561	4.281	4.975	5.086	3.667	5.606	2.181	3.933	2.361	1.979	5.768	4.58	3.196	1.78	4.934	5.234	4.423	2.128	4.644	4.06	5.592	4.952	3.66	5.326	5.346	3.699	4.053	5.132	2.913	5.334	4.476	2.847	4.059	4.995	3.317	5.208	2.997	5.232	2.937	2.761	7.073	4.439	5.508	3.171	4.686	7.209	3.765	4.625	2.964	2.852	4.653	4.371	NM_005420	A_23_P155786	32299	FALSE	SULT1E1	ref|NM_005420|ens|ENST00000506796|ens|ENST00000226444|gb|CR407621	"Homo sapiens sulfotransferase family 1E, estrogen-preferring, member 1 (SULT1E1), mRNA [NM_005420]"
A_32_P61757	10.913	11.512	10.742	11.726	10.471	11.134	9.948	11.446	10.992	9.161	11.036	11.217	9.478	11.183	10.549	11.76	11.342	12.305	10.949	10.868	10.857	10.706	11.379	10.83	11.889	11.754	11.642	11.015	11.05	10.85	10.762	11.864	10.286	11.042	11.276	11.508	11.353	10.827	10.88	12.051	12.224	10.943	12.205	10.735	11.353	10.681	10.716	10.131	10.67	11.338	10.995	10.474	11.39	10.611	10.815	11.481	11.161	11.764	11.557	10.368	11.894	11.232	10.989	10.224	10.822	11.68	11.564	10.992	11.44	10.149	11.439	NM_002834	A_32_P61757	32129	FALSE	PTPN11	ref|NM_002834|ens|ENST00000351677|gb|CR597346|gb|BC007869	"Homo sapiens protein tyrosine phosphatase, non-receptor type 11 (PTPN11), mRNA [NM_002834]"
A_23_P127117	9.771	10.001	10.252	10.741	8.853	10.525	8.787	10.464	10.232	9.506	10.215	10.485	9.44	9.861	9.232	9.338	9.897	9.457	9.747	9.689	10.596	9.488	9.496	9.656	9.186	9.525	9.654	10.202	9.986	10.167	10.109	9.479	9.428	10.195	9.442	9.839	9.588	9.206	9.576	10.62	11.409	10.008	9.939	10.428	9.432	10.095	10.225	9.561	10.284	10.309	10.097	10.694	10.201	8.768	10.828	9.619	9.779	10.737	9.529	10.146	9.225	11.053	9.58	9.337	10.759	9.339	10.272	10.157	10.398	10.437	12.359	S72869	A_23_P127117	31959	FALSE	CCDC6	gb|S72869	"H4(D10S170)=putative cytoskeletal protein [human, thyroid, mRNA, 3011 nt]. [S72869]"
A_23_P336015	6.065	6.608	7.453	6.419	7.301	6.559	3.74	3.071	5.826	5.173	6.529	6.513	5.573	6.604	5.8	7.141	7.548	6.29	6.712	5.822	7.073	6.442	6.404	5.966	5.983	5.097	5.935	7.318	5.92	6.118	6.407	5.722	6.001	7.636	7.644	5.337	5.994	7.277	6.575	5.659	5.894	6.967	6.288	6.516	6.475	7.188	6.653	6.54	6.729	7.821	6.604	7.407	6.545	7.614	7.673	6.795	7.239	7.713	6.852	6.432	6.008	6.615	6.664	4.922	6.026	6.336	6.776	6.494	5.76	7.351	6.277	NM_015658	A_23_P336015	31789	FALSE	NOC2L	ref|NM_015658|ref|NR_002826|ens|ENST00000327044|ens|ENST00000477976	"Homo sapiens nucleolar complex associated 2 homolog (S. cerevisiae) (NOC2L), mRNA [NM_015658]"
A_24_P716405	10.409	6.277	9.023	7.887	6.607	8.279	5.551	9.34	6.923	7.301	8.701	8.131	5.28	7.383	7.164	7.348	6.818	10.134	7.197	8.068	6.784	8.111	8.185	7.28	8.274	6.561	7.603	7.186	8.572	7.032	8.358	7.89	6.001	8.216	6.63	7.849	6.495	6.253	7.325	6.231	6.861	6.422	6.639	6.095	6.043	6.857	6.541	7.176	5.23	5.829	7.024	5.969	6.735	6.136	8.126	6.88	7.53	6.581	7.718	4.785	8.032	7.46	6.446	4.636	7.075	6.273	7.304	6.723	7.995	6.22	6.801		A_24_P716405	31619	FALSE			
A_23_P202837	10.071	7.909	9.5	8.689	7.155	8.234	8.6	8.897	9.178	4.981	7.853	8.809	8.732	9.724	3.286	10.652	10.337	10.1	8.63	8.149	8.25	8.666	7.284	9.477	9.306	8.92	9.703	8.608	9.064	5.499	8.455	10.107	7.199	8.275	8.493	8.559	9.282	9.168	8.195	8.128	8.223	8.445	8.212	8.369	7.565	9.472	9.187	8.949	8.665	9.245	9.369	7.816	7.981	6.509	7.621	8.187	7.53	8.567	10.166	8.059	6.367	8.363	8.948	7.17	8.21	7.674	7.612	7.412	8.847	8.848	9.092	NM_053056	A_23_P202837	31449	FALSE	CCND1	ref|NM_053056|ens|ENST00000227507|gb|FV458871|gb|FV467570	"Homo sapiens cyclin D1 (CCND1), mRNA [NM_053056]"
A_32_P780623	2.421	3.742	4.183	3.182	1.997	6.026	2.252	4.88	4.89	3.566	5.383	3.42	3.223	6.09	4.788	3.025	2.056	2.19	4.468	2.259	3.835	5.296	2.584	5.143	4.896	4.815	5.107	4.253	4.69	5.917	5.286	6.119	4.383	7.232	2.724	4.716	4.623	3.246	1.692	3.704	5.392	4.992	5.534	4.747	4.548	4.978	4.852	4.997	3.159	3.113	4.841	4.567	3.005	2.558	2.812	5.892	4.169	5.17	2.761	4.982	1.487	3.461	5.092	5.605	3.497	1.968	4.625	5.26	4.04	4.839	4.806	BC026109	A_32_P780623	31279	FALSE		gb|BC026109	"Homo sapiens cDNA clone IMAGE:5267313, partial cds. [BC026109]"
A_24_P235012	9.726	9.123	8.765	9.886	9.132	9.558	8.868	9.617	8.899	7.547	8.946	9.576	7.992	9.768	9.034	10.131	9.836	10.284	10.406	10.14	10.393	7.667	9.537	10.007	9.629	9.187	10.299	9.622	9.493	8.685	9.632	10.516	8.709	10.255	9.39	9.895	9.663	9.458	9.762	8.444	8.223	9.15	9.305	9.229	9.685	9.568	9.586	9.399	8.195	9.592	9.327	9.939	9.12	10.027	9.602	9.611	9.361	9.948	10.306	8.345	9.441	9.069	8.642	7.699	8.256	8.381	9.681	8.057	9.142	9.215	9.932	NM_014341	A_24_P235012	31109	FALSE	MTCH1	ref|NM_014341|ens|ENST00000373550|ens|ENST00000337855|ens|ENST00000373616	"Homo sapiens mitochondrial carrier homolog 1 (C. elegans) (MTCH1), nuclear gene encoding mitochondrial protein, mRNA [NM_014341]"
A_24_P102821	6.951	8.605	7.38	6.691	6.918	7.306	4.699	7.385	7.25	3.751	7.545	6.805	6.47	7.307	7.407	6.788	8.083	6.831	6.743	6.906	9.78	9.049	7.463	7.892	12.262	7.958	7.721	7.889	11.16	5.837	8.534	7.899	7.882	8.203	7.174	8.072	8.327	6.72	7.483	7.881	7.88	8.249	7.288	7.159	9.59	9.647	6.734	7.445	7.529	8.136	8.692	8.159	7.506	7.752	7.473	8.62	9.246	7.798	7.701	7.74	7.177	6.907	7.537	6.204	8.289	7.023	7.563	7.062	6.769	7.279	8.248	NM_000952	A_24_P102821	30939	FALSE	PTAFR	ref|NM_000952|ref|NM_001164721|ref|NM_001164722|ref|NM_001164723	"Homo sapiens platelet-activating factor receptor (PTAFR), transcript variant 3, mRNA [NM_000952]"
A_24_P17909	7.466	7.012	8.05	7.519	7.505	7.365	7.148	7.938	6.025	3.566	7.58	7.442	7.176	7.307	6.912	7.303	7.384	7.352	7.659	6.059	7.724	8.373	8.424	7.677	8.743	7.923	8.536	7.443	8.065	11.278	7.91	5.033	5.978	8.674	8.269	7.416	8.106	7.933	7.883	8.213	7.624	7.828	7.779	6.842	7.721	6.986	8.284	6.853	7.161	8.366	7.165	7.394	7.097	7.491	7.653	7.472	7.6	7.842	7.652	6.7	6.849	6.992	8.199	6.286	6.969	6.897	7.989	7.019	7.228	6.539	7.826	NM_015950	A_24_P17909	30769	FALSE	MRPL2	ref|NM_015950|ens|ENST00000480286|ens|ENST00000470667|ens|ENST00000491898	"Homo sapiens mitochondrial ribosomal protein L2 (MRPL2), nuclear gene encoding mitochondrial protein, mRNA [NM_015950]"
A_32_P26464	4.889	4.047	5.346	4.346	2.437	4.311	4.298	5.234	4.529	3.751	4.267	5.095	3.654	5.181	5.068	2.085	4.177	5.294	4.421	7.485	5.437	7.159	5.908	5.505	6.727	4.553	5.325	5.15	5.937	4.201	4.925	5.556	1.989	4.704	5.335	4.547	4.943	5.558	4.901	5.866	2.66	5.613	5.294	4.257	4.782	4.473	4.443	2.913	4.569	4.63	5.435	4.984	4.701	4.537	3.838	4.762	5.623	3.99	5.349	3.824	4.984	5.109	5.092	4.636	5.017	4.415	5.145	4.97	5.116	4.05	5.366	NR_027243	A_32_P26464	30599	FALSE	C21orf128	ref|NR_027243|gb|BC063412|gb|AK090790|gb|AX746616	"Homo sapiens chromosome 21 open reading frame 128 (C21orf128), non-coding RNA [NR_027243]"
A_23_P257753	7.067	7.143	7.67	7.444	7.886	7.365	4.969	7.52	7.178	7.173	8.336	7.909	6.992	7.416	5.617	6.917	7.654	7.4	7.339	7.378	7.566	7.031	7.941	7.445	6.7	7.526	7.261	7.626	7.43	7.179	7.324	5.286	7.018	8.361	6.681	6.488	6.875	6.999	7.396	6.116	6.396	7.204	7.112	8.144	7.049	8.3	7.848	5.962	8.074	8.318	7.165	8.748	7.088	7.374	7.275	7.107	6.896	8.117	7.571	6.741	7.111	7.473	8.044	6.421	7.459	7.233	7.791	7.859	7.471	7.602	7.787	NM_022780	A_23_P257753	30429	FALSE	RMND5A	ref|NM_022780|ens|ENST00000283632|gb|AK303113|gb|AK022815	"Homo sapiens required for meiotic nuclear division 5 homolog A (S. cerevisiae) (RMND5A), mRNA [NM_022780]"
NA	2.499	4.256	4.08	1.314	2.125	1.525	4.877	4.832	5.739	3.566	2.537	2.585	4.487	2.701	3.286	1.272	1.133	1.153	1.705	2.259	3.648	1.795	1.237	1.627	1.27	2.181	2.6	2.361	2.862	4.577	4.781	4.808	1.78	3.475	2.724	4.889	1.385	1.907	3.565	3.066	2.66	4.758	2.076	3.258	2.459	1.602	1.207	2.913	5.12	4.244	2.512	5.175	1.714	1.401	1.133	4.184	3.312	4.82	5.2	5.957	1.814	1.1	5.013	4.636	5.511	1.666	3.397	2.964	2.643	3.485	3.518	NA	NA	30259	ignore	NA		
A_23_P503200	8.141	8.641	10.149	10.311	8.12	8.865	7.973	9.656	9.095	8.149	9.437	9.873	7.394	8.154	7.902	8.809	8.572	8.423	9.229	8.638	8.337	8.751	9.058	8.493	9.22	8.654	9.359	9.799	9.092	7.881	7.185	8.203	9.548	8.777	6.451	8.302	8.465	7.979	8.305	8.112	7.624	8.585	8.677	10.033	9.144	9.123	8.288	9.071	9.396	8.779	8.253	9.064	8.737	8.126	7.996	8.739	8.098	8.537	7.887	7.575	8.069	9.166	9.06	8.126	8.377	8.685	8.697	8.209	8.697	7.597	8.564	NM_018288	A_23_P503200	30089	FALSE	PHF10	ref|NM_018288|ref|NM_133325|ens|ENST00000252308|ens|ENST00000445358	"Homo sapiens PHD finger protein 10 (PHF10), transcript variant 1, mRNA [NM_018288]"
A_24_P92267	5.423	6.558	4.949	5.667	5.053	5.636	4.385	5.454	6.002	4.595	2.698	5.38	5.03	4.697	5.514	7.19	4.814	6.603	7.769	4.801	5.105	8.365	5.691	5.75	5.955	8.322	6.449	6.021	6.131	3.031	4.836	5.423	4.307	6.076	4.438	4.394	5.205	5.802	5.451	5.382	4.455	5.537	4.92	4.747	6.193	5.963	4.109	3.53	5.523	6.225	4.841	6.133	5.56	2.472	5.371	4.289	3.917	5.327	4.961	3.824	5.864	5.594	6.119	4.636	4.388	4.668	5.408	5.226	4.524	5.249	5.47		A_24_P92267	29919	FALSE			
A_23_P8400	9.699	9.436	8.443	8.527	9.137	8.464	8.375	8.31	8.948	7.375	8.604	9.517	8.395	9.67	8.832	9.193	9.029	8.282	8.833	9.263	8.85	8.928	9.074	8.756	8.785	8.557	8.494	9.875	9.147	8.388	9.061	9.56	8.641	10.23	9.001	8.047	8.831	9.343	8.733	9.303	9.458	9.256	8.118	9.201	9.029	9.242	9.988	8.509	9.39	10.031	9.382	9.665	8.276	10.111	9.345	9.082	9.781	9.618	10.051	8.704	8.713	8.915	9.5	8.048	8.685	8.42	9.631	9.444	8.839	9.472	9.641	NM_004935	A_23_P8400	29749	FALSE	CDK5	ref|NM_004935|ref|NM_001164410|ens|ENST00000453907|ens|ENST00000485972	"Homo sapiens cyclin-dependent kinase 5 (CDK5), transcript variant 1, mRNA [NM_004935]"
A_23_P325700	4.495	7.22	2.308	4.006	1.922	4.436	2.252	4.98	4.529	3.566	2.698	2.585	3.223	4.893	3.286	3.275	1.185	3.154	3.955	3.127	2.514	7.099	4.561	5.27	3.851	8.431	2.421	2.361	1.979	4.387	4.781	5.779	1.78	5.098	2.724	3.36	3.257	1.989	4.209	4.103	5.072	2.56	4.92	5.463	5.421	4.978	3.254	2.913	4.177	3.113	5.135	4.773	4.265	2.102	4.931	5.79	3.133	2.937	5.041	3.824	1.889	4.424	5.228	4.636	3.081	4.91	2.163	2.964	2.643	4.05	3.674	ENST00000375520	A_23_P325700	29579	FALSE		ens|ENST00000375520|gb|BC033839	Putative uncharacterized protein C10orf126  [Source:UniProtKB/Swiss-Prot;Acc:Q8N4M7] [ENST00000375520]
A_24_P341126	10.882	12.658	13.637	8.763	10.513	11.748	8.739	9.854	11.839	10.215	13.448	9.737	8.134	9.152	12.835	11.432	9.529	10.361	11.55	11.444	13.316	12.353	11.039	9.404	10.435	10.687	12.327	9.639	10.964	8.466	13.041	9.235	10.223	10.103	8.554	12.336	9.852	10.905	9.722	8.409	8.411	7.334	11.3	8.818	8.518	9.997	8.725	11.201	8.98	9.686	14.319	11.235	12.277	11.599	9.353	9.606	15.359	10.654	10.527	12.14	7.423	9.499	10.113	9.869	11.156	6.737	7.833	7.737	7.767	9.908	9.969		A_24_P341126	29409	FALSE			
A_24_P895892	5.403	4.503	3.508	5.282	6.839	4.045	4.298	5.578	4.529	7.615	2.537	5.321	6.259	5.543	4.271	4.342	2.993	5.777	5.526	2.67	4.851	5.962	6.459	6.494	6.689	6.601	7.121	6.094	6.672	3.856	5.559	4.176	4.602	5.758	4.606	4.655	5.383	4.792	2.817	4.807	3	4.92	5.037	4.699	5.355	4.285	5.316	4.334	3.159	4.364	4.841	5.616	5.198	4.537	5.469	5.404	3.133	5.093	5.985	3.824	5.288	5.357	5.092	4.636	3.081	5.198	4.484	5.532	5.277	5.38	5.409	NR_036495	A_24_P895892	29239	FALSE	LOC646938	ref|NR_036495|ens|ENST00000475294|ens|ENST00000434914|gb|BC127919	"Homo sapiens TBC1 domain family member 2B pseudogene (LOC646938), non-coding RNA [NR_036495]"
A_24_P4795	8.26	8.728	8.674	8.651	8.596	8.25	7.47	8.866	8.14	7.259	8.472	8.77	7.712	8.623	7.744	8.834	8.462	8.344	8.642	8.467	8.181	5.147	8.949	8.523	8.218	8.052	8.335	8.822	8.894	8.736	8.43	8.121	8.062	8.084	8.194	8.285	7.901	8.085	8.378	8.159	8.139	8.452	8.128	8.416	8.402	9.022	8.206	7.176	8.444	8.919	8.49	8.654	8.448	8.489	8.407	8.238	8.014	8.952	8.437	8.719	8.521	8.992	8.819	7.978	8.354	8.743	9.253	8.6	8.377	8.366	8.907	NM_054016	A_24_P4795	29069	FALSE	SRSF10	ref|NM_054016|ref|NM_001191005|ens|ENST00000338597|ens|ENST00000485841	"Homo sapiens serine/arginine-rich splicing factor 10 (SRSF10), transcript variant 2, mRNA [NM_054016]"
A_23_P96483	6.086	5.973	6.597	6.031	4.811	6.559	2.252	6.531	4.529	4.674	6.349	6.361	4.886	4.237	3.286	4.299	5.593	5.688	4.385	5.412	5.724	4.419	5.891	5.143	4.991	4.715	4.941	5.641	5.623	5.279	6.296	4.987	1.78	3.475	4.881	5.481	5.35	4.644	2.817	5.242	4.952	5.114	4.357	5.968	5.051	5.909	6.054	2.913	5.062	5.697	5.471	6.177	6.49	5.783	6.226	5.512	3.8	6.028	6.132	5.392	5.881	5.715	5.895	5.583	5.992	5.71	6.247	5.335	5.547	5.518	5.789	NM_006777	A_23_P96483	28899	FALSE	ZBTB33	ref|NM_006777|ref|NM_001184742|ens|ENST00000326624|gb|AK312321	"Homo sapiens zinc finger and BTB domain containing 33 (ZBTB33), transcript variant 2, mRNA [NM_006777]"
A_23_P132560	7.023	7.22	7.16	6.913	6.049	6.458	2.252	6.561	6.363	4.371	7.805	7.636	5.954	5.644	4.607	6.301	5.273	4.529	5.601	5.912	7.15	2.248	6.928	6.815	6.297	7.075	6.235	7.089	6.966	8.454	6.171	6.516	6.349	4.522	6.792	6.858	7.257	7.199	6.844	4.711	6.795	7.414	7.38	5.735	7.515	5.828	7.778	6.965	7.305	7.341	8.905	7.741	6.9	6.196	5.949	7.339	7.928	6.627	6.548	6.76	6.669	5.857	6.82	7.09	6.969	7.682	6.718	7.002	7.509	6.793	7.606	NM_145037	A_23_P132560	28729	FALSE	FAM55C	ref|NM_145037|ref|NM_001134456|ens|ENST00000477909|ens|ENST00000273347	"Homo sapiens family with sequence similarity 55, member C (FAM55C), transcript variant 2, mRNA [NM_145037]"
A_23_P216766	6.961	5.809	6.635	7.391	6.049	6.655	5.476	6.328	6.455	5.042	7.527	7.187	6.47	6.765	5.301	7.217	7.314	7.216	8.095	6.479	7.593	5.519	7.587	7.616	8.301	7.942	8.531	8.349	8.15	6.542	7.194	6.877	6.617	5.593	7.354	7.554	7.507	6.768	6.963	5.73	6.861	7.204	6.861	6.352	7.234	7.281	7.195	5.872	7.313	7.535	7.362	7.625	6.814	7.027	7.256	7.391	6.296	6.442	7.385	6.92	7.565	7.58	7.082	7.067	7.04	7.629	7.809	8.152	7.213	7.366	8.052	NM_030940	A_23_P216766	28559	FALSE	ISCA1	ref|NM_030940|ens|ENST00000452279|ens|ENST00000375991|gb|CR616889	"Homo sapiens iron-sulfur cluster assembly 1 homolog (S. cerevisiae) (ISCA1), mRNA [NM_030940]"
A_24_P348660	9.354	8.904	7.898	9.312	7.43	8.603	8.293	8.669	8.678	3.566	8.445	8.697	8.193	9.137	7.67	7.976	8.458	8.762	7.643	8.028	7.551	8.551	8.239	8.421	8.357	8.614	8.359	8.24	8.501	7.933	7.918	8.918	8.489	7.32	8.246	8.053	8.232	8.048	8.107	7.26	7.745	7.816	8.522	8.18	8.533	8.985	8.553	7.527	8.36	8.315	8.512	8.772	8.417	7.573	7.925	8.166	7.46	8.129	8.305	8.059	8.379	8.93	8.585	8.64	7.924	8.777	9.035	8.19	8.36	8.348	8.652	NM_000489	A_24_P348660	28389	FALSE	ATRX	ref|NM_000489|ref|NM_138270|ens|ENST00000480283|ens|ENST00000373344	"Homo sapiens alpha thalassemia/mental retardation syndrome X-linked (ATRX), transcript variant 1, mRNA [NM_000489]"
A_24_P636301	4.495	5.945	6.819	5.35	1.922	5.471	2.954	2.905	5.152	8.065	5.079	7.644	3.223	5.31	3.286	3.275	3.863	5.398	2.436	2.259	4.466	5.739	4.198	2.125	4.827	5.032	3.933	4.519	4.915	6.794	3.687	9.402	1.989	5.799	4.732	5.063	3.034	4.009	6.028	4.103	5.291	5.675	5.468	4.956	2.756	3.363	5.571	2.913	5.905	3.929	5.135	4.289	5.737	7.491	7.256	4.233	3.133	6.215	5.2	6.319	6.755	6.928	9.357	6.042	6.256	4.728	5.468	5.26	5.014	5.322	4.731	NR_026860	A_24_P636301	28219	FALSE	C6orf176	ref|NR_026860|ens|ENST00000455853|gb|CR618615|gb|AK289375	"Homo sapiens chromosome 6 open reading frame 176 (C6orf176), transcript variant 1, non-coding RNA [NR_026860]"
A_23_P13604	13.518	13.354	13.454	14.131	13.028	13.286	12.999	13.829	13.375	11.864	13.53	13.633	12.631	13.454	12.737	13.735	13.676	14.206	13.408	12.801	13.525	13.37	14.513	13.37	13.807	13.787	13.482	13.076	13.243	12.779	13.054	13.974	12.98	13.078	13.547	13.518	12.951	13.213	13.263	12.734	12.577	12.778	13.444	12.497	12.944	12.392	13.394	12.961	13.725	13.96	12.743	13.006	13.637	13.678	13.18	13.021	12.855	13.431	13.329	12.342	13.387	13.893	14.136	13.349	13.108	13.583	14.024	13.82	13.663	14.002	13.871	NM_002567	A_23_P13604	28049	FALSE	PEBP1	ref|NM_002567|ens|ENST00000261313|gb|CR626465|gb|E05647	"Homo sapiens phosphatidylethanolamine binding protein 1 (PEBP1), mRNA [NM_002567]"
A_23_P218965	9.036	8.653	8.99	8.644	8.23	8.987	8.179	9.149	8.102	5.445	8.615	9.002	7.975	8.593	7.642	8.29	8.401	8.457	8.752	7.552	8.487	8.086	8.824	9.247	9.021	8.383	8.111	10.031	8.777	7.716	8.193	7.522	8.841	8.863	6.491	7.895	8.532	8.637	8.642	7.77	7.916	8.445	8.454	9.775	8.608	9.189	8.657	8.114	9.097	7.93	8.295	9.113	8.651	9.13	7.196	8.307	8.226	8.742	7.855	9.639	8.269	9.014	9.255	10.775	8.768	8.991	8.988	9.684	8.969	8.638	8.504	NM_020117	A_23_P218965	27879	FALSE	LARS	ref|NM_020117|ens|ENST00000506231|ens|ENST00000394434|ens|ENST00000274562	"Homo sapiens leucyl-tRNA synthetase (LARS), mRNA [NM_020117]"
A_23_P69497	11.426	9.726	9.603	9.803	7.703	10.976	8.804	12.069	12.074	10.275	10.311	11.474	10.236	10.879	10.687	10.418	9.827	9.909	12.365	9.758	10.233	13.139	11.529	11.089	13.768	14.742	13.825	9.022	12.204	9.795	10.169	12.149	11.456	8.094	11.876	12.378	13.34	10.39	12.844	13.594	12.3	10.733	12.221	10.061	12.149	9.439	10.62	11.146	11.74	10.246	11.685	9.533	11.38	9.218	10.463	11.476	10.668	8.537	10.803	9.607	8.529	9.982	11.29	10.309	9.353	10.566	9.431	11.952	9.841	10.404	11.601	NM_003278	A_23_P69497	27709	FALSE	CLEC3B	ref|NM_003278|ens|ENST00000296130|gb|CR595857|gb|CR749292	"Homo sapiens C-type lectin domain family 3, member B (CLEC3B), mRNA [NM_003278]"
A_24_P918458	3.371	4.871	2.071	5.064	3.777	3.389	3.852	5.64	4.529	3.566	5.523	3.326	3.223	4.461	4.432	2.818	5.381	4.867	2.671	2.979	5.191	4.525	4.792	4.707	5.319	4.446	4.329	4.61	4.466	3.516	4.521	3.777	2.4	4.121	4.606	4.859	4.888	3.594	3.799	5.027	5.072	4.92	4.155	4.747	4.092	2.451	3.835	2.913	3.159	5.356	4.745	4.464	2.324	4.755	5.371	4.659	3.133	4.722	4.222	3.824	2.865	4.112	5.159	6.286	3.081	3.874	3.779	2.964	4.895	4.754	4.863		A_24_P918458	27539	FALSE			
RC2	2.677	3.816	3.508	4.403	3.54	3.67	5.406	5.234	5.361	4.028	4.704	2.993	3.223	3.096	4.607	3.14	6.167	4.825	3.284	3.127	4.281	3.976	4.299	4.976	5.381	4.499	1.97	2.806	1.979	2.528	2.204	5.892	3.748	3.866	2.724	3.246	4.704	2.507	4.28	9.639	6.144	5.368	4.591	5.346	2.926	4.542	3.679	2.913	4.35	4.766	2.086	5.375	3.992	4.92	4.5	4.813	3.133	5.327	4.866	4.335	2.296	3.848	4.602	5.355	3.081	3.994	4.703	5.177	2.643	5.126	4.806	RC2	RC2	27369	pos	RC2		
A_24_P358138	7.286	7.287	7.433	7.607	4.932	7.153	6.368	7.419	6.779	5.173	6.933	7.664	6.42	6.657	4.788	6.498	7.398	7.236	6.814	6	6.784	8.152	6.365	6.13	6.155	6.131	5.454	5.368	5.856	8.262	6.678	7.332	6.022	6.427	6.005	6.324	6.286	7.014	6.477	6.938	6.795	6.333	6.407	7.516	6.167	7.163	7.118	6.712	7.135	6.938	5.863	6.661	6.891	6.704	6.97	7.005	4.398	6.869	8.703	6.266	6.445	6.888	6.783	5.355	7.252	6.675	6.445	6.265	6.864	6.833	6.402	NM_173632	A_24_P358138	27199	FALSE	ZNF776	ref|NM_173632|ens|ENST00000391702|ens|ENST00000254182|ens|ENST00000317178	"Homo sapiens zinc finger protein 776 (ZNF776), mRNA [NM_173632]"
A_24_P714707	6.249	6.793	6.304	6.381	6.707	5.028	4.877	5.165	6.577	4.407	5.602	6.094	5.03	6.604	5.195	6.51	6.167	6.709	7.125	6.68	7.264	5.063	5.375	6.726	6.978	5.815	6.004	5.724	5.906	6.443	5.84	7.611	5.103	6.998	7.201	6.015	6.54	6.526	6.358	4.103	5.291	6.812	6.165	5.968	7.174	6.869	6.404	5.086	6.153	7.673	7.27	6.853	6.3	6.602	6.735	6.369	6.993	6.215	7.27	5.901	6.686	6.061	6.267	7.011	6.479	6.292	6.54	5.656	5.83	6.125	6.348		A_24_P714707	27029	FALSE			
A_23_P349267	5.499	6.721	5.438	5.103	4.003	5.877	6.854	5.962	7.747	7.081	6.191	5.289	5.03	6.306	6.379	5.004	4.952	6.227	6.493	5.63	5.904	8.831	7.667	6.602	8.241	7.545	7.539	6.841	7.405	6.283	8.181	6.832	6.284	4.464	6.293	4.716	5.952	5.558	6.073	7.439	5.894	6.069	6.288	4.495	6.016	5.77	5.481	5.595	6.153	5.492	6.983	6.594	5.486	5.833	6.161	6.452	6.855	6.11	5.2	3.824	4.772	5.285	5.639	6.073	7.897	5.852	5.651	5.226	6.831	5.755	6.551	NM_012282	A_23_P349267	26859	FALSE	KCNE1L	ref|NM_012282|ens|ENST00000372101|gb|AJ012743|gb|AF086499	"Homo sapiens KCNE1-like (KCNE1L), mRNA [NM_012282]"
A_23_P27556	5.926	5.497	5.971	5.983	7.089	6.907	6.234	6.313	6.271	5.173	3.966	6.131	6.691	6.957	8.194	5.425	5.833	5.989	4.468	6.174	8.317	6.77	5.629	7.116	6.833	7.114	6.488	7.78	6.73	5.655	7.413	6.69	6.41	6.822	6.792	5.815	5.843	6.972	6.495	6.231	6.024	6.204	5.93	5.968	6.977	6.343	6.29	6.034	7.057	6.85	7.313	6.358	6.23	5.918	6.288	7.533	7.449	6.215	6.167	6.286	5.965	5.775	6.591	5.253	6.986	6.91	8.34	6.354	7.038	6.735	7.443	NM_001974	A_23_P27556	26689	FALSE	EMR1	ref|NM_001974|ens|ENST00000450315|ens|ENST00000381407|ens|ENST00000312053	"Homo sapiens egf-like module containing, mucin-like, hormone receptor-like 1 (EMR1), mRNA [NM_001974]"
A_23_P78685	9.781	8.972	9.77	9.342	9.566	9.813	8.56	9.409	8.948	8.346	9.225	9.292	9.409	10.003	9.463	8.685	9.903	9.464	9.078	8.883	9.84	7.899	9.019	9.361	8.646	8.348	8.458	9.637	9.021	8.904	9.782	9.073	9.208	10.262	9.506	9.084	9.119	9.312	9.027	8.59	8.987	9.579	8.62	9.695	9.582	9.086	9.864	8.84	9.46	10.284	9.073	9.75	8.719	10.593	10.575	9.634	10.214	10.813	10.349	7.814	8.879	8.891	9.605	7.497	8.844	8.287	9.827	8.457	9.07	8.663	9.631	NM_004461	A_23_P78685	26519	FALSE	FARSA	ref|NM_004461|ens|ENST00000423140|ens|ENST00000314606|gb|BT007198	"Homo sapiens phenylalanyl-tRNA synthetase, alpha subunit (FARSA), mRNA [NM_004461]"
(+)E1A_r60_a22	8.224	8.998	9.375	9.282	12.846	13.279	12.866	12.894	12.081	13.234	12.389	12.642	14.96	15.448	14.843	8.92	9.546	9.6	11.954	12.131	12.311	12.128	11.305	10.291	10.933	12.882	15.123	9.875	13.633	13.566	12.475	10.611	8.629	10.602	9.718	9.914	9.288	8.698	9.074	10.626	11.312	10.99	11.644	10.382	10.102	8.442	11.206	11.415	12.222	10.856	10.403	10.288	10.827	11.567	10.545	14.65	14.677	13.42	13.318	8.334	9.258	9.388	11.85	11.358	12.272	9.496	9.279	12.012	13.037	13.049	12.994	E1A_r60_a22	(+)E1A_r60_a22	26349	pos	(+)E1A_r60_a22		
A_24_P121956	6.706	7.682	7.122	6.845	6.394	7.938	6.279	5.305	7.261	5.519	7.545	7.237	6.691	7.168	7.642	7.729	7.92	7.392	8.165	7.5	8.359	9.479	8.502	7.703	7.522	7.402	8.063	7.873	7.785	8.712	7.957	7.586	9.295	7.615	8.004	7.631	7.759	8.554	7.76	4.959	5.75	7.923	7.595	8.614	7.498	7.976	7.034	8.151	7.287	7.62	7.213	8.072	7.524	8.066	7.774	6.762	7.145	7.082	7.949	6.671	7.64	7.309	7.26	6.692	7.41	7.085	7.313	6.974	7.438	7.543	7.555	NM_173804	A_24_P121956	26179	FALSE	TMEM86B	ref|NM_173804|ens|ENST00000327042|gb|AK126545|gb|BC023000	"Homo sapiens transmembrane protein 86B (TMEM86B), mRNA [NM_173804]"
A_24_P790909	6.206	5.754	6.005	5.71	5.053	6.868	6.854	4.292	6.516	7.512	5	5.943	6.02	7.307	7.858	5.685	6.376	6.884	5.526	6.059	6.535	8.075	6.073	6.106	8.021	6.131	6.654	5.955	7	6.272	6.792	6.543	5.057	6.542	6.478	5.975	6.407	6.903	6.216	6.796	6.024	6.069	5.868	5.373	7.077	6.243	5.811	4.541	5.804	6.063	5.997	6.446	5.511	6.386	5.663	5.039	5.401	2.937	6.064	5.218	5.658	6.047	6.059	5.112	5.771	6.074	5.728	5.365	5.401	5.79	5.789		A_24_P790909	26009	FALSE			
A_23_P205007	9.473	7.659	7.774	8.752	7.886	8.115	7.372	8.318	8.057	6.469	8.129	8.285	7.833	8.282	8.252	8.256	8.042	7.846	8.452	8.223	7.893	7.47	8.47	7.937	8.626	8.995	8.438	9.112	7.906	8.046	8.404	8.359	8.33	9.858	8.16	8.424	8.737	7.666	8.51	7.699	8.069	7.778	9	8.881	9.131	7.934	8.299	7.824	8.128	9.499	8.3	8.336	9.038	8.384	8.448	8.372	8.046	9.117	8.826	7.546	8.754	8.8	9.129	8.3	8.214	9.463	9.46	8.851	8.915	8.695	9.173	NM_002271	A_23_P205007	25839	FALSE	IPO5	ref|NM_002271|ens|ENST00000261574|gb|AB074173|gb|AF339834	"Homo sapiens importin 5 (IPO5), mRNA [NM_002271]"
A_24_P775063	4.124	4.992	1.579	3.908	1.922	3.881	4.082	2.905	4.529	4.742	2.537	4.685	5.03	3.958	3.286	1.214	4.853	4.529	2.483	4.026	2.209	5.19	4.468	5.249	4.376	4.117	4.767	4.125	3.379	4.107	5.316	3.196	1.78	5.629	4.262	3.246	4.471	1.907	4.348	4.711	2.66	4.845	2.076	4.875	4.453	1.97	2.241	2.913	5.655	4.476	2.657	5.175	4.131	4.124	5.327	4.856	3.133	4.255	4.539	4.943	4.666	2.071	4.936	5.74	5.221	2.153	3.891	2.964	3.42	5.085	4.914		A_24_P775063	25669	FALSE			
A_23_P9293	9.491	9.518	8.612	9.707	10.147	9.558	9.88	10.556	9.487	8.469	9.473	9.761	8.478	8.688	9.076	9.957	9.751	9.635	9.404	9.769	9.834	8.486	10.16	9.659	10.625	9.765	9.452	10.471	9.902	9.795	9.949	9.368	9.476	9.824	9.894	9.615	10.29	9.434	10.397	8.26	7.775	9.443	9.987	9.324	9.159	11.809	9.591	8.815	9.035	8.952	9.753	10.197	9.579	11.744	9.911	9.803	9.286	9.29	9.385	9.414	10.266	9.76	9.658	9.926	10.134	9.66	11.203	10.263	10.774	10.071	10.209	NM_004817	A_23_P9293	25499	FALSE	TJP2	ref|NM_004817|ref|NM_001170416|ref|NM_001170415|ref|NM_201629	"Homo sapiens tight junction protein 2 (zona occludens 2) (TJP2), transcript variant 1, mRNA [NM_004817]"
A_24_P390974	4.555	6.217	5.278	4.979	4.811	3.67	2.252	4.441	6.386	5.042	4.841	4.622	4.277	5.644	3.857	3.275	5.196	4.382	3.764	3.972	4.331	4.137	4.381	3.092	5.955	4.446	5.351	4.782	4.044	5.168	5.009	4.064	1.78	4.704	4.262	5.129	5.505	5.219	2.48	6.537	3.433	4.358	5.176	4.441	5.67	4.978	4.443	4.422	3.989	3.929	4.224	4.773	4.941	5.628	5.627	4.496	5.673	4.255	2.761	3.824	4.772	3.848	5.092	6.042	3.77	2.439	5.212	4.97	2.643	3.485	4.731		A_24_P390974	25329	FALSE			
A_32_P161913	6.312	5.918	6.155	5.913	5.053	6.221	5.122	4.968	6.319	4.371	6.118	5.72	5.887	7.383	5.617	5.579	6.543	2.758	5.193	5.704	5.246	5.147	5.691	5.29	6.264	5.916	6.67	6.039	6.222	5.952	5.694	4.777	4.949	5.297	6.423	6.151	6.54	6.5	6.402	6.676	5.668	6.092	6.869	5.373	5.615	6.011	6.417	6.123	6.092	6.151	6.309	5.648	6.156	5.683	6.226	6.49	6.541	6.649	5.788	4.982	6.202	5.748	6.079	5.253	5.681	6.991	5.747	6.375	6.008	5.941	5.937	NM_001114748	A_32_P161913	25159	FALSE	C1orf70	ref|NM_001114748	"Homo sapiens chromosome 1 open reading frame 70 (C1orf70), mRNA [NM_001114748]"
A_24_P247039	5.823	5.455	6.332	5.528	4.811	5.636	4.969	4.422	5.854	4.028	5.978	5.943	5.661	6.01	5.8	5.446	5.853	6.502	5.946	5.279	5.682	7.866	6.497	6.255	8.032	6.882	6.41	6.38	7.267	6.636	6.595	6.832	4.307	7.09	5.904	6.211	6.18	6.571	5.916	9.263	6.596	6.299	6.288	5.065	6.869	6.323	3.987	5.595	5.693	5.697	5.914	6.766	5.887	5.461	5.699	5.652	7.101	3.99	5.609	5.364	5.947	6.136	6.1	5.762	6.026	6.133	6.101	5.335	5.778	5.771	5.829	AK094167	A_24_P247039	24989	FALSE	FLJ36848	gb|AK094167	"Homo sapiens cDNA FLJ36848 fis, clone ASTRO2013802. [AK094167]"
A_24_P889237	4.846	4.115	4.276	4.828	3.777	5.127	4.486	5.526	4.529	3.566	4.579	3.961	5.03	5.047	4.075	2.148	4.582	5.588	4.918	5.334	4.982	5.901	5.546	4.794	6.516	4.252	5.431	3.358	5.528	4.387	5.316	4.523	4.058	5.545	4.324	4.604	4.769	4.101	5.096	5.319	5.961	3.452	4.671	5.405	5.882	1.854	2.357	4.422	5.12	4.082	4.485	3.234	4.995	4.339	5.265	4.442	5.232	4.722	2.761	4.193	5.095	5.076	3.171	4.636	5.259	4.728	4.625	3.552	4.413	4.905	4.731	ENST00000445060	A_24_P889237	24819	FALSE		ens|ENST00000445060|gb|AK057637	"Homo sapiens cDNA FLJ33075 fis, clone TRACH2000259. [AK057637]"
A_24_P416595	9.509	9.864	10.033	8.64	9.543	9.254	8.652	10.139	9.901	8.777	10.23	9.377	9.239	8.946	8.821	10.22	10.679	10.013	10.649	10.937	9.951	10.929	10.028	9.663	10.2	9.862	10.276	8.431	10.132	9.103	8.974	11.72	8.805	11.727	10.447	11.035	10.041	9.953	8.952	9.852	9.732	9.518	9.101	8.553	9.005	9.158	10.292	9.675	7.598	8.275	8.373	7.619	10.29	9.991	8.095	9.714	10.095	9.919	8.013	8.789	9.42	9.066	9.425	8.056	8.94	7.206	8.538	6.645	8.03	7.888	8.796	NM_174945	A_24_P416595	24649	FALSE	ZNF575	ref|NM_174945|ens|ENST00000314228|ens|ENST00000458714|gb|AK301820	"Homo sapiens zinc finger protein 575 (ZNF575), mRNA [NM_174945]"
A_23_P114656	10.421	10.729	11.271	10.957	11.05	10.181	11.249	10.864	10.928	9.719	10.907	11.002	10.63	10.809	10.943	12.879	11.796	10.132	11.133	10.614	11.388	10.856	11.548	11.489	10.56	10.599	10.882	11.387	11.067	10.962	10.525	10.208	11.371	10.961	11.04	10.857	11.01	11.732	11.418	10.154	10.161	11.267	11.236	11.167	11.175	11.068	11.597	12.309	11.358	12.295	11.68	11.293	11.354	11.615	11.609	11.119	11.126	11.73	10.692	10.852	10.732	10.976	11.022	11.07	11.118	10.626	11.56	11.228	10.772	11.84	11.814	NM_004964	A_23_P114656	24479	FALSE	HDAC1	ref|NM_004964|ens|ENST00000373541|ens|ENST00000476391|ens|ENST00000373548	"Homo sapiens histone deacetylase 1 (HDAC1), mRNA [NM_004964]"
A_24_P395317	6.099	5.209	4.694	5.318	2.535	4.311	3.579	5.76	6.138	3.566	4.96	5.197	4.487	5.047	3.286	5.175	3.639	5.588	5.193	5.252	4.104	6.311	4.248	2.79	5.593	5.688	4.536	5.527	5.017	5.99	5.738	3.556	2.315	4.121	4.204	4.832	1.951	1.565	5.429	5.319	2.66	3.452	5.236	5.104	4.948	5.618	5.316	4.099	3.503	5.425	5.251	5.51	5.675	4.124	5.98	4.813	3.133	5.402	6.099	3.824	5.136	5.701	5.971	6.661	4.217	5.602	5.529	5.397	5.748	5.678	5.685	NM_014953	A_24_P395317	24309	FALSE	DIS3	ref|NM_014953|ref|NM_001128226|ens|ENST00000377767|gb|AF330044	"Homo sapiens DIS3 mitotic control homolog (S. cerevisiae) (DIS3), transcript variant 1, mRNA [NM_014953]"
A_23_P407654	4.216	5.101	3.843	4.828	1.922	3.881	5.047	3.324	6.386	3.566	5.383	4.821	3.223	5.31	4.788	2.484	4.367	4.529	2.39	4.978	4.373	4.757	3.422	2.387	4.348	5.248	4.276	4.954	4.399	5.131	4.974	3.382	2.4	4.078	2.724	3.246	4.888	4.644	4.713	5.452	5.824	5.324	4.963	4.989	3.532	5.215	3.987	4.997	4.569	4.959	4.367	3.234	5.053	4.241	3.63	3.335	3.312	4.722	5.609	3.824	2.157	3.848	4.478	5.034	3.081	4.189	4.218	5.13	3.684	5.085	4.452	NM_173564	A_23_P407654	24139	FALSE	C7orf51	ref|NM_173564|ens|ENST00000423930|ens|ENST00000300179|gb|AK124773	"Homo sapiens chromosome 7 open reading frame 51 (C7orf51), mRNA [NM_173564]"
A_24_P759314	4.889	4.503	4.435	5.064	2.437	4.559	3.439	5.56	4.529	4.144	5.107	3.961	3.223	4.893	4.607	3.924	2.525	5.466	4.656	5.206	3.75	5.147	3.884	5.776	6.204	4.894	4.587	5.424	5.447	5.094	4.781	4.131	2.519	4.646	2.724	4.889	1.721	1.543	4.348	6.058	6.144	4.92	5.401	3.727	4.864	5.215	3.016	2.913	5.002	5.548	4.224	3.234	1.714	5.461	5.006	2.834	4.725	4.117	5.672	3.824	4.919	2.686	5.39	4.636	3.081	4.974	3.779	5.26	4.747	3.485	4.287		A_24_P759314	23969	FALSE			
A_24_P335901	9.075	7.329	7.769	8.519	8.208	9.37	9.182	9.314	8.353	4.312	8.145	7.803	8.277	8.593	8.233	7.156	6.818	8.99	6.271	7.746	8.181	7.494	7.361	8.828	8.395	7.402	7.576	7.821	9.04	7.834	8.641	6.832	7.8	8.388	7.706	8.974	8.888	7.244	8.368	9.205	9.211	8.276	8.742	9.289	8.483	7.614	8.691	6.255	8.901	8.102	9.735	8.314	8.291	9.522	8.907	9.098	8.693	9.396	8.783	7.669	8.356	8.843	8.06	7.912	8.318	8.79	9.286	8.178	8.034	8.271	9.351	NM_006631	A_24_P335901	23799	FALSE	ZNF266	ref|NM_006631|ref|NM_198058|ens|ENST00000361451|ens|ENST00000361151	"Homo sapiens zinc finger protein 266 (ZNF266), mRNA [NM_006631]"
A_32_P90483	6.706	8.793	5.495	7.212	9.383	6.825	9.35	5.406	8.647	3.566	6.551	5.443	8.025	6.171	10.088	5.637	5.987	8.193	6.555	8.919	5.857	4.556	5.611	6.142	8.176	4.604	5.509	6.872	8.215	5.743	4.974	3.196	5.148	6.676	6.067	5.319	5.888	5.687	6.251	3.539	5.392	6.299	6.331	7.294	6.167	6.058	6.615	2.913	6.99	6.814	6.922	6.964	6.641	6.725	6.619	6.908	4.646	5.468	7.1	7.58	7.104	7.031	6.92	8.588	6.627	7.508	6.618	7.403	7.302	7.144	6.673	NM_178509	A_32_P90483	23629	FALSE	STXBP4	ref|NM_178509|ens|ENST00000376352|gb|AK122865|gb|CR590425	"Homo sapiens syntaxin binding protein 4 (STXBP4), mRNA [NM_178509]"
A_23_P157861	7.243	7.432	9.057	7.866	8.663	8.096	7.047	7.742	7.592	4.595	7.919	8.131	8.642	7.714	8.714	7.127	8.255	8.083	7.874	7.579	8.01	7.144	7.509	7.413	6.25	9.551	7.207	7.246	6.76	7.762	7.216	6.21	7.72	8.447	8.004	7.473	7.335	7.043	7.063	4.807	3.791	7.649	6.936	7.686	7.866	7.897	7.536	7.071	7.61	8.015	6.641	7.66	8.139	8.317	7.74	7.709	7.645	7.825	8.111	9.654	7.011	7.282	7.222	9.363	7.695	7.178	7.595	6.743	7.543	7.461	7.52	NM_020385	A_23_P157861	23459	FALSE	REXO4	ref|NM_020385|ens|ENST00000494045|ens|ENST00000454825|ens|ENST00000453165	"Homo sapiens REX4, RNA exonuclease 4 homolog (S. cerevisiae) (REXO4), mRNA [NM_020385]"
A_23_P425766	4.846	4.503	4.768	4.471	2.711	4.311	3.852	2.905	4.942	3.566	5.352	4.821	3.223	4.697	3.286	3.384	4.814	5.187	4.556	5.358	4.619	4.043	4.756	4.388	5.697	4.969	5.431	5.037	5.237	4.042	5.09	4.103	2.71	3.735	4.262	5.412	4.545	3.594	4.348	2.155	4.952	5.166	2.266	5.405	2.209	4.213	4.852	5.595	6.042	3.113	4.998	4.376	4.701	4.241	2.602	5.652	4.725	3.833	5.349	3.824	5.04	4.951	5.483	4.636	5.077	3.445	4.703	4.826	4.632	5.126	3.945	NM_052904	A_23_P425766	23289	FALSE	KLHL32	ref|NM_052904|ens|ENST00000369255|ens|ENST00000369261|gb|AK297240	"Homo sapiens kelch-like 32 (Drosophila) (KLHL32), mRNA [NM_052904]"
A_23_P60458	9.653	9.572	9.757	9.76	8.954	9.997	9.394	9.945	9.629	8.959	9.71	9.998	9.163	9.43	8.952	9.352	9.172	8.835	9.691	10.065	10.172	8.359	9.177	9.922	9.23	8.455	8.719	9.919	9.272	8.821	8.686	9.437	8.709	9.865	10.312	9.18	9.229	9.813	9.194	8.128	8.127	9.869	8.745	8.557	8.817	9.498	9.321	8.902	9.414	9.263	8.901	9.628	8.226	9.461	9.073	8.503	8.723	8.204	9.403	7.818	7.709	8.904	8.617	7.699	8.425	7.941	8.475	8.272	8.337	8.538	8.948	NM_178001	A_23_P60458	23119	FALSE	PPP2R4	ref|NM_178001|ref|NM_178000|ref|NM_021131|ref|NM_178003	"Homo sapiens protein phosphatase 2A activator, regulatory subunit 4 (PPP2R4), transcript variant 1, mRNA [NM_178001]"
A_23_P50291	3.548	4.378	5.245	5.441	4.172	5.219	5.27	6.328	5.186	4.371	4.794	5.23	4.487	4.697	4.271	3.85	4.113	4.657	4.515	3.866	4.331	5.233	4.561	2.219	5.89	4.894	5.509	2.628	5.409	5.055	5.252	5.892	3.952	3.56	5.298	4.966	5.162	4.206	2.427	4.212	3.791	5.224	5.176	5.615	5.829	5.169	3.494	5.483	4.817	3.714	1.967	5.118	5.104	2.399	3.055	4.184	5.232	5.538	5.123	4.374	3.439	4.839	3.711	4.842	4.898	5.235	4.625	5.226	4.747	4.839	3.518	NM_015725	A_23_P50291	22949	FALSE	RDH8	ref|NM_015725|ens|ENST00000171214|gb|AB464150|gb|BC140328	"Homo sapiens retinol dehydrogenase 8 (all-trans) (RDH8), mRNA [NM_015725]"
A_24_P800363	1.571	4.992	3.679	3.908	3.269	4.436	4.585	6.531	4.909	3.566	2.979	5.289	4.487	2.701	4.607	4.123	4.443	5.147	3.586	2.771	4.725	4.902	3.19	2.085	4.912	3.84	2.876	4.351	2.282	4.201	5.858	5.188	4.76	3.475	5.335	4.986	4.545	3.757	1.498	5.73	4.819	4.67	3.245	5.104	5.641	4.542	4.109	4.422	4.882	5.425	5.066	4.984	4.868	5.734	4.626	4.325	6.326	5.89	5.547	4.335	4.072	4.112	4.359	4.636	5.123	4.8	3.67	4.903	4.895	4.839	3.518		A_24_P800363	22779	FALSE			
A_24_P195556	9.475	8.263	8.65	10.88	9.767	8.962	9.847	10.321	9.449	7.478	9.696	10.545	9.104	9.603	9.764	8.971	9.242	10.358	10.883	9.721	9.837	6.696	8.385	8.96	10.256	9.209	10.089	10.106	10.476	7.236	8.757	8.112	10.54	9.602	8.407	9.979	8.288	7.895	7.366	6.829	7.775	8.062	7.344	9.031	9.499	9.724	8.362	8.987	9.766	9.901	6.554	9.472	9.354	7.081	7.052	7.428	6.993	7.983	7.394	7.755	8.093	10.181	9.676	9.185	8.706	7.87	8.962	7.873	7.943	7.52	8.887		A_24_P195556	22609	FALSE			
A_23_P49708	14.031	14.282	14.164	13.331	13.719	13.6	13.18	13.177	13.569	12.886	14.457	14.264	13.672	13.911	13.349	13.931	13.869	13.993	13.323	14.079	14.805	13.475	14.15	14.68	13.727	14.439	13.351	14.176	13.794	13.205	14.997	14.275	14.277	13.516	14.791	13.855	14.1	14.762	14.35	14.152	14.319	15.114	14.321	13.884	15.032	15.14	14.179	14.401	13.809	15.132	14.755	15.237	14.218	14.277	13.929	14.819	14.779	13.922	14.249	14.6	15.505	13.665	15.022	13.869	15.014	15.035	15.409	15.127	15.368	15.282	15.34	NM_002087	A_23_P49708	22439	FALSE	GRN	ref|NM_002087|ens|ENST00000053867|ens|ENST00000393566|ens|ENST00000357351	"Homo sapiens granulin (GRN), mRNA [NM_002087]"
A_23_P96976	10.235	9.949	10.772	10.522	9.807	10.093	9.796	10.538	9.692	3.566	10.325	10.541	9.658	9.879	9.171	11.937	10.906	10.006	10.384	9.956	9.924	10.099	10.786	9.444	10.217	10.682	9.955	9.61	9.962	10.308	10.147	8.601	9.483	9.611	9.616	8.914	10.132	11.128	10.413	9.172	9.202	9.956	9.861	9.593	9.501	9.852	9.382	10.275	9.649	10.001	9.828	9.642	10.428	10.183	9.687	9.165	9.182	9.706	8.972	9.316	10.151	10.159	10.695	9.887	10.545	10.41	10.332	10.491	9.856	9.578	10.294	NM_016505	A_23_P96976	22269	FALSE	ZCCHC17	ref|NM_016505|ens|ENST00000479629|ens|ENST00000422613|ens|ENST00000373714	"Homo sapiens zinc finger, CCHC domain containing 17 (ZCCHC17), mRNA [NM_016505]"
A_23_P23266	8.819	9.39	8.807	8.832	8.271	8.343	7.718	8.672	8.391	4.028	8.534	8.979	8.999	8.247	6.717	8.268	8.641	9.351	7.896	8.171	8.037	9.5	9.048	8.002	8.186	8.397	7.637	8.934	8.25	8.148	7.964	8.31	9.204	8.374	7.927	7.15	7.63	8.402	7.916	6.796	7.399	8.841	8.243	8.303	8.087	8.255	8.738	8.374	8.575	8.031	7.842	8.176	8.631	8.499	7.826	8.234	7.722	7.462	8.995	8.644	8.759	8.995	8.652	8.189	8.472	9.477	9.064	9.109	9.32	8.809	8.573	ENST00000367808	A_23_P23266	22099	FALSE	BLZF1	ens|ENST00000367808|gb|CR591083|gb|CR610294|gb|U79751	basic leucine zipper nuclear factor 1 [Source:HGNC Symbol;Acc:1065] [ENST00000367808]
A_24_P920102	6.555	5.153	6.462	6.226	4.172	6.221	3.852	2.905	6.386	3.566	5.725	6.62	5.485	5.181	5.617	4.952	6.008	5.398	4.298	5.154	5.563	6.169	5.566	4.009	6.7	4.894	5.646	5.705	6.076	6.046	4.331	7.089	6.085	6.843	6.391	6.191	6.507	6.399	6.425	5.452	5.579	6.486	6.742	6.371	5.386	5.828	6.615	6.172	5.693	5.935	6.277	6.016	6.17	6.386	6.382	6.84	6.482	6.277	6.342	5.59	6.305	6.862	6.398	5.631	6.225	6.713	6.279	6.317	6.162	6.249	6.578	ENST00000476231	A_24_P920102	21929	FALSE		ens|ENST00000476231|gb|BC015824	"Homo sapiens SYF2 homolog, RNA splicing factor (S. cerevisiae), mRNA (cDNA clone IMAGE:4042910), with apparent retained intron. [BC015824]"
A_23_P252748	8.993	8.474	8.561	8.779	7.354	9.689	8.096	9.327	8.912	7.339	8.732	9.459	8.492	8.154	7.971	8.297	8.524	8.656	8.128	8.312	8.478	9.536	8.717	8.318	8.438	8.406	7.751	8.753	8.053	9.43	9.661	8.564	8.954	8.354	8.681	8.443	8.892	8.23	8.952	7.862	7.931	9.253	8.672	9.016	8.393	8.696	8.472	9.83	8.833	7.816	8.743	9.117	8.994	8.336	8.547	8.362	8.316	9.222	7.887	7.956	9.681	9.36	9.138	8.808	9.54	9.758	9.169	9.42	9.094	9.04	8.861	NM_007152	A_23_P252748	21759	FALSE	ZNF195	ref|NM_007152|ref|NM_001130520|ref|NM_001130519|ens|ENST00000343338	"Homo sapiens zinc finger protein 195 (ZNF195), transcript variant 3, mRNA [NM_007152]"
A_23_P67980	7.443	6.721	6.809	6.747	4.172	7.365	4.298	7.401	6.623	4.595	6.975	6.386	6.563	6.657	3.596	6.758	7.548	6.464	5.222	6.565	6.865	6.929	5.691	6.22	6.612	6.392	5.536	6.34	6.946	8.423	6.821	5.449	6.981	7.017	9.674	6.083	6.887	7.506	6.59	7.18	7.46	7.489	6.742	7.169	6.869	7.163	7.109	6.087	7.271	6.676	6.354	6.766	6.805	7.384	6.97	6.558	6.896	7.352	7.086	6.451	6.908	6.901	6.431	5.871	7.195	7.063	6.827	7.109	6.419	7.424	6.908	NM_003709	A_23_P67980	21589	FALSE	KLF7	ref|NM_003709|gb|AK297312|gb|AB015132|gb|AK027371	"Homo sapiens Kruppel-like factor 7 (ubiquitous) (KLF7), mRNA [NM_003709]"
A_24_P914638	5.386	4.662	5.315	5.35	3.777	4.559	3.439	4.935	5.186	3.566	3.22	6.223	4.018	5.047	3.286	3.772	5.22	5.227	4.421	5.025	5.216	4.857	4.93	1.949	5.915	4.604	4.276	4.432	4.154	5.168	4.446	4.837	5.148	5.416	5.555	5.859	4.704	4.716	4.948	5.242	4.657	3.452	5.261	5.437	4.74	5.686	5.662	4.027	5.614	5.492	5.536	5.057	5.373	3.526	5.265	5.116	4.085	5.093	5.845	5.364	6.345	5.397	5.483	6.3	4.898	6.75	5.007	6.166	5.345	5.941	4.914	NM_001173523	A_24_P914638	21419	FALSE	PCDH7	ref|NM_001173523|ref|NM_032457	"Homo sapiens protocadherin 7 (PCDH7), transcript variant d, mRNA [NM_001173523]"
A_23_P145089	12.102	11.938	12.024	12.062	11.217	11.444	11.226	11.953	11.751	10.747	11.848	11.922	10.905	12.267	11.353	12.716	11.941	13.406	12.129	12.571	11.936	9.217	12.363	11.464	11.618	11.465	11.654	13.091	12.029	10.616	12.142	11.675	12.188	11.784	11.373	11.619	11.805	12.248	11.393	11.337	11.292	12.061	11.328	11.884	11.489	11.667	11.424	12.68	11.544	12.822	12.234	14.772	11.609	11.471	11.735	11.428	12.068	11.851	12.431	11.091	12.636	12.646	12.27	11.817	12.223	11.838	13.207	11.418	12.136	13.245	12.751	NM_007355	A_23_P145089	21249	FALSE	HSP90AB1	ref|NM_007355|ref|NR_036694|ens|ENST00000371554|ens|ENST00000353801	"Homo sapiens heat shock protein 90kDa alpha (cytosolic), class B member 1 (HSP90AB1), mRNA [NM_007355]"
A_23_P435394	5.724	6.042	4.08	5.999	5.879	5.386	4.194	5.882	4.529	3.566	6.118	5.352	5.389	5.543	5.195	4.952	5.329	5.718	4.887	5.704	5.791	3.758	4.93	5.166	6.516	6.164	5.562	6.565	6.222	5.094	5.794	5.779	6.214	3.866	4.548	6.346	6.162	5.321	6.164	5.176	5.579	4.758	5.515	5.24	8.643	5.302	2.443	3.305	6.537	6.377	7.313	6.053	6.109	5.998	5.627	6.004	6.541	6.244	5.486	4.135	5.594	5.803	5.773	6.145	6.815	5.852	6.054	6.201	5.984	6.179	6.786	NM_000958	A_23_P435394	21079	FALSE	PTGER4	ref|NM_000958|ens|ENST00000302472|gb|BC113523|gb|BC101534	"Homo sapiens prostaglandin E receptor 4 (subtype EP4) (PTGER4), mRNA [NM_000958]"
A_23_P366366	11.266	11.201	9.419	10.213	9.121	10.376	8.946	10.069	9.759	9.104	9.855	9.315	10.224	10.792	9.722	11.11	11.653	8.869	9.721	9.064	10.645	7.257	10.574	10.873	9.818	10.214	9.933	9.833	10.116	10.92	11.017	11.868	10.971	10.375	11.217	10.679	11.127	10.108	11.281	9.886	9.289	11.075	11.337	8.667	10.341	11.935	8.772	9.733	9.98	9.918	11.201	8.715	11.506	8.783	9.823	10.525	10.794	8.504	11.184	12.157	12.142	11.03	9.564	10.629	11.796	11.269	11.859	11.312	10.99	11.026	11.925	NM_014766	A_23_P366366	20909	FALSE	SCRN1	ref|NM_014766|ref|NM_001145513|ref|NM_001145514|ref|NM_001145515	"Homo sapiens secernin 1 (SCRN1), transcript variant 2, mRNA [NM_014766]"
A_23_P110253	8.043	6.78	6.423	11.089	7.526	5.306	4.969	10.866	8.469	3.566	8.179	7.323	5.887	4.697	8.688	6.274	5.165	7.276	10.163	9.154	6.614	3.726	8.015	6.706	10.529	9.635	11.424	8.251	8.857	7.376	8.485	6.666	7.716	8.05	8.075	11.229	10.013	7.679	9.799	9.09	9.348	9.253	10.219	9.625	9.101	5.426	6.787	6.724	8.24	6.705	8.611	6.572	9.688	4.011	8.525	9.023	7.701	10.475	6.653	6.92	6.567	7.446	6.796	10.589	7.163	7.71	8.902	7.777	7.393	6.674	9.01	NM_000222	A_23_P110253	20739	FALSE	KIT	ref|NM_000222|ref|NM_001093772|ens|ENST00000288135|gb|FV028942	"Homo sapiens v-kit Hardy-Zuckerman 4 feline sarcoma viral oncogene homolog (KIT), transcript variant 1, mRNA [NM_000222]"
A_24_P124647	2.337	3.816	4.598	4.623	3.777	1.793	3.276	3.285	5.826	3.808	4.143	2.585	4.886	3.096	3.596	4.799	4.693	5.294	3.955	5.234	4.619	2.556	3.551	3.484	5.011	2.181	2.756	4.253	3.594	3.856	4.58	5.504	1.78	5.181	5.044	5.244	4.397	4.449	4.06	5.519	4.268	4.358	4.875	4.035	5.67	4.213	5.132	2.913	3.888	4.959	3.41	3.234	1.913	3.87	3.371	2.834	4.085	4.722	5.123	3.824	4.666	4.24	3.171	4.636	3.913	4.728	2.214	2.964	3.42	4.202	4.371	NM_139319	A_24_P124647	20569	FALSE	SLC17A8	ref|NM_139319|ref|NM_001145288|ens|ENST00000323346|ens|ENST00000392989	"Homo sapiens solute carrier family 17 (sodium-dependent inorganic phosphate cotransporter), member 8 (SLC17A8), transcript variant 1, mRNA [NM_139319]"
A_32_P224040	8.325	9.436	10.37	8.996	3.777	10.039	9.576	8.2	8.454	13.418	8.047	9.568	8.732	8.483	5.41	9.355	9	8.415	8.726	9.456	9.061	8.359	6.567	9.498	6.737	6.893	7.87	6.994	8.787	7.864	6.73	9.311	8.482	8.361	10.473	8.598	8.366	9.911	7.916	8.409	9.296	8.967	8.102	7.67	7.515	6.635	9.903	8.346	8.75	7.313	9.239	9.289	8.02	6.867	9.57	7.518	7.355	6.558	10.535	9.033	7.433	9.55	9.46	8.793	7.981	7.885	8.482	8.34	10.337	8.476	8.577		A_32_P224040	20399	FALSE			
A_24_P185604	8.504	7.853	7.405	7.357	7.886	6.742	7.397	7.714	7.96	3.566	7.056	7.187	7.733	7.541	6.111	7.827	7.581	6.388	7.479	7.335	7.231	6.481	7.848	7.084	7.848	7.411	7.034	7.324	7.348	6.065	6.407	5.504	7.76	6.865	6.552	7.399	8.083	8.141	7.306	7.486	7.337	8.761	7.478	8.021	7.727	7.871	7.921	6.921	7.54	7.835	8.158	8.527	7.638	8.262	7.008	7.745	7.755	7.856	7.314	10.979	8.056	7.547	8.157	8.755	7.638	7.703	7.843	7.849	7.519	7.361	7.93	NM_032013	A_24_P185604	20229	FALSE	NDRG3	ref|NM_032013|ref|NM_022477|ens|ENST00000349004|ens|ENST00000359675	"Homo sapiens NDRG family member 3 (NDRG3), transcript variant 1, mRNA [NM_032013]"
A_24_P668974	4.216	4.733	5.571	5.064	1.922	5.219	4.082	5.607	4.529	3.566	4.96	5.625	3.223	5.31	4.607	4.656	5.492	5.331	4.556	5.461	1.431	3.341	4.713	4.954	4.348	4.355	4.426	4.519	5.137	5.055	2.841	5.065	1.78	5.629	2.724	6.211	5.648	5.465	4.901	5.319	5.291	4.845	4.227	5.172	5.355	5.385	5.702	2.913	3.159	4.868	5.066	3.427	5.104	5.956	5.59	2.834	3.133	5.402	4.778	3.824	4.213	5.357	3.171	4.636	5.48	5.671	4.41	3.552	5.014	4.05	5.247	ENST00000505215	A_24_P668974	20059	FALSE		ens|ENST00000505215|ens|ENST00000509938|ens|ENST00000510655|gb|CD247471	"AGENCOURT_14116683 NIH_MGC_172 Homo sapiens cDNA 5', mRNA sequence [CD247471]"
A_24_P316454	8.034	8.341	7.831	7.708	5.053	7.559	6.188	8.133	8.235	3.566	7.644	8.167	6.516	7.447	7.126	8.024	8.55	9.334	8.357	7.485	8.33	9.117	9.364	7.644	10.575	7.918	8.367	7.346	9.273	9.109	9.391	9.912	7.458	9.725	9.006	9.502	8.385	8.784	7.867	9.751	9.293	8.441	7.702	11.889	7.945	9.652	7.795	8.428	8.486	7.435	7.686	9.265	7.83	9.461	7.964	8.228	8.582	9.29	7.742	7.205	8.768	8.817	7.685	6.611	7.942	7.389	7.928	7.145	7.058	7.325	8.522	BC022826	A_24_P316454	19889	FALSE		gb|BC022826	"Homo sapiens cDNA clone IMAGE:5441030, with apparent retained intron. [BC022826]"
A_32_P214689	4.889	4.809	5.17	4.179	1.922	4.045	5.984	5.846	4.563	3.566	4.881	5.595	3.654	2.701	5.708	4.559	5.515	5.86	2.483	4.493	5.075	4.707	4.899	4.737	5.804	4.446	4.714	4.519	4.542	5.578	4.331	6.787	4.444	4.578	5.788	6.451	5.123	5.042	5.354	6.632	5.579	5.059	5.401	5.065	6.219	5.129	4.443	4.541	3.159	4.082	4.485	4.851	4.995	5.266	4.392	4.595	3.133	4.722	4.66	5.912	4.772	5.203	5.282	6.16	5.701	3.994	5.547	5.226	4.823	4.905	5.008		A_32_P214689	19719	FALSE			
A_24_P727868	8.471	7.735	8.087	8.53	7.568	7.091	6.821	8.468	7.582	3.566	7.344	8.74	7.394	7.127	5.708	8.156	8.767	8.206	7.98	8.12	8.446	7.346	7.564	8.164	8.39	7.949	7.751	9.068	8.061	6.542	6.699	7.089	7.76	7.017	7.018	6.346	6.18	6.986	5.869	6.865	6.795	6.597	5.294	7.018	8.042	8.783	7	7.03	8.039	8.642	5.842	8.492	7.574	5.335	6.436	6.349	5.458	6.414	6.45	7.066	7.445	7.824	8.105	7.033	8.166	6.41	7.909	7.102	7.192	6.6	7.305		A_24_P727868	19549	FALSE
[truncated: 26,666,806 more chars]
